# Supplementary material for: Species-resolved sequencing of low-biomass or degraded microbiomes using 2bRAD-M
Source: Genome Biol. 2022 Jan 26;23:36. doi: 10.1186/s13059-021-02576-9 (PMC8789378; doi:10.1186/s13059-021-02576-9)
Supplement: Supplementary file 2 — Additional file 2. Additional data files [file 13059_2021_2576_MOESM2_ESM.xlsx]

## Sheet: Underarm
Superkingdom	organism_name	species_taxid	Underarm_01	Underarm_02	Underarm_03	Underarm_04	Underarm_05	Underarm_06	Underarm_07	Underarm_08	Underarm_09	Underarm_10	Underarm_11	Underarm_12	Underarm_13	Underarm_14	Underarm_15	Underarm_16	Underarm_17	Underarm_18	Underarm_19	Underarm_20		SampleID	Gender	Age	Ethnicity	treatment	site	Side
unclassified	unclassified	unclassified	9.02492e-05	9.35215e-06	3.37652e-05	0.000187771	7.00921e-06	0	6.16166e-05	4.11301e-05	6.44232e-05	9.82955e-06	3.87354e-06	0	7.14586e-05	0.000153603	1.13524e-05	1.96018e-05	9.85127e-05	4.53781e-05	4.47179e-05	0.000104767		Underarm_01	Female	26-35	Chinese	NIL	Underarm	Right
Bacteria	Aureimonas_sp_AU20	1349819	0	0	0	0	0	0	0	0	0	0	0	0	0	0	0	0	0	0	3.53203e-05	0		Underarm_02	Female	46-55	Indian	NIL	Underarm	Right
Bacteria	Methylobacterium_sp_V23	2044878	0	0	1.31168e-05	0.000139009	0	0	0	0.000875287	0	0	0	0	0	0	0	0	0	0	0.000498999	1.63095e-05		Underarm_03	Male	26-35	Chinese	NIL	Underarm	Left
Bacteria	Kocuria_sp_2SI	2502203	0	0	0	0	0	0	0	0	0	0	0	0	0	0	0	0	0	0	0	9.65808e-05		Underarm_04	Female	46-55	Chinese	NIL	Underarm	Left
Bacteria	Dermacoccus_abyssi	322596	0	0	0	0	0	0	0	0	0	0.00237179	0	0	0	0	0.00363995	0	0	0	0	0.000121792		Underarm_05	Male	26-35	Indian	NIL	Underarm	Left
Bacteria	Piscicoccus_intestinalis	746033	0	0	0	0	0	0	0	0	0	0	0	0.000347217	0	0	0.000175428	0	0	0	0	0		Underarm_06	Male	26-35	Filipino	NIL	Underarm	Right
Bacteria	Pseudomonas_lactis	1615674	0	0	0	1.25716e-05	0	0	0	0	0	0	0	0	0	0	0	0	0	0	0	0		Underarm_07	Female	36-45	Indian	NIL	Underarm	Right
Bacteria	Blastococcus_atacamensis	2070508	0	0	0	0	0	0	0	0	0	0	0	0	0	0	0	0	0	0	3.49162e-05	0		Underarm_08	Male	26-35	Chinese	NIL	Underarm	Right
Bacteria	Sphingomonas_paucimobilis	13689	0	0	0	1.71309e-05	0	0	0	0	0	0	0	0	0	0	0	0	0	0	0	0		Underarm_09	Female	26-35	Indian	NIL	Underarm	Left
Bacteria	Corynebacterium_freneyi	134034	0	0	0	0	0	0	0	0	0	0	0	0	0	0	0.000185937	0	0	0	0	0		Underarm_10	Male	36-45	Chinese	NIL	Underarm	Right
Bacteria	Pseudomonas_sp_GP01_A4	2070571	0	0	0	0	0	0	0	0	0	0	0	0	0	0.000108324	9.1234e-05	0	0	0	0	0		Underarm_11	Female	36-45	Chinese	NIL	Underarm	Right
Bacteria	Sphingomonas_echinoides	59803	0.00120037	0.000374988	0.00166061	0.000229508	0.00121529	0.00159375	0.00111613	0.00138073	0.000181506	0.00217535	0.00254066	0.00310913	0.00231862	0.000109658	0.00259325	0.0013794	0.00149145	0.00200144	0.00010814	2.75431e-05		Underarm_12	Male	26-35	Chinese	NIL	Underarm	Left
Bacteria	Halomonas_sp_BL6	2585770	0	0	0	0	0	0	0	0	0	0	0	0.00287352	0	0	0.000520703	0	0	0	0	0		Underarm_13	Female	26-35	Filipino	NIL	Underarm	Left
Bacteria	Blastococcus_sp_TF02_9	2250576	0	0	0	0	0	0	0	0	0	0	0	0	0	0	0	0	0	0	0.000180607	0		Underarm_14	Male	18-25	Indian	NIL	Underarm	Left
Bacteria	Brevibacterium_casei	33889	0.00103808	0.00124525	1.80233e-05	0.00010592	0.00475549	6.6276e-05	2.32376e-05	0.000348697	7.19909e-05	0.000425696	0.00030102	0.000321086	0.000140095	6.46066e-05	0.000698383	7.3713e-05	2.09364e-05	0.00543628	0.00117653	0		Underarm_15	Female	46-55	Filipino	NIL	Underarm	Right
Bacteria	Microbacterium_lacticum	33885	0	0	0	0	0	0	2.36222e-05	0	0	0.000299051	0.000167687	2.94752e-05	0	0	0.00022731	0	0	0	0.000122435	0		Underarm_16	Male	46-55	Filipino	NIL	Underarm	Left
Bacteria	Clostridioides_difficile	1496	0	0	0	0.000130792	0	0	0	0	0	0	0	0	0	0	0	3.67184e-05	0	0	0	0		Underarm_17	Male	46-55	Filipino	NIL	Underarm	Right
Bacteria	Acinetobacter_parvus	134533	0	0	0	1.94362e-05	0	0	0	0	0	0	0	0	0	0	0	0	0	0	0	0		Underarm_18	Male	26-35	Chinese	NIL	Underarm	Left
Bacteria	Pseudomonas_guguanensis	1198456	0	0	0	0	0	0	0	0	0	0	0	0	0	0	0	0	0	0	0	0		Underarm_19	Male	36-45	Indian	NIL	Underarm	Right
Bacteria	Pedobacter_sp_KBW06	2153359	0	0	0	0	0	0	0	0	0	0	0	0	0	1.62832e-05	0.000387979	0	0.000412367	0	0	0		Underarm_20	Male	36-45	Indian	NIL	Underarm	Right
Bacteria	Serratia_grimesii	82995	0	0	0	0	0	0	0	0	0	0	0	0	0	0	0.000817605	0	0.000851882	0	0	0
Bacteria	Candidatus_Planktophila_sulfonica	1884904	0	0	0	0	0	0	0	0	0	0	0	0	0	0	0.000327264	0	0	0	0	0
Bacteria	Rhodobacter_sphaeroides	1063	4.62466e-05	9.43135e-05	4.39999e-05	0	1.4432e-05	0.000222113	1.07625e-05	2.88816e-05	0	0.000142774	3.33331e-05	0.000161982	1.91364e-05	0	0.00011715	1.42945e-05	2.92946e-05	2.64102e-05	1.63314e-05	3.3503e-05
Bacteria	Bacillus_sp_2B10	2483355	0	0	0	0	0	0	0	0	0	0	0	0	0	0	0	0	0	0	2.34082e-05	0
Bacteria	Hydrogenophilus_thermoluteolus	297	0	0	0	0	0	0	0	0	0	0	0	0	0	0	0	0	0	0	0	0
Bacteria	Pseudomonas_fluorescens	294	0	0	0	2.54485e-05	0	0	0	0	0	0	0	0	0	0	0.000346671	6.78138e-05	0.000159038	0	0	0
Bacteria	Amaricoccus_sp_HB172011	2589815	0	0	0.000597892	0	0	0	0	0	0	0	0	0	0	0	0	0	0	0	0	0
Bacteria	Brevundimonas_diminuta	293	0	0	0	0	0.000554113	0	0	0	0	0	0	0	0	0	0	0	0	0	0	0
Bacteria	Corynebacterium_striatum	43770	0	0	0	0	0	0.000118041	0.00163385	0.00137238	0	0	0	0	0	0.000482697	0	0	0	0	0	0
Bacteria	Methylorubrum_populi	223967	0	0	0	1.9924e-05	0	0	0	0	0	0.000532959	0	0	0	0	0.000900548	0	0	0	6.25766e-05	1.35432e-05
Bacteria	Chryseobacterium_taklimakanense	536441	0	0	0	0	0	0	0	0	0	0	0	0	0	0	0	0	0	0	0.000276057	0
Bacteria	Bosea_sp_124	2135642	0	0	0	0	0	0	0	0	0	0	0	0	0	0	0.000207507	5.79046e-05	0	0	0	0
Bacteria	Pedobacter_nutrimenti	1241337	0	0	0	0	0	0	0	0	0	0	0	0	0	0	0.00061911	0	0	0	0	0
Bacteria	Rheinheimera_sp_LHK132	2498451	0	0	0	0	0	0	0	0	0	0	0.00267281	0	0	0	0	0	0	0	0	0
Bacteria	Staphylococcus_lugdunensis	28035	0	0	0	0	0	0	0	0	0.0450316	0	0	0	0	0	0	0	0	0	3.69084e-05	0.00500987
Bacteria	Blastococcus_sp_TBT05_19	2250581	0	0	0	0	0	0	0	0	0	0	0	0	0	0	0	0	0	0	9.84026e-05	0
Bacteria	Blastococcus_sp_TF02A_30	2250580	0	0	0	0	0	0	0	0	0	0	0	0	0	0	0	0	0	0	0.000237875	0
Bacteria	Chryseobacterium_hominis	420404	0	0	0	1.02763e-05	0	0	0	0	0	0	0	0	0	0	0.00268495	0	0	0	0.000197442	0.00028126
Bacteria	Methylobacterium_sp_17Sr1_39	2583531	0	0	0	0	0	0	0	0	0	0	0	0	0	0	0	0	0	0	6.26683e-05	0
Bacteria	Bacillus_pumilus	1408	0.00588012	0.00124534	0.0140501	0.000715048	0.00511995	0.0172889	0.00238304	0.00187093	0.00144102	0.00734123	0.00969644	0.0138582	0.00726401	0.00057528	0.0195338	0.00602385	0.00621365	0.0125371	0.000498842	0.000706051
Bacteria	Acinetobacter_soli	487316	0	0	0	0	0	0	0	0	0	0	0	0	0	0	0	0	0	0	0	0.000626232
Bacteria	Staphylococcus_sp_AtDRG32	1938892	0	0	0	0.0326684	0	0	0	0	0	0	0	0	0	0	0	0	0	0	0	0
Bacteria	Acidovorax_sp_GW101_3H11	1813946	0	0	0	0	0	0	0	0	0	0	0	0	0	0	0	0	0	0	0	0
Bacteria	Sulfuriferula_sp_AH1	1985873	0	0	0.000793122	0	0	0	0	0	0	0	0	0	0	0	0	0	0	0	0	0
Bacteria	Deinococcus_wulumuqiensis	980427	0	0	0	0	0	0	0	0	0	0	0	0	0	0	0.000198476	0	0	0	0	0
Bacteria	Moraxella_atlantae	34059	0	0.000220236	0	0	0	0	0	0	0	0	0	1.10994e-05	0	0	0	0	0	2.07975e-05	0.00807227	5.02943e-05
Bacteria	Sphingomonas_sp_ABOLF	1985879	0.000749591	0.000142054	0	0	0	0	0	0.000269055	0	0	0	0.000912908	0	0	0.000642842	0	0	0	0.000107893	0.000274187
Bacteria	Zimmermannella_alba	272241	0	0	0	0	0	0	0	0	0	0	0	0	0	0	0	0	0	0	0	5.5225e-05
Bacteria	Corynebacterium_sp_Marseille_P4122	2014528	0	0	0	0	0	0	0	0	0	0	0	0	0	0	0.00113488	0	0	0	0	6.54966e-05
Bacteria	Brachybacterium_muris	219301	0	0	0	0	0	0	0	0	0	0	0	0	0	0	0	0	0	0	8.17607e-05	0.000121606
Bacteria	Sphingopyxis_bauzanensis	651663	0	0	0	0	0	0	0	0	0	0.000142008	0	2.40365e-05	0.0010319	0	0	0	0	0	0	0
Bacteria	Dyadobacter_psychrophilus	651661	0	0	0	0	0	0	0	0	0	0	0	0	0	0	0	0	0	0	6.2623e-05	0
Bacteria	Paracoccus_lutimaris	1490030	0	0	0	0	0	0	0	0	0	0	0	0	0	0	0.000127686	0	0	0	0	9.78231e-05
Bacteria	Blastococcus_endophyticus	673521	0	0	0	0	0	0	0	0	0	0	0	0	0	0	0	0	0	0	0.000112019	0
Bacteria	Corynebacterium_jeddahense	1414719	0.00305721	0.362533	0.000666504	0.000299643	0.00225383	0.00094291	0.000891018	0.0692931	0.000280242	0.00423955	0.000169936	0.0253521	0.000163914	0.00395195	0.00299647	6.22332e-05	0.000105957	0.000112734	0.00432415	8.21622e-05
Bacteria	Massilia_timonae	47229	0	0	0	0	8.93315e-05	0	0	0	0	0	0	0	0	0	0	0.00018772	0	0	0	0
Bacteria	Bosea_sp_CF476	2135474	0	0	0	0	0	0	0	0	0	4.20777e-05	0	0	0	0	0	0	0	0	0	0
Bacteria	Corynebacterium_sp_HMSC078H07	1739379	0	0	0	0	0.00202288	0	0	0.000374866	0	0	0	0	0	0	0	0	0	0	0.00309352	0.000209658
Bacteria	Xanthomonas_campestris	339	0	0	0	0	0	0	0	0	0	0.000670509	0	0	0	0	0	0	0	0	0	0
Bacteria	Pseudomonas_sp_F_2018	2502240	0	0.000660781	0	0	0	0	0	0	0	0	0	0	0	0	0	0	0	0	0	0
Bacteria	Gordonia_sp_GAMMA	2502241	0	0	0	0	0	0	0	0	0	0	0	0	0	0	0	0	0	0	0.00654345	0
Bacteria	Sphingomonas_sp_Leaf257	1736309	0	0	0	0	0	0	0	0	0	0	0	0	0	0	0	0	0	0	6.74326e-05	0
Bacteria	Paracoccus_sp_M683	2594268	0	0	0	0	0	0	0	0	0	0	0	0	0	0	0	0	0	0	0	0
Bacteria	Blastococcus_aggregatus	38502	0	0	0	0	0	0	0	0	0	0.000694648	0	0	0	0	0	0	0	0	0.00020833	0
Bacteria	Corynebacterium_senegalense	2080750	0	0	0	0	0	0	1.83332e-05	0.0041086	0	0	0	0	0	6.08299e-05	0.00152214	0	0	0	0.000488362	0
Bacteria	Rhodobacter_sp_LPB0142	1850250	0	0	0	0	0	0	0	0	0	0	0	0	0	0	0	0	0	0	3.66553e-05	0
Bacteria	Roseomonas_mucosa	207340	0	0	0	0	0	0	0	0	0	0	0	0	0	0	0	0	0	0	0	0.0011059
Bacteria	Corynebacterium_hadale	2026255	0	0.000702307	0	0	0	0	0	0	0	0	0	0	0	0	0	0	0	0	0.00144241	0
Bacteria	Aliihoeflea_sp_2WW	1381123	0	0	0	0	0	0	5.79305e-05	0	0	0.000156966	0	0	0	0	0.000184448	0.000414544	0	0	0	0
Bacteria	Acidovorax_temperans	80878	0	0	0	0	0	3.81663e-05	0	0	0	0	0	0	0	0	0	0	0	0	0	0
Bacteria	Corynebacterium_sp_HMSC059E07	1739471	0	0	0	0	0	0	0	0	0	0	0	0	0	0.000873528	0	0	0	0	0	0
Bacteria	Pseudomonas_sp_FW305_130	2070644	0	0	0	0	0	0	0	0.000306336	5.48856e-05	0	0	0.00147593	0	1.81873e-05	0.000246033	6.36098e-05	0.00012193	0	0	1.3653e-05
Bacteria	Janibacter_limosus	53458	0	0.000410547	0	0	0	0	0	0	0	0	0	0	0	0	0	0	0	0	0	0
Bacteria	Rhizobiales_bacterium_YIM_77505	1411123	0	0	0	2.72618e-05	0	2.53122e-05	0.000128915	0	0.000138341	0	0	2.73923e-05	0	1.75082e-05	1.3591e-05	0	0	0.000329096	0	0
Bacteria	Burkholderiales_bacterium_C2	2502236	0	0	0	0	0	0	0	0	0	0	0	0	0	0	0	0	9.30816e-05	0	0	0
Bacteria	Haematobacter_missouriensis	366616	0	5.7662e-05	0	0	0	0	0	0	0	0	0	0	0	0	0	0	0	0	0	0
Bacteria	Acinetobacter_indicus	756892	1.17293e-05	0.00167146	0	0	0	0	0	0	0	0	0	0	0	0	0	0	0	0	0	0
Bacteria	Methylobacterium_sp_CCH5_D2	1768765	0	0	0.000152297	0	0	0	0	0	0	0.00014348	0	0	0	0	0.000241808	0	0	0	0.000933811	1.85806e-05
Bacteria	Sphingomonas_koreensis	93064	0	0	0	0	0	0	0	0	0	0.000100698	0	0	0	0	0	0	0	0	3.36846e-05	0
Bacteria	Brachybacterium_sp_UMB0905	2069310	0	0	0	0	0	0	0	0	0	0	0	0	0	0	0.000406523	0	0	0	0	0
Bacteria	Pseudoxanthomonas_sp_J35	935852	0	0.000174696	1.00857e-05	0	0	7.81918e-05	0	0	0	0	0	4.46085e-05	0.000178694	0	0	0	1.144e-05	0	5.73236e-05	0
Bacteria	Sphingomonas_sp_ABOLG	1985880	0	0	0	0	0	0	0	0	0	0	0	0	0	0	0	0	0	0	0.000144415	0.000327122
Bacteria	Rahnella_sp_AA	2057180	0	0	0	0	0	0	0	0	0	0	0	0	0	0	0	0	0.000252203	0.000523127	0	0
Bacteria	Janibacter_indicus	857417	0.000490891	0.022802	4.31329e-05	0	0.000333091	3.68444e-05	0.000179174	0.000237426	0	0.000731061	0.000264944	4.94973e-05	0	0	0.00111958	0.000811542	0	0	0.000886529	2.32238e-05
Bacteria	Novosphingobium_sp_HII_3	2075565	0.000289752	0.000457579	0	0	0	0	0	0	0	0	0	0	0	0	0	0	0	0	0	7.82107e-05
Bacteria	Stenotrophomonas_sp_BK441	2512175	0	0	0	0	0	0	0	0	0	0	0	0	0	0	0	0	0	0	0	0.00016244
Bacteria	Micrococcus_sp_MS_ASIII_49	1593237	0	0	0	0	0.0110896	0	0	0	0	0	0	0	0	0	0	0	0	0	0	0
Bacteria	Corynebacterium_ureicelerivorans	401472	9.67598e-05	0.00316652	0.0022901	2.26283e-05	0.000385856	0.000575361	0.000344638	0.00370713	2.02217e-05	0.00666498	7.57233e-05	0.000382096	7.41136e-05	0.000454961	0.00260921	9.94374e-05	0.00120228	0.0028598	0.489965	0.000294927
Bacteria	Actinomyces_sp_HMSC035G02	1739406	0	0	0	0	0	0	0	0	0	0	0	0	0	0	0	0	0	0	0	0
Bacteria	Cloacibacterium_normanense	237258	0	0	0	0	0	0	0	0	0.00266668	0	0	0.00725868	0	0	0	0	0	0	0	0
Bacteria	Luteibacter_yeojuensis	345309	0	0	0	0	0	0	0	0	0	0	0	0	0.000504946	0	0	0	0	0	0	0
Bacteria	Corynebacterium_lipophiloflavum	161889	0	0	0	0	0	0	0	0.00087012	0	0	0	0	0	0	0	0	0	0	0.00116567	0
Bacteria	Belnapia_rosea	938405	0	0	0	0	0	0	0	0	0	0	0	0	0	0	0	0	0	0	3.48425e-05	0
Bacteria	Lysobacter_soli	453783	0	0	0	0	0	0	0	0	0	0	0	0	0	0	0	0	0	0	0	1.34062e-05
Bacteria	Corynebacterium_sp_HMSC08F01	1581139	0	0	0	0	0	0	0	0	0	0	0	0	0	0	0	0	0	0	0.00020625	0
Bacteria	Herminiimonas_sp_KBW02	2153363	0	0	0	0	0	0	0	0	0	0	0	0	0	0	0	0	0	0	4.50387e-05	0
Bacteria	Salinivibrio_proteolyticus	334715	0	0	0	0	0	0	0	0	0	0	0	0	0	0	0.00218515	0	0	0	0	0
Bacteria	Corynebacterium_sp_NML98_0116	702967	0	0.000805706	0	0	0	0	0	0	0	0	0	0	0	0	0	0	0	0	0	0
Bacteria	Yokenella_regensburgei	158877	0	0	0	0	0	0	0	0	0	0.000797598	0	0	0	0	0	0	0	0	0	0
Bacteria	Pseudopropionibacterium_propionicum	1750	0	0	0	0	0	0	0	0	0	0	0	0	0	0	0	0	0	0	0	1.27821e-05
Bacteria	Halomonas_hydrothermalis	115561	0	0.000668792	0	0.000242545	0	0	0.00222511	0.00140964	0.000770333	0.00325853	0	0	0	0	0.00848997	0.00186083	0.00413642	0.00654172	0.000501282	0.00022134
Bacteria	Micrococcus_luteus	1270	0.000128224	0.0172155	0.000122285	0.000940203	0.105795	0.0102248	0.031176	0.0650182	0.00011548	0.0179994	0	0.00560254	0.000368458	0	0.00765603	0	0	0	0.00828594	0
Bacteria	Micrococcus_lylae	1273	0	0	0	0	0	0	0.000272319	0	0	0	0	0	0	0	0	0	0	0	0	4.47647e-05
Bacteria	Dermacoccus_nishinomiyaensis	1274	0.067978	2.85916e-05	3.76059e-05	4.72735e-05	0.000537634	0.000256541	0.000518353	0.0166547	5.91684e-05	0.00543473	0	0	3.09166e-05	1.99351e-05	0.0194845	0.000211496	3.82808e-05	0.008353	7.77671e-05	0.00240487
Bacteria	Alishewanella_sp_WH16_1	1651088	0.00415983	0	0	0.00062764	0.00318357	0.000206456	0.00257964	0.000108637	0.00134344	0	0	0	0	0	0.00432313	0	0	0	0	0
Bacteria	Methylobacterium_currus	2051553	0	0	0	0	0	0	0	0	0	0	0	0	0	0	0	0	0	0	9.8623e-05	0
Bacteria	Serratia_marcescens	615	0	0	0	0	0	0	0	0.00089815	0.00016794	0.0020435	0	0.00344236	0	0.000126445	0.0042977	0.00159634	0.00354139	0.0023104	0	0
Bacteria	Brevundimonas_sp_KM4	1628191	0	0	0	0	0	0	0	0	0	0.00117308	0.000492785	0	0	0	0	0	0	0	0	0.000126102
Bacteria	Aureimonas_sp_AU22	1638162	0	0	0	0	0	0	0	0	0	0	0	0	0	0	0	0	0	0	3.7486e-05	0
Bacteria	Acidovorax_ebreus	721785	0	0	0	1.04426e-05	0	0	0	0	0	0	0	0	0	0	0	0	0	0	0	0
Bacteria	Exiguobacterium_sp_S17	856854	0	0	0	0	0	0	0	0	0	0	0	0	0	0	0	0	0	0	0	2.55783e-05
Bacteria	Corynebacterium_sp_HMSC08C04	1581137	0	0	0	0	0	0	0	0	0	0	0	0	0	0	0	0	0	0	0	6.2786e-05
Bacteria	Peptoniphilus_rhinitidis	1175452	0	0	0	0	0.0830771	0	0	0	0	0	0	0	0	0.0132291	0	0	0	0	0	0
Bacteria	Staphylococcus_capitis	29388	0.204716	0.0029748	0.0197918	0.524392	0.0179933	0.0433979	0.000168913	0.000530569	0.00015886	0.00329033	0.000512763	0.0180446	0.0134104	0.00127681	0.00159971	0.0865286	0.00680689	0.000491963	0.00684719	0.00286308
Bacteria	Staphylococcus_aureus	1280	0	0	0	0	0	0	0	0	0	0	0	0	0	0	0	0	0	0	0	0
Bacteria	Staphylococcus_haemolyticus	1283	0	0	0	0	0	0	0	0	0	0	0	0	0	0.0126103	0	0.0649601	0.107506	0	0.0979107	0.0722299
Bacteria	Staphylococcus_epidermidis	1282	0.544001	0.0203047	0.140631	0.030013	0.323849	0.145933	0.606877	0.102523	0.585772	0.0422543	0.696243	0.0204588	0.478325	0.485706	0.0911951	0.535968	0.501323	0.0449238	0.0201335	0.0961242
Bacteria	Dermabacter_sp_HMSC08H10	1581144	0	0	0	0	0	0	0	0	0	0	0	0	0	0.000227365	0	0	0	0	0.000225962	9.88473e-05
Bacteria	Rhizobium_selenitireducens	448181	0	0	0	0	0	0	0	0	0	3.56025e-05	0	0	0	0	0	0	0	0	0	0
Bacteria	Halomonas_sp_KX33721	1819251	0	0	0	0	0	0	0	0	0	0	0	0	0	0	0	0	0.000629918	0	0	0
Bacteria	Corynebacterium_glucuronolyticum	39791	0	0	0	0	0	0	0	0	0	0	0	0	0	1.79198e-05	0	0	0	0	0	0
Bacteria	Microvirga_flocculans	217168	0	0	0	0	0	0	0	0	0	0	0	0	0	0	0	0	0	0	3.39359e-05	0
Bacteria	Streptococcus_mutans	1309	0.000155023	0.000125974	0.0290431	2.18711e-05	0.000105966	0.000786732	0.000140473	0.0260576	0.00344994	0.000149957	0.0120752	0.00094492	0.0113464	2.55375e-05	0.022587	0.0004362	0.0026625	0.000117205	0.000988835	0.000485866
Bacteria	Candidatus_Blastococcus	1470358	0	0	0	0	0	0	0	0	0	0	0	0	0	0	0	0	0	0	7.76804e-05	0
Bacteria	Peptoniphilus_lacydonensis	1673725	0	0	0	0	0	0	0	0	0	0	0	0	0.00105263	0.0366496	0	0	0	0	0	0
Bacteria	Mycobacterium_sp_SWH_M3	1490482	0	0	0	0	0	0	0	0	0	0	0	0	0	0	0	0.000562288	0	0	0	0
Bacteria	Corynebacterium_sp_BCW_4722	1972128	1.10206e-05	0.00136069	0	0	0	0	0	0	0	0.000405535	0	0	4.51877e-05	0.00295942	2.38753e-05	0	0	0	0.000505699	0
Bacteria	Halomonas_lionensis	1144478	0	0	0	0	0	0	0	0	0	0	0	0	0	0	0.000160505	0.000787418	0	0	0	0
Bacteria	Methylobacterium_dankookense	560405	0	0	0	0	0	0	0	0	0	0	0	0	0	0	0	0	0	0	0.000107042	0
Bacteria	Salinivibrio_sp_IB872	1766123	0	0	0	0	0	0	0	0	0	0	0.00110941	0.0233829	0	0	0	0	0	0	0	0
Bacteria	Phenylobacterium_immobile	21	0	0	0	0	0.000671705	0	0	0	0	0.00098172	0.000651342	0.00405131	0.00080414	0	0.00199754	0.000662587	0.00136714	0	0	0.000128988
Bacteria	Pseudoxanthomonas_sp_Root65	1736576	0	0	0	0	0	0	4.38017e-05	0	0	0	0	0	0	0	0	0	0	0	0	0
Bacteria	Mycobacteroides_abscessus	36809	0.000148457	0	0	0	0	0	0	0	0	0	0	0	0	0	0	0	0	0	0	0
Bacteria	bacterium_M00_F_Ca_ET_230_01_1_1	2563920	0	8.29819e-05	0	0	0	2.11073e-05	0.00024699	0	0	0.000137204	0	0.000415167	0	0	0.000116201	0	6.88675e-05	0	3.81574e-05	5.36636e-05
Bacteria	Sphingomonas_sp_JUb134	2485112	0	7.56483e-05	0	0	0	0	0	0	0	0	0	0	0	0	0	0	0	0	0	0.00044874
Bacteria	Skermanella_aerolata	393310	0	0	0	0	0	0	0	0	0	0.00029733	0.000152767	0	0	0	0	0	0	0	0	6.81698e-05
Bacteria	Microbacterium_aurum	36805	0	3.36427e-05	2.74792e-05	0.000429009	0	4.32879e-05	0	0	0	0.000784281	0.000318057	0	0	0	0.000294189	0	0	0	0.00124585	0
Bacteria	Corynebacterium_fournierii	1852390	0	0.000311609	1.14368e-05	0	0.00127668	3.8275e-05	1.91104e-05	0.00149462	0.000118201	0.00759868	0	0.0031459	1.82549e-05	0.000643561	0	0.000132266	1.65284e-05	3.12244e-05	0.0131808	0.00032587
Bacteria	Deinococcus_sp_K2S05_167	2320857	0	0	0	0	0	0	0	0	0	0	0	0	0	0	0.00200781	0	0	0	0	0
Bacteria	Cruoricaptor_ignavus	1118202	0	0	0	0	0	0	0	0	0	0	0	0	0	0	0	0	0	0	0.000190878	0
Bacteria	Corynebacterium_sp_HMSC11D10	1581088	0	0	0	0	0	0	0	0	0	0	0	0	0	0	0	0	0	0	0.0015279	0
Bacteria	Mycobacterium_sp_UM_WWY	1370121	0	0	0	0	0	0	0	0	0	0	0	0	0	0	0	0	0	0	6.28359e-05	0
Bacteria	Corynebacterium_durum	61592	0	0	0	0	0	0	0	0	0	0	0	0	0	3.57239e-05	1.78471e-05	0	0	0	0	0
Bacteria	Stenotrophomonas_panacihumi	676599	0	0	0	0	0	0	0	0	0	0	0	0	0	0	0	0	0	0	0	3.67641e-05
Bacteria	Pseudomonas_seleniipraecipitans	640205	0	0	0	0	0	0	0	0	0	0	0	0	0	0	8.67716e-05	0	0	0	0	0
Bacteria	Ottowia_oryzae	2109914	0	0	0	0	0	0	0	0	0	0	0	0	0	0	0	0	0	0	0	0
Bacteria	Bosea_thiooxidans	53254	0	0	0	0	0	0	0	0	0	0	0	0	0	0	0	4.84198e-05	0	0	0	0
Bacteria	Mycolicibacterium_novocastrense	59813	0	0	0	0	0	0	0	0	0	0.000109468	0	0	0	0	0	0	0	0	0	0
Bacteria	Bacteroides_vulgatus	821	0.000135409	0	0	1.85031e-05	0	0	0	0	0	0	0	0.000577339	0	0	0	0	0	0	0	0
Bacteria	Micrococcus_terreus	574650	0	0	0	0	0	0	0	0	0.000216544	0	0	0	0	0	0	0	0	0	0	0
Eukaryota	Wallemia_mellicola	1708541	0	0	0	0	0	0	0	0	0	0.00112096	0	0	0	0	0	0	0	0	0	0
Bacteria	Bordetella_ansorpii	288768	1.03359e-05	0.00135971	0	0	0	0	0	0	0.000254848	0	0	0	0	0	0	0	0	0	0	0
Bacteria	Alishewanella_sp_HH_ZS	1856684	0	0	0	0.000301101	0	0	0	0	0	0	0	0	0	0	0.00222168	0	0	0	0	0
Bacteria	Corynebacterium_sp_HMSC034A01	1739295	3.90716e-05	0.00158922	0	5.86468e-05	0.0056307	0	1.32702e-05	0.000856143	2.1127e-05	0.047995	0.000733183	0.000197182	8.11705e-05	1.27883e-05	0	0	0	5.776e-05	0.0116592	6.77149e-05
Bacteria	Halomonas_sp_BC2	1670449	0	0	0	0	0	0	0	0	0	0	0	0	0	0	0	0	0	0.00132771	0	0
Bacteria	Halomonas_sp_BC1	1670448	0	0	0	6.68444e-05	0.00129493	0	0.00105287	0.000578759	0	0	0	0	0	0.000173226	0.00221032	0	0	0	0.000132922	0
Bacteria	Gordonia_otitidis	249058	0	6.19109e-05	0	0	0	0	0	0	0	0	0	0	0	0	0.000246047	0	0	0.000639174	0	0
Bacteria	Niveispirillum_irakense	34011	0	0.000442576	0	0	0	0	0	0	0	0	0	0	0	0	0	0	0	0	0	0
Bacteria	Paracoccus_sp_SYSUP0003	2233774	0	0.000171742	0	0	0	0	0	0	0	0	0	0	0	0	0	0	0	0	6.73822e-05	0.00011995
Bacteria	Blastococcus_saxobsidens	138336	0	0	0	0	0	0	0	0	0	0	0	0	0	0	0	0	0	0	0.000145243	0
Bacteria	Actinomyces_naeslundii	1655	0	0	0	0	0	0	0	0	0	0	0	0	0	0	0.00117206	0	0	0	0	0
Bacteria	Trichococcus_flocculiformis	82803	0	0.00264072	0	0	0	0	0	0	0	0	0	0	0	0	0	0	0	0	0	0
Bacteria	Halomonas_sp_GFAJ_1	1118153	0.000504182	0	0.0019927	7.90263e-05	0	0	0	0	0	0	0	0.00583073	0	0	0.00011112	0	0	0	0	0
Bacteria	Acinetobacter_johnsonii	40214	0	0	0.00237824	0.000154903	0	0	0	0.000833433	0.000876911	0.00143021	0	0	0	4.79893e-05	0.00106612	0	0	0	0.000343321	0.000118376
Bacteria	Acinetobacter_junii	40215	0.00029744	0.0295877	0.000139183	0.000457426	0.000679032	0.0133682	0.0036616	0	0.000130178	0	0	0	4.99282e-05	0	0.00411496	0.000635779	0.000746804	5.91022e-05	0.00224597	0
Bacteria	Paracoccus_contaminans	1945662	0	0	0	0	0	0	0	0	0	0.000843248	0	0	0	0	0.000661008	0	0	0	0	0.000482381
Eukaryota	Candida_orthopsilosis	273371	0.0010898	0	0	0	0	0	0	0	0	0	0	0	0	0	0	0	0	0	0	0
Bacteria	Empedobacter_brevis	247	0	0	0	0	0	0	0	0	0	0	0	0	0	0.000105209	0	0.00219643	0.00100126	0	0	0
Bacteria	Serratia_liquefaciens	614	0	0	0	0	0	0	0	0	0	0.000277363	0	0	0	2.25061e-05	0	0.000279343	0.000303076	0	8.78013e-05	0
Bacteria	Propionibacterium_sp_KPL1844	1203573	1.41364e-05	0.000913661	0.00519858	0	0.0110462	0.000203884	6.70517e-05	0.0102324	0.00179291	0.00228312	2.09388e-05	0.0101172	0.000329104	0.0200149	0.000134197	0.00320458	0.0164138	6.07744e-05	0.00034132	2.27711e-05
Bacteria	Diaphorobacter_polyhydroxybutyrativorans	1546149	0	0	0	2.97731e-05	0	0	0	0	0	0	0	0	0	0	0	0	0	0	0	0
Bacteria	Achromobacter_denitrificans	32002	0	0	0	0	0	0	0	0	0	0	0	0	0	0	0	0	1.58658e-05	0	0	0
Bacteria	Pseudomonas_yangmingensis	1720063	0	0.000242389	0	0	0	0	0	0	0	0	0	0	0	0	0	0.000385226	0	0	0	0
Bacteria	Pseudomonas_sp_382	1751969	0	0	0	4.26554e-05	0	0	0	0	0	0	0	0	0	0	0	0	0	0	0	9.91316e-05
Bacteria	Janibacter_hoylei	364298	0	0.000218479	0	0	0.000153786	1.90361e-05	0.000169769	0	0	0.00437167	0	0	0	0	0	0.00038907	0	0	0	0
Bacteria	Sphingomonas_sp_TF3	2495580	0	0	0	0	0	0	0	0	0	0	0	0	0	3.4798e-05	0.000195573	0	0.000302868	0.000556953	0	1.61321e-05
Bacteria	Pantoea_septica	472695	0	0	0	0	0	0	0	0	0	0.000832024	0	0	0	0	0	0	0	0	0	3.04778e-05
Bacteria	Stenotrophomonas_maltophilia	40324	4.78851e-05	0.00247644	0.000549581	2.77356e-05	0.000548706	0.000144685	0.000199759	0.000293852	0	0.000230454	0.000482168	0.00108316	2.08118e-05	1.32787e-05	0.000290227	7.75808e-05	1.97011e-05	1.69393e-05	1.73935e-05	0.000256799
Bacteria	Staphylococcus_saprophyticus	29385	0	0	0	0	0	0	0	0	0	0.0043049	0	0	0	0	0	0	0	0	0	0
Bacteria	Kocuria_rhizophila	72000	0.00397081	0	0	0	0	0	0	0	0	0	0	0	0	0	0	0	0	0.00614184	0	0.000818255
Bacteria	Caulobacter_sp_FWC26	69665	0	0	0	8.41842e-05	0	0	0	0	0	0	0	0	0	0	0	0	0	0	0	0
Bacteria	Luteibacter_rhizovicinus	242606	0	0	0.000807785	0	0	0	0	0	0	0	0	0	0	0	0	0	0	0	0	0
Bacteria	Pseudonocardia_hydrocarbonoxydans	76726	0	0	0	0	0	0	0	0	0	0.000136218	0	0	0	0	0	0	0	0	0	0
Bacteria	Brevibacterium_sp_VCM10	1381751	0	0	0	0	0	0	0	0	0	0	0	0	0	0	0	0	0	0	0	3.03894e-05
Bacteria	Paracoccus_sanguinis	1545044	0	0.000413707	0.00483954	4.97243e-05	0	2.94658e-05	0.000156284	0	0	0.000805144	0	0	0	0	0.00221116	0.000129576	0	0	0.000710928	0.000439832
Bacteria	Perlucidibaca_sp_HR_E	2094561	0	0.000258398	0	0	0	2.64662e-05	0	0	0	1.11874e-05	0	6.04528e-05	0	0	1.22593e-05	0	0	0	0	0
Bacteria	Microvirga_sp_CCBAU_65841	2078013	0	0	0	0	0	0	0	0	0	0	0	0	0	0	0	0	0	0	3.09073e-05	0
Bacteria	Methyloversatilis_universalis	378211	0	0	1.11901e-05	1.27887e-05	0	4.19147e-05	0.0001115	0	0	0	0	2.89864e-05	0	0	2.22539e-05	0	0	0	0	0
Bacteria	Acinetobacter_lwoffii	28090	0	0	0	0	0	0	0	0	0	0	0	0	0	0	0	0	0	0	0.000377718	0
Bacteria	Stenotrophomonas_sp_278	2479851	0	0.000603246	0	0	0	0	0	0	0	0	0	0	0	0	0	0	0	0	0	0
Bacteria	Gordonia_terrae	2055	0	7.83948e-05	0	0	0	0	0	0	0	0	0	0	0	0	0	0	0	0	0.000365317	0
Bacteria	Gordonia_bronchialis	2054	0	0.000121016	0	0	0	0	0	0	0	0	0	0	0	0	0.000776348	8.00791e-05	0	0	0	2.60322e-05
Bacteria	Amycolatopsis_marina	490629	0	0	0	2.61876e-05	0	0.00148708	0	0.000142062	0	7.64147e-05	0	0	0	0	0.000187526	5.05076e-05	4.40867e-05	0.000570424	0	0
Bacteria	Luteimonas_sp_YGD11_2	2508168	0	0	0	0	0	0	0	0	0	0	0	0	0	0	0	0	0	0	0.000171661	0
Bacteria	Niveispirillum_cyanobacteriorum	1612173	0	0	0	0	0	0	0	0	0	0	0	0	0	0	1.09179e-05	0	0	0	0	0
Bacteria	Vulcaniibacterium_thermophilum	1169913	0.00039224	3.57787e-05	0.000833753	6.77945e-05	2.47575e-05	0.000252993	1.60273e-05	4.28802e-05	1.42785e-05	0.000189396	4.94295e-05	0.00024237	4.05613e-05	1.12838e-05	0.000224007	3.81345e-05	5.48244e-05	4.4797e-05	2.60362e-05	0
Bacteria	Lysobacter_tolerans	1604334	0	0	0	5.98234e-05	0	0	0	0	0	0	0	0	0	0	0	0	0	0	0	0
Bacteria	Janibacter_anophelis	319054	0	0.000120747	0	0	0	0	0	0	0	0	0	0	0	0	0	0.000397447	0	0	0	0
Bacteria	Novispirillum_itersonii	189	0	0	0	0	0	0	0	0	0	0	0	0	0	0	0	0	0	0	0	5.49114e-05
Bacteria	Enhydrobacter_sp_H5	1907940	0	0	8.01873e-05	0.00126181	0.00861253	0.000840128	0.00892196	0.0120418	0	0.00595094	0.0101067	0.0228527	6.40729e-05	0.000322109	0.0174745	0	5.09428e-05	0	0.00170123	0.00217608
Bacteria	Corynebacterium_gottingense	2041036	0	0	0	0	0.00140502	0	0	0	0	0	0	0	0	0	0	0	0	0	0	0
Bacteria	Barrientosiimonas_humi	999931	1.65537e-05	0.000414099	1.17133e-05	0	0.000902354	0.00357219	1.47606e-05	3.77463e-05	3.53307e-05	0.116256	8.90332e-05	0.000110592	0	0	0.000315893	8.25347e-05	0	0	2.91251e-05	0
Bacteria	Curtobacterium_sp_ER1_6	1891920	0	0	0	0	0	0	0	0.000382138	0	0	0	0	0	0	0	0	0	0	0	0
Bacteria	Vibrio_metschnikovii	28172	0	0	0	0	0	0	0	0.00116021	0	0	0	0.00419999	0	1.00611e-05	0	0	0.00068926	0	0	3.16721e-05
Bacteria	Sphingomonas_dokdonensis	344880	0	0	0	0	0	0	0	0	0	0	0	0	0	0	0	0	0	0	0	0.000612688
Bacteria	Halomonas_sp_141	2056666	0	0	0	0	0	0	0	0	0.000180329	0.00182035	0.00395972	0	0	0	0	0	0.00112828	0	0	5.87763e-05
Bacteria	Paracoccus_sp_M1_83	2491866	0	0	0	0	0	0	0	0	0	0	0	0	0	0	0	0	0	0	0.000131855	0
Bacteria	Sphingomonas_melonis	152682	0	0	0	0	0	0	0	0	0	0.000133688	0	0	0	0	0.000217495	0	0.000340425	0	0	1.83853e-05
Bacteria	Kocuria_indica	1049583	0.00126846	0.00200702	0	0	0	0	0	0	0	0	0	0	0	5.01284e-05	0.0143831	0	0	0	0	0
Bacteria	Aureimonas_sp_Leaf454	1736381	0	0	0	0	0	0	0	0	0	0	0	0	0.00063746	0	0.000423673	0	0	0	0	0
Bacteria	Gemmatimonas_aurantiaca	173480	0.000336263	4.96044e-05	0.000384346	1.96616e-05	0.00021222	0	0	0	3.85983e-05	0	0	0	0	1.46774e-05	0.000161229	0.000123982	0.000107498	0.000125645	0	0
Bacteria	Acinetobacter_variabilis	70346	6.50661e-05	0.00746524	0	0	0	0	0	0	0	0	0	0	0	0	0	0	0	0	0	0
Bacteria	Paracoccus_solventivorans	53463	0	0	0	0	0	0	0	0	0	0	0	0	0	0	0	0	0	0	0	2.76807e-05
Bacteria	Mycolicibacterium_mageritense	53462	0	0	0	0	0	0	0	0	0	0	0	0	0	0	0	0.000940715	0	0	0	0
Bacteria	Nakamurella_multipartita	53461	0	0	0	0	0.000576489	0	0	0	0	0	0	0	0	0	0	0	0	0	0	0
Bacteria	Selenomonas_sputigena	69823	0	0	0	0	0	0	0	0	0	4.22452e-05	0.00922781	2.6879e-05	0	0	0	0	0	0	0	0
Bacteria	Roseomonas_sp_FDAARGOS_362	2018065	0	0	0	0	0	0	0	0	0	0	0	0	0	0	0	0	0	0	0	0.000901452
Bacteria	Actinomyces_oris	544580	0	0	0	0	0	0	1.05356e-05	0.00245726	0	0	0.000450788	0	0	0	0	0	0	0	0	0
Bacteria	alpha_proteobacterium_AAP81b	1523432	0	0	0	0	0	0	0	0	0	0.000127758	0.000273983	0	0	0	0	0	0	0	0	0
Bacteria	Bradyrhizobium_sp_CCH5_F6	1768753	0	0	0	0	0	0	0	0	0	0	0	0	0	0	0.000138276	0	0	0	0	0
Bacteria	Schaalia_odontolytica	1660	6.05782e-05	2.29355e-05	5.47132e-05	0	1.35661e-05	0.000223765	1.17874e-05	2.37359e-05	0	3.72153e-05	3.28777e-05	0.000141436	2.47692e-05	1.39761e-05	0.000377005	1.55232e-05	2.91822e-05	3.73429e-05	2.66591e-05	0
Bacteria	alpha_proteobacterium_L41A	1229204	0	0	0	0	0	0	0	0	0	0	0	0	0	0	0.000985741	0.00030728	0	0	0	0
Bacteria	Nitratireductor_sp_OM_1	1756988	0	0	0	0	0.000221194	0	0	0	0	0	0	0	0	0	0	0	0	0	0	0
Bacteria	Sphingobium_sp_DC_2	1303256	0	0	0	0	0	0	0	0	0	0	0	0	0	0	0	0	0	0	1.94077e-05	0
Bacteria	Paracoccus_sp_GY0581	2528244	0	9.93134e-05	0	0	0	0	0	0	0	0.000489589	0	0	0	0	0	0	0	0	0	3.82872e-05
Bacteria	Gordonia_sp_IITR100	1314686	0	0.000416068	0	0	0	0	0	0	0	0.00377488	0	0	0	0	0	0	0	1.83506e-05	0.00529908	0
Bacteria	Roseomonas_sp_TAS13	1926319	0	0	0	0	0	0	0	0	0	0	0	0	0	0	0	0	0	0	0	0.000463975
Bacteria	Staphylococcus_hominis	1290	0.0236727	0.289647	0.0471691	0.304503	0	0.0118769	0.0492703	0.219377	0.113721	0.248433	0	0	0.175176	0.0389272	0.151513	0.0520339	0	0	0.109493	0.679905
Bacteria	Sphingomonas_sp_JS21_1	1855283	0	0	0	0	0	0	0	0	0	0	0	0	0	0	0	0	0	0	0	4.47235e-05
Bacteria	Neisseria_sicca	490	0	0	0	0	0	0	0	0.000732629	0	0	0	0	0	0	0	0	0	0	0	0
Bacteria	Cutibacterium_granulosum	33011	0.00595225	0.00931757	0.0593393	0.000149794	0.0571417	0.000867982	0.00286453	0.00928812	0.000566115	0.00118571	3.7567e-05	0.0205507	0.00350738	0.0210127	0.00073223	0.00233776	0.0166686	0.0215807	0.000659518	9.41581e-05
Bacteria	Corynebacterium_singulare	161899	0	0	0	0	0.00031391	0	0	0	0	0.00110146	0	0	4.13168e-05	0.00166061	0.000782248	0.000344836	0	0	0	5.00612e-05
Bacteria	Tsukamurella_tyrosinosolvens	57704	0	0	0	8.22933e-05	0	0	0	0	0	0	0	0	0	0	0.00166827	0	0	0	0	0
Bacteria	Diaphorobacter_nitroreducens	164759	0	0	0	1.13675e-05	0	0	0	0	0	0	0	0	0	0	0	0	0	0	0	0
Bacteria	Corynebacterium_mastitidis	161890	0	0	0	0	0	0	0	0	0	0	0	0	0	0.000296635	0	0	0	0	0	0
Bacteria	Bifidobacterium_adolescentis	1680	6.41317e-05	3.57803e-05	6.37609e-05	0	2.46406e-05	0.000315869	2.18955e-05	3.66436e-05	1.02081e-05	6.02959e-05	3.8145e-05	0.000268308	3.22814e-05	0	9.01049e-05	1.89591e-05	4.26314e-05	4.54183e-05	1.87948e-05	0
Bacteria	Phenylobacterium_zucineum	284016	0	0	0	0	0	0	0	0	0	0	0	0	0	0	0	0	0.000204459	0	0	1.11389e-05
Bacteria	Vibrio_cholerae	666	0	0	0	4.99292e-05	0	0	0	0	0	0	0	0	0	0	0	0	0	0	0	0
Bacteria	Methylobacterium_frigidaeris	2038277	0	0	0	0	0	0	0	0	0	0	0	0	0	0	0	0	0	0	8.78059e-05	0
Bacteria	Finegoldia_magna	1260	0	0.000152281	0.0721826	0	0	0	0	0	0	0	0	0	6.82325e-05	0.00601661	0	0.00171794	0	0	0	0.0011696
Bacteria	Corynebacterium_kroppenstedtii	161879	7.78379e-05	0.0080643	4.41722e-05	2.65867e-05	2.34016e-05	0.0132988	0.0354221	0.00177261	0	0.00108264	1.73479e-05	4.46355e-05	2.76981e-05	0.00200527	0.000401989	0.00392922	1.92162e-05	0	0.00116916	0.000371602
Bacteria	Corynebacterium_tuscaniense	302449	0	0.00246711	0	0.000269295	0.00127099	0	0	0	0	0.00152163	0	0	0	0.000761486	0	0.000657604	0	0	0.000338772	0.000625733
Bacteria	Rothia_mucilaginosa	43675	0	0	0	0	0	0	0	0	0	0	0	0	0	0	0	0	0	0	0	0.000122221
Bacteria	Micrococcus_aloeverae	1391911	4.9761e-05	0	0	0	0.030687	0	0	0	0	0	0	0.000738597	0	0	0	0	0	0	0	0
Bacteria	Corynebacterium_macginleyi	38290	0	0.00227409	0	0	0	0	0	0	0	0	0	0	0	0.000106341	0	0	0	0	0	0
Bacteria	Paracoccus_sphaerophysae	690417	0.000445069	0	0.000950788	6.20788e-05	0	0	0	0	0	0	0	0	0	2.63427e-05	0	0.000425565	0	0	3.37196e-05	0
Bacteria	Citrobacter_koseri	545	0	0	0	0	0	0	0	0	0	0.000681362	0	0	0	0	0	0	0	0	0	0
Bacteria	Methylocaldum_szegediense	73780	0	0	0	0	0	0	0	0	0	0	0	0	0	0	0	0	0	0	0	0
Bacteria	Gordonia_sp_LAM0048	1633223	0	0	0	0	0	0	0	0	0	0	0	0	0	0	0	0	0	0	0.000174636	0
Bacteria	Streptococcus_agalactiae	1311	0	0	0	0	0	0	0	0	0	0	0	0	0	0	0	0	0	0	0	0
Bacteria	Paracoccus_chinensis	525640	0	0	0	0	0	0	0	0.000417026	0	0	0	0	0	0	0	0	0	0	0.00030449	6.50345e-05
Bacteria	Gardnerella_vaginalis	2702	0	0	0	0.000523574	0	0	0	0	0	0	0	0	0	0	0	0	0	0	0	0
Bacteria	Ralstonia_sp_GV074	2135499	0	0	0	0	0	0.000135563	0	0	0	0	0	0	0	0	0	0	0	0	0	0
Bacteria	Micrococcus_sp_R8502A1	2583239	0	0	0	0	0.00736077	0	0	0	0	0	0	0	0	0	0	0	0	0	0	0
Bacteria	Sphingomonas_desiccabilis	429134	0	0.000140446	0	0	0	0	0	0	0	0	0	0	0	0	0	0	0	0	0	0.000105028
Bacteria	Bradyrhizobium_sp_MOS004	2133945	0.000832392	0.000217531	0.00289729	0.000184969	0.00099769	0.00627625	0.000532793	0.00012009	0.00020161	0.00114985	0.00116051	0.00488005	0.00170074	2.41487e-05	0.00210752	0.00170131	0.000546993	0.000576264	0.000130553	5.11698e-05
Bacteria	Brachybacterium_sp_SGAir0954	2571029	0.0020622	0	0	0	0	4.58018e-05	5.7025e-05	0.0118124	0	0	0	2.16248e-05	0	0	0	0	0	0	0	0
Bacteria	Bradyrhizobium_sp_MOS003	2133946	0	0	0	2.57074e-05	0	0	0	0	0	0	0	0	0	0	0	0	0	0	0	0
Bacteria	Brevundimonas_subvibrioides	74313	0	0	0	0	0	0	0	0	0	0	0	0	0	0	0	0	0	0	5.80048e-05	0
Bacteria	Blastococcus_sp_DSM_46838	1798228	0	0	0	0	0	0	0	0	0	0	0	0	0	0	0	0	0	0	0.000113274	0
Bacteria	Methylobacterium_tarhaniae	1187852	0	0	0	0	0	0	0	0	0	0	0	0	0	0	0	0	0	0	4.95427e-05	0
Bacteria	Aquamicrobium_aerolatum	561088	0	0	0	0	0	0.00598639	0	0	0	0	0	0	0	0	0.000430963	0	0	0	0	0
Bacteria	Sphingomonas_sp_Ag1	1642949	0	0.000141086	0	0	0	0	0	0	0	0	0	0	0	0	0	0	0	0	0	8.93226e-05
Bacteria	Brevibacterium_yomogidense	946573	0	0	0	0	0	0	0	0	0	0	0	0	0	0	0	0	0	0	3.13902e-05	0
Bacteria	Tsukamurella_paurometabola	2061	0	0	0	0	0	0	0	0	0	0	0	0	0	0	0	0	0	0	0	2.00389e-05
Bacteria	Dermabacter_hominis	36740	0	0	0	0	0.000779882	0	0	0	0	0.000929812	0	0	1.41103e-05	0.000475148	0	0	0	0	0	0
Bacteria	Mesorhizobium_sp_UASWS1009	1566387	0	0	0	0	0	0	0	0	0	0	0	0	0	0	0.00027222	0	0	0	0	0
Bacteria	Methylobacterium_sp_Leaf125	1736265	0	0	0	0.000144759	0	0	0	0	0	0	0	0	0	0	0	0	0	0	0.000950875	0
Bacteria	Sphingobium_yanoikuyae	13690	0	0	0	0	0	0	0	0	0	0	0	0	0	0	0	0	0	0	0	2.9144e-05
Bacteria	Diaphorobacter_sp_J5_51	680496	0	0	0	1.56623e-05	0	0	0	0	0	0	0	0	0	0	0	0	0	0	0	0
Bacteria	Pseudomonas_stutzeri	316	1.2695e-05	0.000679342	0.00049967	3.51923e-05	0.00042246	0	0	0	0	0.000623572	0.000430166	0	0	0	0.000356506	0.000117782	0	0.000273473	0	6.72569e-05
Bacteria	Corynebacterium_urinapleomorphum	1852380	2.62853e-05	0.00248325	1.06948e-05	0	0.000284372	3.4364e-05	0	0.00139343	0	0.000727934	0	0	5.27278e-05	0.00181526	0.000371555	0	1.7191e-05	3.57188e-05	0.0131244	1.31108e-05
Bacteria	Rubrimonas_cliftonensis	89524	0	0	0	0	0	0	0	0	0	0	0	0	0	0	0.000108405	0	0	0	0	0
Bacteria	Dermacoccus_sp_PE3	1641401	0	0	0	0	0	0	0	0	0	0.00191385	0	0	0	0	0.00770011	0	0.00043535	0.00150001	0.000217674	0
Bacteria	Vibrio_parahaemolyticus	670	0	0	0	6.64971e-05	0	0.00977591	0	0	0	0	0	0	0	0	0.000437707	0.000249304	0.000821988	0	0	0
Bacteria	Brevibacterium_aurantiacum	273384	0	0.000232074	0	1.51842e-05	0	0	0	0	0	0	0	0	0	0	0	0	0	0	0.000554674	0
Bacteria	Cutibacterium_avidum	33010	0.000259679	0.00324816	0.0636402	4.16043e-05	0.00364051	0.000704503	0.00295426	0.00850608	0.147279	0.00144831	0	0.00062611	0.00020211	0.0092671	0.000660592	0.00219578	0.0044278	0	0.00226263	0.000710619
Bacteria	Porphyromonas_gingivalis	837	0.000117391	5.17687e-05	8.25678e-05	1.27448e-05	3.37329e-05	0.000484076	2.27624e-05	5.0152e-05	1.78326e-05	8.23048e-05	0.000505314	0.000381377	5.99768e-05	1.55105e-05	0.000387466	3.56802e-05	6.08272e-05	7.07839e-05	4.14578e-05	0
Bacteria	Pseudomonas_indoloxydans	404407	0	0	0	0	0	0	0	0	0	0	0	0	0	0	0	0	0	0	0	0
Bacteria	Dermabacter_vaginalis	1630135	0	0	0	0	0	0	0	0	0	0	0	0	0	2.38979e-05	0	0	0	0	0	0
Bacteria	Aliidiomarina_shirensis	1048642	0	0	0	0	0	0	0	0	0	0	0	0	0	0	0	0	0.000427987	0	0	0
Bacteria	Brevibacterium_luteolum	199591	0	0.000134777	0	0	0	0	0	0	0	0	0	0	0	0	0	0	0	0.00210256	0.000193255	0
Bacteria	Nitrincola_schmidtii	1730894	0.000785896	0.000298684	0.00417788	0	0.000507568	0	0.000212084	2.35815e-05	0	0.00163962	0.000437198	0.00409368	0	0.000162193	0.00386357	0.0014458	0.00250108	1.19653e-05	0.00023004	5.0609e-05
Bacteria	Deinococcus_sp_FeSDHB5_19	2528713	0	0	0	0	0	0	0	0	0	0	0	0	0	0	0.00497708	0	0	0	0	0
Bacteria	Pseudomonas_sp_MPR_R2A5	2070622	0	0	0	3.54776e-05	0	0.00161525	0	0	0	0	0	0	0	0	0	0	0	0	0	0
Bacteria	Aggregatibacter_sp_oral_taxon_458_str_W10330	712148	0	0	0	0	0	0	0	0	0	0	0	0	0	0	0.00172021	0	0	0	0	0
Bacteria	Dermabacter_jinjuensis	1667168	0	0	0	0	0	0	0	0	0	0	0	0	0	3.9377e-05	0	0	0	0	0	0
Bacteria	Dermacoccus_sp_147Ba	2510111	0	0	0	0	0	0	0	0	0	0.00117394	0	0	0	0	0.0103926	0	1.07098e-05	0.00121295	0.000115045	0
Bacteria	Mycolicibacterium_iranicum	912594	0	6.37603e-05	0.000576349	0.000208666	0.000259261	2.2736e-05	8.34257e-05	0	5.31947e-05	0.00432266	0.00251315	0.00111729	0	3.21102e-05	0.000600797	0	8.3302e-05	8.66504e-05	0.00159659	1.15201e-05
Eukaryota	Candida_tropicalis	5482	0	0.000283386	0	0	0.000211419	0	0	0	0	0	0	0.00288549	0.000107075	4.19396e-05	0.00037163	0.000429816	0.000328818	0	0	4.28169e-05
Bacteria	Sphingomonas_sp_CCH5_D11	1768786	0	0	0	0	0	0	0	0	0	0	0	0	0	0	0	0	0	0	0.000259851	0.000195374
Bacteria	Pseudomonas_sp_ML96	1523503	0	0.000424604	0	0	0	0	0	0	0	0	0	0	0	0	0	0	0	0	0	0
Bacteria	Novosphingobium_panipatense	428991	0	0.000129068	0	0	0	0	0	0	0	0	0	0.000457607	0	0	0	0	0	0	0	0
Bacteria	Salinivibrio_sp_YCSC6	2003370	0	0	0	0	0	0	0	0	0	0.00620115	0.00364041	0.0417587	0.0152488	0.000193695	0.00691542	0	0.00429971	0	0.000563138	5.78541e-05
Bacteria	Corynebacterium_appendicis	163202	1.58979e-05	0.0012029	0.000773513	0	0.00212457	4.27341e-05	0	0.000265853	0	0.00148752	0	0.00175433	0.00136163	0.00138365	0.000244527	0	0	0.00041291	0.004975	4.1848e-05
Bacteria	Chryseobacterium_sp_F5649	2487071	0	0	0	0.000936129	0	0	0	0	0	0	0	0	0	0	0	0	0	0	0	0
Bacteria	Chryseobacterium_sp_H6466	2487072	0	0	0	0.000461926	0	0	0	0	0	0	0	0	0	0	0	0	0	0	0	0.000331942
Bacteria	Corynebacterium_imitans	156978	0	0	0	0	0	0	0	0	0	0	0	0	0	0	0	0	0	0	0.000725192	0
Bacteria	Pseudoglutamicibacter_cumminsii	156979	0	0	0	0	0	0	0	0	0	0	0	0	0	0	0	0	0	0	0.00016657	0
Bacteria	Klebsiella_pneumoniae	573	0	0.000113364	0	0	0.00244552	0	0	0	0	0	0	0	7.7094e-05	0.00502383	0	0.000106789	0.000414621	0.000319095	0	0
Bacteria	Anaerococcus_provencensis	938293	0	0.00332511	0.00786356	0	0	0	0	0	0	0	0	0	0	0	0	0	0	0	0	0
Bacteria	Streptococcus_varani	1608583	0	0	0	0.000211055	0.0058736	0.000283403	0.00373292	0.00205026	0.000422447	0.0103884	0.0025203	0.0168852	0.0219353	2.37553e-05	0.00276561	0.00287073	0.00617212	0.00340741	0.000478087	0.000159971
Bacteria	Herbaspirillum_sp_SJZ107	2572881	0	0	0	0	0	0	0	0	0	0	0	0	0	0	0	6.82754e-05	0	0	0	0
Bacteria	Bacillus_subtilis	1423	0.000102914	8.06341e-05	0.000210134	7.97578e-05	5.78132e-05	0.000544579	3.49195e-05	7.39609e-05	3.28347e-05	0.000142964	0.000100511	0.000570565	9.23444e-05	2.33985e-05	0.000233704	5.8735e-05	0.000108427	0.000101583	6.37172e-05	1.56891e-05
Bacteria	Brevundimonas_sp_SGAir0440	2579977	0	0	0	0	0	0	0	0	0	0	0	0	0	0	0	0	0	0	0.000298279	0
Bacteria	Alishewanella_jeotgali	545533	0	0	0	0	0	0	0	0	0	0	0	0	0	0	0.00233588	0	0	0	0	0
Bacteria	Lactobacillus_delbrueckii	1584	0	0	0	0	0	0	0	0	0	0	0	0.0582245	0	0	0	0	0	0	0	0
Bacteria	Pseudonocardia_sp_P2	882856	0	0	0	0	0	0	0	0	0	0	0	0	0	0	0	0	0	0	0	2.29521e-05
Bacteria	Corynebacterium_sp_HMSC04H06	1581050	0	0	0	0	0	0	0	0	0	0	0	0	0	0.000160185	0	0	0	0	0.000146054	0
Bacteria	Dolosigranulum_pigrum	29394	0	0.000330984	0.0145184	0	0	0	0	0	0	0.00266607	0	0.00601033	0	0.000349702	0	0	0.00424484	0.0033046	0	0
Bacteria	Corynebacterium_sp_HMSC05C01	1581113	0	0	0	0	0	0	0	0	0	0.000139936	0	0	0	0.000921582	0	0	0	0	0	0
Bacteria	Lactococcus_lactis	1358	0	0	0	0	0	0	0	0	0	0	0	0	0	0	0	0	0	0	0	0
Bacteria	Brachybacterium_sp_sponge	1775432	0	0	0	0	0	0	0	0	0	0.00172574	0	0	0	0	0	0	0	0	0.000282686	8.17939e-05
Bacteria	Enterococcus_faecalis	1351	0	0	0	0	0	0	0	0	0	0	0	0	0	0	0	0	0	0	4.18796e-05	0
Bacteria	Arcanobacterium_urinimassiliense	1871014	0	0	0	0	0	0	0	0	0	0	0	0	0	0	0	0	0	0	0	8.73201e-05
Bacteria	Corynebacterium_amycolatum	43765	0	0	0	0	0.000813814	0	0	0	0	0	0	0	0	0	0	0	0	0	0	0
Bacteria	Actinomycetospora_succinea	663603	0	0	0	0	0	0	0	0	0	0.000270725	0	0	0	0	0	0	0	0	0	0
Bacteria	Microbacterium_sp_LCT_H2	1914306	0	9.85321e-05	0	0	0	0	0	0	0	0	0	0	0	0	0	0	0	0	0.00016802	0
Bacteria	Bosea_vaviloviae	1526658	0	0	0	0	0	0	0	0	0	0	0	0	0	0	0	0.000186824	0	0	0	0
Bacteria	Corynebacterium_aurimucosum	169292	0.00166841	0.0262329	0.00987099	0.0116816	0.00967351	0.0147198	0.056135	0.0862493	0.00501395	0.0225728	7.80252e-05	0.000969206	0.0185485	0.0191874	0.00542756	0.0166335	0.00812704	0.0184274	0.0147231	0.0134831
Bacteria	Oceanospirillum_linum	966	0	0	0	0.000155181	0	0	0	0	0	0	0	0	0.00285798	9.81925e-05	0.00737415	0	0	0	0.000347193	0.000194428
Bacteria	Paracoccus_salipaludis	2032623	0	0.000527514	0	1.82138e-05	0	0	0	0.000740787	4.41204e-05	0.00311135	0	0	0	0	0.00142239	0	0	0.00169833	0.000795939	0.000605071
Bacteria	Blastococcus_sp_CCUG_61487	1840703	0	0	0	0	0	0	0	0	0	0	0	0	0	0	0	0	0	0	0.000117769	0
Bacteria	Pseudomonas_sp_RD25	2006980	0	0	0	0	0	0	0	0	0	0	0	0	0	1.45324e-05	0	0	0	0	0	0
Bacteria	Sphingomonas_sp_S_NIH_Pt15_0812	1920129	0	0	0	0	0	0	0	0	0	0	0	0	0	0	0	0	0	0	0	2.74048e-05
Bacteria	Gordonia_sp_UCD_TK1	1857893	0	0.00074349	0	0	0	0	0	0	0	0.00267804	0	0	0	0	0	0	1.58845e-05	1.77192e-05	0.00670219	0
Bacteria	Corynebacterium_glaucum	187491	0	0	0	0	0	0	0	0	0	0	0	0	0	1.34648e-05	0	0	0	0	0	0
Bacteria	Corynebacterium_coyleae	53374	4.93948e-05	0.00598087	0	0	0	0	0	0	0	0	0	0	0	0	0	0	0	0	0.00123365	0
Bacteria	Gordonia_lacunae	417102	0	0	0	0	0	0	0	0	0	0	0	0	0	0	0	0	0	0	6.94278e-05	0
Bacteria	Bradyrhizobium_shewense	1761772	0	0	0	0	0	0	0	0	0	0	0.000431074	0	0	0	0	0	0	0	0	0
Bacteria	Pseudoxanthomonas_suwonensis	314722	1.09497e-05	0.000125577	1.78397e-05	5.2219e-05	0	3.27944e-05	3.04148e-05	0	0	0	0	3.7545e-05	0	0	0.000134463	1.6189e-05	1.47885e-05	0	0	0
Bacteria	Corynebacterium_timonense	441500	0	0	0	0	0	0	0	0	0	0	0	0	0	0.000804783	0	0	0	0	0	0
Bacteria	Aureimonas_altamirensis	370622	0	0	0	0	0.000805507	0	0	0	0	0	0	0	0	0	0	0	0	0	0.00010404	2.6133e-05
Bacteria	Acinetobacter_marinus	281375	0	0	0	0	0	0.000208459	0.00340295	8.1346e-05	0	0	0	0	0	0	0	0	0	0	0	0
Bacteria	Mycolicibacterium_vaccae	1810	0	0	0	0	0	0	0	0	0	0	0	0	0	0	0	0	0	0	1.10351e-05	0
Bacteria	Alkanindiges_illinoisensis	197183	0	0.000380534	0	0	0	0	0	0	0	0	0	0	0	0	0.00250699	0	0	0	0.000237133	0
Bacteria	Sphingopyxis_macrogoltabida	33050	0	0	0	0	0	0	0	0.000123151	0	0	0	0	0	0	0	0	0	0	0	0
Bacteria	Sphingomonas_sanguinis	33051	0	0	0.000588785	0	0	0	0	0	0	0	0	0	0	0	0	0	0	0	0	0
Bacteria	Gordonia_aichiensis	36820	0	0	0	0	0	0	0	0	0	0	0	0	0	0	0.000266862	0	0	0	0	0
Bacteria	Methylobacterium_sp_Leaf104	1736254	0	0	0	0	0	0	0	0	0	0	0	0	0	0	0	0	0	0	0.000125612	0
Bacteria	Lelliottia_amnigena	61646	0.000735278	0	0.00193269	0	0	0	0	0	0	0	0	0	0	0	0	0.00137865	5.22331e-05	0	0.000140177	3.54671e-05
Bacteria	Janibacter_sp_Soil728	1736393	0	9.69544e-05	0	0	0	0	0	0	0	0	0	0	0	0	0	0	0	0	0	0
Bacteria	Comamonas_aquatica	225991	0	0.000248368	0	0	0	0	0	0	0	0	0	0	0	0	0	0	0	0	0	0
Bacteria	Gulosibacter_sp_Marseille_P7157	2479839	0	0	0	0	0	0	0	0	0	0	0	0	0	0	0	0	0	0	0	2.93214e-05
Bacteria	Acinetobacter_ursingii	108980	7.14896e-05	0.0143163	0	0	0	0	0	0	0	0	0	0	0	0	0	0	0	0	0.000562438	0
Bacteria	Acinetobacter_schindleri	108981	0.000220475	0.0385744	0	0	0	0	0	0	0	0	0	0	0	0	0	0	0	0	0.00103423	0
Bacteria	Propionibacterium_namnetense	1574624	0	0	0	0	0	0	0	0	0	0	0	0	0	0	0	0	0	0	0	0.000442962
Bacteria	Chryseobacterium_haifense	421525	1.47543e-05	1.04561e-05	0	0	1.25692e-05	8.84073e-05	0	0	0	0	0	0	0	0	5.79685e-05	1.20211e-05	1.76402e-05	0	1.08558e-05	0
Bacteria	Paracoccus_sp_JC_501	2498559	0	1.17896e-05	0.00181207	0.000214379	0.000702188	3.4012e-05	0	0	7.58556e-05	0.00587613	0	3.53653e-05	0	0	0.00363847	0	0	0	0.000422615	0.00135281
Bacteria	Bosea_sp_DSM_18164	1881058	0	0	0	0	0	0	0	0	0	0	0.000321354	0	0	0	0	0	0	0	0	0
Bacteria	Salinivibrio_sharmensis	390883	0	0	0.00269286	0	0	0	0	0	0	0	0	0	0	0	0	0	0	0	0	0
Bacteria	Tardiphaga_robiniae	943830	0.000729006	0	0	0	0	0	0	0	0	0	0	0	0	0	0	0	0	0	0	0
Bacteria	Selenomonas_sp_CM52	936381	0	0	0	0	0	0	0	0	0	0	0.000548996	0	0	0	0	0	0	0	0	0
Bacteria	Janthinobacterium_sp_TND4EL3	1907311	0	0	0	0	0	0	0	0	7.77445e-05	0	0	0	0	0	0	0	0	0	0	0
Bacteria	Lactobacillus_amylovorus	1604	0	0	0	0	0	0	0	0	0	0	0	0	0	4.32969e-05	0	0	0	0	0	0
Bacteria	Lactobacillus_aviarius	1606	0	0	0	0	0	0	0	0	0	0	0	0	0	0.000103563	0	0	0	0	0	0
Bacteria	Corynebacterium_lubricantis	541095	0	0	0	0	0	0	0	0	0	0	0	0	0	0	0	0	0	0	4.36204e-05	0
Bacteria	Pseudomonas_sp_GP01_A5	2070563	0	0	0	0	0	0	0	0	0	0	0	0	0	0.00218582	0	0	0	0	0	0
Bacteria	Calidifontibacter_indicus	419650	0.000228442	0	0	0	0	1.92391e-05	1.16649e-05	0.00201726	8.91582e-05	0.00205514	0	0	0	0	0.000134018	0	0.000279417	0	0.00011835	0
Bacteria	Helicobacter_pylori	210	0.000142631	8.71773e-05	0.000127046	0.000498912	3.63404e-05	0.000748412	5.18605e-05	8.14897e-05	2.27743e-05	0.00236058	8.09693e-05	0.000366038	0.000203274	1.85661e-05	0.000245738	0.00167372	0.00334434	6.65768e-05	3.48019e-05	0
Bacteria	Citricoccus_muralis	169134	0	0	0	0	0	0	0	0.00100649	0	0	0	0	0	0	0	0	0	0	0	0
Bacteria	Bacteroides_helcogenes	290053	0	0	0	0	0	0	0	0	0	0.00105778	0	0	0	0	0	0	0	0	0	0
human	human	human	3.45518e-05	3.66757e-05	8.59861e-05	0	2.44108e-05	0.000117768	0	3.54412e-05	2.21262e-05	0.00335801	0.000117473	0.00126737	7.30739e-05	0.000510063	0.000417016	1.63754e-05	5.131e-05	0.000691073	0	0
Bacteria	Blastococcus_sp_DSM_44268	1550231	0	0	0	0	0	0	0	0	0	0	0	0	0	0	0	0	0	0	0.000358568	0
Bacteria	Tepidimonas_fonticaldi	1101373	0	0	0	0	0	0.00446513	0.000549025	1.41154e-05	9.14732e-05	0.000431714	0	0	0	0	0	0	0.000297938	0	0	0
Bacteria	Kocuria_palustris	71999	0	0	0	0	0	0	0	0	0	0	0	0.00111901	0	0	0.00100468	0	0	0	0.000317671	0.000913541
Eukaryota	Malassezia_globosa	76773	1.12394e-05	0.000869795	0.00209469	0.00117556	0.00221803	0.00181311	0.00288926	0.00242642	2.48083e-05	0.000702353	0.000404846	0.00178103	0.000794304	0.000306198	0.00462316	0.000105476	0.000441747	0.0013129	0.000987577	0.000721713
Eukaryota	Malassezia_sympodialis	76777	0	0	0	0	0	0	0	0	0	0.000520138	0	0	0	0	0	0	0	0	0	0
Eukaryota	Malassezia_restricta	76775	0.000257725	0.000446749	0.00124328	0.000181645	0.000584266	7.67136e-05	0.000986028	0.000576765	0.000150189	0.0038669	0.00111807	0.00530985	0.000992944	0.000174747	0.00250953	0.00309366	0.000188699	0.00615525	0.000239992	0.000272936
Bacteria	Paracoccus_zhejiangensis	1077935	0	0	0	0	0	0	0	0	0	0	0	0	0	0	0	0	0	0	0	0
Bacteria	Mycobacterium_gordonae	1778	0	0	0	0	0	0	0	0	0	0	0	0	0	0	0.000510649	0	0	0	0	0
Bacteria	Brachybacterium_nesterenkovii	47847	0	0	0	0	0	0	0	0	0	0	0	0	0	0	0.000867775	0	0	0	0	0
Bacteria	Corynebacterium_propinquum	43769	0	0	0.00340991	0	0	0	0	0	0	0	0	0	0	0	0	0	0	0	0	0
Bacteria	Corynebacterium_matruchotii	43768	0	0	0	0	0	0	0	0	0	0.00115475	0.000794828	0	0	0	0.00052431	0	0	0	0	0
Bacteria	Diaphorobacter_sp_DS2	1302548	0	0	0	0	0	0	0	0	0	0	0	0	0	0	0	0	1.44959e-05	0	0	0
Bacteria	Xanthobacter_autotrophicus	280	0	0	0	0	0	0	0	0	0	0	0	0	0	0	0.000527053	0	0	0	0	0
Bacteria	Comamonas_testosteroni	285	0	0	0	0	0	0	0	0	0	0	0	0	0	0	0	0	0	0	0	0
Bacteria	Pseudomonas_aeruginosa	287	0.000165872	0.000401378	5.13103e-05	0.000152696	0.000133988	0.00268758	1.41532e-05	0.000356141	0.000151689	0.000508487	0.000188258	0.000230974	2.16876e-05	1.03057e-05	0.00201951	0.000161388	0.00010029	3.16529e-05	3.67181e-05	3.0268e-05
Bacteria	Rhizobium_rosettiformans	1368430	0	0.000315114	0	0	0	0	0	0	0	0	0	0	0	0	0	0	0	0	0	0
Bacteria	Salinivibrio_sp_IB574	1909444	0	0	0	0	0.00349036	0.0518397	0	0	0.00117678	0.00109432	0.00315984	0	0.00766919	0.000347435	0.00534589	0.0027297	0.0061546	0	0.000746856	0.000289249
Bacteria	Paracoccus_marinus	288426	0	0	0	2.28274e-05	0.00142728	4.03784e-05	0.000237932	1.25996e-05	0	0.00254063	0	0.00148451	1.73825e-05	1.55809e-05	0.0346478	1.20337e-05	0.000232291	0.000126513	0.000134914	0.000259142
Bacteria	Corynebacterium_sp_KPL1818	1203559	0	0	0	0	0	0	0	0	0	0	0	0	0	0.000117582	0	0	0	0	0.000114106	0
Bacteria	Corynebacterium_accolens	38284	0	0	0	0	0	0	0	0	0	0	0	0	0	0	0	0	0	0	0.000246445	0.000255171
Bacteria	Corynebacterium_afermentans	38286	0	0	0	0	0	0	0	0	0	0.0100884	0	0.00346006	0	0	0	0	0	3.24022e-05	0.00958515	0
Bacteria	Roseomonas_gilardii	257708	0	0	0	0	0	0	0	0	0	0.000943392	0	0	0	0	0	0	0	0	0	0.000156882
Bacteria	Corynebacterium_genitalium	38288	0	1.18159e-05	0.00198752	0	0.00258285	0	0	0.00286545	0	0.00699279	0	0	0	2.44072e-05	0	0	0	5.69214e-05	0.0112983	8.13907e-05
Bacteria	Corynebacterium_jeikeium	38289	0	0	0	0	0	0	0	0.00327263	0.000260462	0.0225755	1.16051e-05	0	0	0.000169882	0.000883021	0	0	0	0.00180514	0.000102007
Bacteria	Salinivibrio_sp_DV	1892894	0	0	0	0	0	0	0	0	0	0	0	0	0	0	0.00126013	0	0	0	0	6.01779e-05
Bacteria	Oceanospirillum_multiglobuliferum	64969	0.0173438	0.0088668	0.0587405	0.00480391	0.0226087	0.153256	0.0105951	0.0200349	0.00800202	0.0336769	0.0632809	0.0721293	0.0613666	0.00236787	0.0861952	0.0226678	0.04223	0.0665483	0.00502613	0.00267266
Bacteria	Corynebacterium_sp_YIM_101343	1859290	0	0	0	0	0	0	0	0	0	0	0	0	0	3.9499e-05	0	0	0	0	0	0
Bacteria	Corynebacterium_sp_CMW7794	1603887	0	0	0	0	0	0	0	0	0	0	0	0	0	0	0	0	0	0	7.21872e-05	0
Bacteria	Brachybacterium_paraconglomeratum	173362	0	0	0	0	0	0	0	0	0	0	0	0	0	0	0	0	0	0	0	4.82754e-05
Bacteria	Dietzia_timorensis	499555	0	0	0	0	0	0	0	0	0	0	0	0	0	0	0.000893902	0	0	0	0	0
Bacteria	Aquabacterium_commune	70586	0	0	0	9.22083e-05	0	0	0	0	0	0	0	0	0	0	0	0	0.000198399	0	0.00034597	0
Bacteria	Alishewanella_aestuarii	453835	0.00128549	0	0	0.000188261	0	0.000107869	0.00179748	0	0	0	0.00456821	0	0	1.00866e-05	0.0068846	0	0	0	0	0
Bacteria	Rahnella_sp_ERMR1_05	1805933	0	0	0	0	0	0	0	0	0	0	0	0	0	0	0.000209958	0.000196567	0	0	0	0
Bacteria	Tardiphaga_sp_YR296	2135488	0.00015056	9.85924e-05	0	0	0	0	0	0	0	0	0.000919712	0	0	0	0	0	0	0	0	0
Bacteria	Amycolatopsis_palatopharyngis	187982	0	5.27318e-05	0.000326933	0	0	0	0	0	0	0.000486079	0	0.00123701	0	0	0.000272508	0	0	0	4.24401e-05	0
Bacteria	Polynucleobacter_difficilis	556054	0	0	0	0	0	0	0	0	0	0	0	0	0	0	0	0	0	0	0	2.85763e-05
Bacteria	Albimonas_pacifica	1114924	0	0	0	0	0	0	0	0	0	0	0	0	0	0	0	0	0	0	0	1.22412e-05
Bacteria	Atopobium_vaginae	82135	0	0	0	0	0	0	0	0	0.00155682	0	0	0	0	0	0	0	0	0	0	0
Bacteria	Acidovorax_sp_RAC01	1842533	0	0	0	0	0	0	0	0	0	0.000531904	0.000940038	0	0	0	0.000466732	0	0	0	0	0
Bacteria	Paracoccus_yeei	147645	0	0.000426847	0	5.47095e-05	0	0	0	0	0	0.00113146	0	0	0	0	0.00685842	0	0	0.000886046	0.0003523	0.000207956
Bacteria	Ensifer_sp_ZNC0028	1339236	0	0	0	0	6.25695e-05	0	0	0	0	0	0	0	0	0	0	0	0	0	0	0
Bacteria	Bosea_sp_WAO	406341	0	0	0	0	0	0	0	0	0	0	0	0	0	0	0	0	0	0	0	0
Bacteria	Sphingomonas_sp_WZY_27	2283317	0	0	0	0	0	0	0	0	0	0	0	0	0	0	0	0	0	0	0	7.25608e-05
Bacteria	Clostridium_beijerinckii	1520	0.000110202	5.0793e-05	0	1.4513e-05	0	0.000443869	2.8901e-05	6.48504e-05	0	0.000120291	0	0	0	2.18488e-05	0.000134486	3.88968e-05	9.0006e-05	0	0	0
Bacteria	Bacillus_coagulans	1398	0	0	0	0	0	0	0	0	0	0	0	0	0	4.05315e-05	0	0	0	0	0	0
Bacteria	Bacillus_cereus	1396	0	0	0	0	0	0	0	0	0	0	0	0	0	0	0	0	0	0	0	0
Bacteria	Brevibacterium_ihuae	1631743	0	9.76518e-05	0	0	0	0	0	0.00180653	0	0.000313089	0	0	0	0	0.000138299	0	0	0	0.000131929	0.000122188
Bacteria	Pseudomonas_mendocina	300	0	0.000156135	0	0	1.35397e-05	0	0	0	0	0	0	2.29753e-05	0	0	7.22156e-05	0	0	0	0	0
Bacteria	Pseudomonas_oleovorans	301	6.7396e-05	0.000304132	0.000716359	0.000110637	0	0.00054859	0	6.99991e-05	0	0.000175278	0	0.000556444	8.21963e-05	3.95489e-05	0.000401006	0.000136051	0.000126411	9.64556e-05	5.82485e-05	0
Bacteria	Pseudomonas_putida	303	0	0	0.000359567	0	0	0	0	0	0	0	0	0	0	0	0	0	0	0	0	0
Bacteria	Xanthomonadaceae_bacterium_P	2502251	0	0	0	1.97974e-05	0	0	0	0	0	0	0	0	0	0	0	0	0	0	0	0
Bacteria	Paracoccus_siganidrum	1276757	0	0	0	0	0	0	0	0	0	0	0	0	0	0	0	0	0	0	0	0
Bacteria	Cedecea_davisae	158484	0	0	0	0	0	0	0	0.000353855	0	0	0	0	0	1.18393e-05	0.000337717	0	0	0	0	3.06153e-05
Bacteria	Paraburkholderia_tropica	92647	0.000331119	0	0	5.65455e-05	0.000107761	0	0	0	0.000166964	0.000275775	0.000764942	0.000784422	0	1.52628e-05	0	4.7747e-05	0.000541078	0.00155007	2.48102e-05	0
Bacteria	Sphingomonas_laterariae	861865	0	0	0	0	0	0	0	0	0	0	0	1.57536e-05	0	0	0	0	0	0	0	0
Bacteria	Diaphorobacter_sp_LR2014_1	1933219	0	0	0	0	0	0	5.51023e-05	0	0	0	0	0	0	0	0	2.18184e-05	1.94038e-05	0	0	0
Bacteria	Corynebacterium_tuberculostearicum	38304	0.00327775	0.00185057	0.00432497	0.0153963	0.00985118	0.000629086	0.00366611	0.00576194	0.00124996	0.0305419	4.42626e-05	0.0119571	0.000506085	0.0274448	0.00781091	0.0293873	0.0157178	0.011326	0.0070118	0.0291915
Bacteria	Corynebacterium_pseudogenitalium	38303	0.00572097	0.00125483	0.0181376	0.0134856	0.00717247	0.000792174	0.00557334	0.00213342	0.000629182	0.0490938	7.4304e-05	0.000482273	0.000552699	0.0303324	0.00561952	0.0342302	0.0134492	0.0242633	0.00846437	0.0356805
Bacteria	Corynebacterium_mycetoides	38302	0	0.00076137	0	0	0	0	0	0	0	0	0	0	0	0	0	0	0	0	0	0
Bacteria	Bacillales_bacterium	1904864	0	0	0	1.01338e-05	0	0	0	0	0	0	0	0	0	0	0	0	0	0	0	0
Bacteria	Enterococcus_dispar	44009	0.00632308	0	0.0200276	0	0.0115304	0.0684951	0.00660899	0.00949174	0	0.023497	0.0234397	0.0178763	0.0127387	0.00141234	0.0385294	0.0151416	0.0119981	0.0253442	0.00260841	0
Bacteria	Enterococcus_cecorum	44008	0.00315531	0	0	0.00013599	1.93379e-05	0	0.00168593	0.00187605	0	0.00371107	0.00348731	0.0502962	0.00785643	0.000130183	0.00397522	0.00359639	0.00258	0.00342068	0.000716298	0.000142207
Bacteria	Corynebacterium_frankenforstense	1230998	0	0	0	0	0	0	0	0	0	0	0	0	0	0	0	0	0	0	7.91872e-05	0
Bacteria	Gordonia_jacobaea	122202	0	0	0	0	0	0	0	0	0	0	0.000326709	0	0	0	0	9.37128e-05	0	0	0	0
Bacteria	Corynebacterium_kefirresidentii	1979527	0.00143696	0.00607068	0.00481247	0.00241533	0.00882972	0.000808457	0.00521344	0.110972	0.000853916	0.0120181	0	0.00525612	0.00722979	0.0108028	0.00424184	0.00563539	0.00297197	0.0237659	0.0233339	0.00858821
Bacteria	Sphingomonas_sp_CF311	2135485	0	0	0	0	0	0	0	0	0	0	0	0	0	0	0	0	0	0	1.76664e-05	0
Bacteria	Primorskyibacter_sp_SS33	2547833	0	0	0	0	0	0	0	0	0	0	0	0	0	0	0	0	0	0	0	0
Bacteria	Sphingomonas_sp_OV641	1881068	0	0	0	0	0	0	0	0	0	0	0	0	0	0	0	0	0	0	0.00019392	7.38269e-05
Bacteria	Brevibacterium_sp_S111	2483795	0	0	0	0	0	0	0	0	0	0	0	0	0	0	0	0	0	0	0	1.12367e-05
Bacteria	Dermacoccus_sp_CCH2_D9	1768779	0	0	0	0	0	0	0	0	0	0	0	0	0	0	0.00656923	0	0	0	0	0
Bacteria	Corynebacterium_sp_HMSC05H05	1581119	1.13801e-05	0	0	0	0.00245487	0	0.00050368	0	0.000829209	0.0227663	0	0	0	9.50829e-05	0	0	0	0	0.00769864	0.000206351
Bacteria	Rothia_sp_ND6WE1A	1848190	0	0	0	0	0	0	0	0	0	0	0	0	0	0	0	0	0	0	0	0.000330587
Bacteria	Nocardia_farcinica	37329	0	0.00067511	0	0.000196694	0	0	0	0	0	0	0	0	0	0	0	0	0	3.32951e-05	0.00746837	0
Bacteria	Acetobacteraceae_bacterium_DB1506	2230885	0	0	0	0	0	0	0	0	0	0	0	0	0	0	0	0	0	0	9.67469e-05	1.68942e-05
Bacteria	Acidovorax_sp_JS42	232721	4.87824e-05	0	0.00082738	2.75782e-05	0	0.000329615	0	0.000130067	8.52139e-05	0	0	0.00126387	4.47006e-05	0	0.000280104	2.13284e-05	2.72746e-05	5.7259e-05	2.87541e-05	1.22535e-05
Bacteria	Corynebacterium_cystitidis	35757	0	0	0	0	0	0	0	0.00211509	0	0	0	0	0	0	0	0	0	0	0	0
Bacteria	Corynebacterium_bouchesdurhonense	1720192	1.35884e-05	0.00160361	0	0.000209078	0	0.000114967	0.000146793	0.0289621	0	0.00293727	0	0	0	0.000215702	0	0	0	0	0.000524729	0
Bacteria	Escherichia_coli	562	0	0.00138123	0.0238556	0.00085354	0	0	0.00489417	0.00645726	0.00140453	0	0.00304852	0.0183296	0.00456823	0	0.00441747	0.00247266	0.00286641	0.0124504	0.000904118	0.000122867
Bacteria	Lactobacillus_gasseri	1596	0.000143683	0.000108679	0.000187341	2.41357e-05	2.51384e-05	0.000494585	3.55101e-05	6.93676e-05	2.0621e-05	0.000114447	9.89496e-05	0.000543513	0	2.71294e-05	0.000168501	4.23284e-05	0.00011505	9.75089e-05	3.44818e-05	1.45602e-05
Bacteria	Anaerococcus_octavius	54007	6.85021e-05	0.00913507	0.000417474	0.0100331	0.00876378	0.00117813	0.0181147	0.00895336	0.00436971	0	0	0	0.000339849	0.020916	0.000291771	0.0228369	0.0666431	0.000171065	0	0.00215912
Bacteria	Bordetella_trematum	123899	0.000329515	0.000215571	0	3.07397e-05	0	0	0	0	0	0	0	0	0	0	0.000252941	0	0	0	0	0
Bacteria	Brachybacterium_sp_HMSC06H03	1581127	0	0	0	0	0	0	0.000312811	0.00583098	0	0	0	0	0	0	0	0	0	0	0	9.91595e-05
Bacteria	Staphylococcus_petrasii	1276936	0	0	0	0	0	0	0	4.2824e-05	0.00940738	0	0	0	0	0	0	0	0	0	0	0
Bacteria	Tepidimonas_taiwanensis	307486	0	0	0	0	0	0	0	0	3.63987e-05	0	0	0	0	0	0.00119674	0	0	0	0	0
Bacteria	Luteimonas_huabeiensis	1244513	0	0	0	0	0.000138443	0	0	0	0	0	0	0	0	0	0	0	0	0	0	0
Bacteria	Propionibacterium_sp_Marseille_P5998	2161823	0	0	0	0	0	0	0	0	0	0	0	0	0	0.000971837	0.0424612	0	0.0175907	0	0	0
Bacteria	Rothia_kristinae	37923	0	0	0	0	0	0	0	0	0	0	0	0	0	0	0.00306567	0	0	5.1886e-05	0	0
Bacteria	Brevundimonas_sp_357	2555782	0	0	1.4112e-05	0	0	0	0	0	0	7.1412e-05	0	0	0	0	0	0	0	0	0	0
Bacteria	Cutibacterium_acnes	1747	0.0102041	0	0.195793	0	0.148326	0.1166	0	0.0337896	0.0432803	0.0216761	0	0.040662	0	0.203335	0.0349279	0.00365651	0.00634539	0.554955	0.0157027	0
Bacteria	Enterococcus_devriesei	319970	0.0058293	0.0024225	0.0210571	0.00154417	0.00589036	0.0807346	0.00464929	0.00657191	0.00144673	0.0140613	0.0311825	0.0432818	0.0503815	0.00050984	0.0185863	0.00713444	0.023306	0.0158171	0.00115899	0.000787776
Bacteria	Comamonas_thiooxydans	363952	0	0	0	0	0	0	0	0	0	0	0	0	0	0	0	0.000104418	0	0	0	0
Bacteria	Nesterenkonia_sp_F	795955	0	0	0	0	0	0	0	0	0	0	0	0	0	0	0	0	0	0	0	2.66931e-05
Bacteria	Brevibacterium_paucivorans	170994	0	0	0	0	0.00144198	0	0	0	0	0	0	0	0	0	0	0	0	0	0	0
Bacteria	Moraxella_osloensis	34062	0.0373423	0.0320014	0.00738348	0.000999345	0.00524798	0.00594867	0.0759289	0.043068	0.00433595	0.0253542	0.0146869	0.162592	0.000338657	0.00178324	0.0595535	0.00831929	0.0097936	0.0273568	0.0137645	0.0178253
Bacteria	Uruburuella_suis	252130	0.0228859	0.0131873	0.111183	0.00614212	0.033462	0.196576	0.0297651	0.0193443	0.00731138	0.0624883	0.0811459	0.209125	0.0846043	0.00306355	0.100431	0.0339699	0.0616192	0.071558	0.00810722	0.003995
Bacteria	Paracoccus_sp_SY	1330255	0	0	0	0	0	0	0	0	0	0	0	0	0	1.19763e-05	0.00044806	0	0	0	0.000471373	0
Bacteria	Sphingomonas_sp_IBVSS2	1985172	0	0	0	0	0	0	0	0	0	0	0	0	0	0	0.000266498	0.000294376	0	0	0	0
Bacteria	Methylobacterium_sp_MB200	648885	0.000396387	0	0	0	0.000202083	0	0	0	0	0	0.000205507	0	0	0	0.00265305	6.68173e-05	0	0.000164385	0.000141216	4.12026e-05
Bacteria	Paracoccus_sediminis	1214787	0	0	0	0	0	0	0	0	0	0	0	0	0	0	0	0	0	0	0	0
Bacteria	Deinococcus_radiodurans	1299	5.90824e-05	3.43002e-05	5.88138e-05	0	1.34765e-05	0.000272691	1.23654e-05	3.09643e-05	0	4.27798e-05	3.89329e-05	0.000240179	2.87579e-05	0	7.37838e-05	1.78766e-05	3.59021e-05	3.61092e-05	1.62986e-05	0
Bacteria	Lysobacter_sp_N42	2545719	3.90262e-05	3.64335e-05	9.82312e-05	7.61208e-05	3.19229e-05	0.000307845	1.79367e-05	3.83777e-05	1.25052e-05	5.22658e-05	4.3008e-05	0.000242936	4.45208e-05	1.21794e-05	0.000119434	3.32813e-05	5.75987e-05	4.92623e-05	6.17212e-05	0
Bacteria	Aquimixticola_soesokkakensis	1519096	0	0	0	0	0	0	0	0	0	0.000493809	0	0	0	1.49346e-05	0	0	0	0	0	0
Bacteria	Acinetobacter_sp_CIP_102129	1144664	0	0	0	3.25515e-05	0	0	0	0	0	0	0	0	0	0	0.00428214	0	0	0	0	0
Bacteria	Prevotella_timonensis	386414	0.00186224	0	0	0	0	0	0	0	0	0	0	0	0	0	0	0	0	0	0	0
Bacteria	Pseudomonas_sp_1_7	633150	0	0	0	8.55783e-05	0	0	0	0	0	0	0	0	0	0	0	0	0	0	0	0
Bacteria	Brevibacterium_mcbrellneri	53363	0	0	0	0	0.000374261	0	0	0	0	0	0	0	0	0	0	0	0	0	0	0
Bacteria	Micromonospora_sp_HM5_17	2487710	0	0	0	0	0	0	0.000867075	0	0	0	0	0	0	8.32086e-05	0	0	0	0	0	0
Bacteria	Neisseria_meningitidis	487	0	0	0	0	0	0	0	0	0	0	0	0	0	0	0	0	0	0	0	0
Bacteria	Actinomyces_massiliensis	461393	0	0	0	4.25918e-05	0	0	0	0	0	0	0	0	0	0	0.000464653	0	0	0	0	0
Bacteria	Dermacoccus_sp_Ellin185	188626	0	0	0	0	0	0	0	0.00318422	0	0	0	0	0	0	0.00518335	0	0	0	0	0.000293201
Bacteria	Gordonia_sp_CNJ_863	1904963	0	0	0	0	0.000171713	0	0	0	0	0	0	0	0	0	0	0	0	0	0.000183627	0
Bacteria	Serratia_symbiotica	138074	1.84241e-05	2.9604e-05	0.00104942	0.0255525	4.95136e-05	0.000330085	0	1.35672e-05	0	3.6052e-05	0.000139692	0.000127371	1.67852e-05	0	5.34253e-05	1.07109e-05	1.5428e-05	2.33681e-05	7.69443e-05	0
Bacteria	Acinetobacter_baumannii	470	0.000231127	0.00949651	0.00229269	0	0.000575456	0.000725844	0.00101463	7.4433e-05	2.88036e-05	0	0	0.00429625	0	9.34953e-05	0.00153364	5.0679e-05	8.42839e-05	0	0.00417485	0.000425722
Bacteria	Nocardioides_sp_BGMRC_2183	2604945	0	0	0	0	0	0	0	0	0	0	0	0	0	0	0	0	0	0	9.26787e-05	0
Bacteria	Acinetobacter_sp_MDS7A	1209355	0	0	0	0	0	0	0.00344838	0.00411713	0	0	0	0	0	0	0	0	0	0	0	0
Bacteria	Ewingella_americana	41202	0	0	0	0	0	0	0	0	0	9.95742e-05	0	0	0	0	0.000490534	0.000210627	0	0	0	0
Bacteria	Enterococcus_viikkiensis	930854	0	0	0	0	1.73872e-05	0	0	0	0	0.0014681	0	0.000155043	0	0	0.00109761	0.000398263	0	0	0.000154922	7.06552e-05
Bacteria	Alishewanella_agri	553384	0	0.0028595	0.000102554	0.000885861	0	0	0	0	0	0	0	0	0	0	0.00690056	0	0	0	0	0

## Sheet: Car
Superkingdom	organism_name	species_taxid	Car_KC05T3C-1	Car_KC06BgP-1	Car_KC06T1P-1	Car_KC06T2P-1	Car_KC06T3P-1	Car_KCT0P-1	Taxi_KC05BgC-1	Taxi_KT05T2C-1		SampleID	Group
Bacteria	Cutibacterium_acnes	1747	0.124631	0.00582029	0.00158488	0.00636303	0.0015725	0.0376372	0.238877	0.0583974		Car_KC05T3C-1	car
Bacteria	Kocuria_rosea	1275	0.0154203	0.044961	0.0570604	0.0358966	0.0828842	0.0115288	0.00810128	0.00129997		Car_KC06BgP-1	car
Bacteria	Acinetobacter_johnsonii	40214	0.0486267	0.0312248	0.012376	0.0329439	0.0167804	0.0110109	0.0284643	0.0117567		Car_KC06T1P-1	car
Bacteria	Ralstonia_pickettii	329	0.077882	0.000841155	0.0076656	0.00587242	0	0.057226	0.0131307	0.0104413		Car_KC06T2P-1	car
Bacteria	Ralstonia_sp_GV074	2135499	0.0816234	0.000563249	0.00326415	0.00112878	0.00139772	0.0499513	0.010078	0.00248238		Car_KC06T3P-1	car
Bacteria	Streptococcus_sanguinis	1305	0	0.000441917	0	0.0290519	0	0.0132986	0.00172561	0.0907858		Car_KCT0P-1	car
Bacteria	Psychrobacter_sp_1501_2011	1002339	0.00181707	0.0855323	0.00484655	0.00637086	0.00274547	0.0149087	0.00679335	0.00265544		Taxi_KC05BgC-1	Taxi
Bacteria	Psychrobacter_sp_YGAH215	2596826	0.00522425	0.0396606	0.0148816	0.0211131	0.0128536	0.0149928	0.00596685	0.00169834		Taxi_KT05T2C-1	Taxi
Bacteria	Comamonas_thiooxydans	363952	0.0123043	0.000356606	0.0709165	0.00725989	7.52923e-05	0.00912101	0.00337222	0.00632812
Bacteria	Lactobacillus_delbrueckii	1584	0	0.000194879	0	0	0.000375769	0	0.106054	0.000219235
Bacteria	Moraxella_osloensis	34062	0.0219284	0.00904403	0.00346535	0.00963033	0.0090542	0.00582299	0.0188636	0.0138674
Bacteria	Bifidobacterium_adolescentis	1680	0.00026731	0.000387397	0.000130995	0.000277562	0.000109745	0.0712347	0.00113154	0.00167597
Bacteria	Micrococcus_luteus	1270	0.00288637	0.00210759	0.00103174	0.00284306	0.0456109	0.000881053	0.00335144	0.0013405
Bacteria	Clostridioides_difficile	1496	0	0.00196553	0	0.0197901	0.0218106	0	0.0153841	0
Bacteria	Streptococcus_mutans	1309	0.00449328	0	0.037871	0.00089171	0	0.010593	0.00268601	0.00159639
Bacteria	Haemophilus_parainfluenzae	729	0.000788761	0.000743872	0	0.000692948	0.00057694	0.00557671	0.00497965	0.0400023
Bacteria	Skermanella_aerolata	393310	0.00133978	0.00568133	0.0302684	0.00722566	0.00556011	0.000888746	0.000873193	0.000616236
Bacteria	Kocuria_sp_WN036	2032628	0.00660715	0.00985499	0.0085896	0.0074798	0.0162705	0.00137062	0.00126614	0
Bacteria	Veillonella_parvula	29466	0.00753809	0.000371031	0	0	0	0	0.000430355	0.0416546
Bacteria	Streptococcus_gordonii	1302	0.00425901	0	0	0	0	0.00418163	0.000717166	0.039797
Bacteria	Arsenicicoccus_bolidensis	229480	0.00180024	0.00351342	0.00191954	0.00551377	0.0348393	0.000501117	0.000518674	0.000119849
Bacteria	Psychrobacter_sp_Sarcosine_02u_2	2058324	0.00261162	0.0160542	0.0104669	0.00782625	0.0044754	0.00272204	0.00317696	0.00091961
Bacteria	Comamonas_sp_Z1	2601246	0.0056144	0.000399017	0.0202815	0.0039925	0	0.0131684	0.000900777	0.00382753
Bacteria	Chryseobacterium_haifense	421525	0.00450213	0.00873121	0.00231892	0.00497144	0.00113441	0.00127656	0.0204957	0.00365146
Bacteria	Prevotella_copri	165179	0.000686708	0.000681816	0.000148371	0.00134976	0.000674119	0.0195354	0.00033678	0.0235172
Bacteria	Streptococcus_thermophilus	1308	0	0.00109771	0.00429269	0.00111475	0.000449015	0.00201562	0.0362941	0.000605249
Bacteria	Klebsiella_pneumoniae	573	0.00990555	0.00264662	0.000531506	0.00177238	0.000706586	0	0.0284527	0.00123779
Bacteria	Psychrobacter_sp_SHUES1	1849383	0.00299538	0.0130294	0.00835497	0.00779327	0.00490223	0.00242897	0.00353202	0.000928268
Bacteria	Staphylococcus_pettenkoferi	170573	0	0.000199249	0	0.000948489	0.000589218	0	0.0269601	0.0152464
Bacteria	Staphylococcus_cohnii	29382	0	0.0011129	0	0	0.0347786	0	0	0.00379336
Bacteria	Staphylococcus_epidermidis	1282	0	0.000955529	0	0	0	0.00653427	0.00965315	0.0220571
Bacteria	Paracoccus_sp_BM15	1529068	0.000231676	8.64635e-05	0.0147554	0.0218177	0.000459871	0	5.46312e-05	1.12622e-05
Bacteria	Morococcus_cerebrosus	1056807	0	0	0	0	0	0.0191274	0	0.0155079
Bacteria	Paracoccus_sp_Arc7_R13	2500532	0.00479447	0.0080135	0.00818253	0.00560536	0.00396422	0.00143468	0.00159934	0.000309071
Bacteria	Finegoldia_magna	1260	0.00859125	0.000516058	0.000814704	0.00141924	0.000570436	0	0.00224747	0.0188663
Bacteria	Paracoccus_sp_S4493	579490	0.00982076	0.00787642	0.00584734	0.00404149	0.00318387	0.000501894	0.00075149	0.000200107
Bacteria	Kytococcus_aerolatus	592308	0	0.000189714	0.00020211	0.000370546	0.0306894	0	0	0.000101539
Eukaryota	Malassezia_restricta	76775	0.0147063	0.00015556	6.27144e-05	0.00021239	0.000160579	0.00136706	0.00882342	0.00602254
Bacteria	Paracoccus_sp_SYSUP0003	2233774	0.00278211	0.00347362	0.00231491	0.00295968	0.018235	0.000777167	0.000413897	0.000324368
Bacteria	Staphylococcus_hominis	1290	0.0173532	0.00157137	0	0.00285391	0	0	0	0.0091769
Bacteria	Streptococcus_mitis	28037	0.00154707	0.00110718	0.000539941	0.000311192	0.000455891	0.00240004	0.0122688	0.0119436
Bacteria	Streptococcus_oralis	1303	0.00221497	0.000732946	0	0	0	0.00509139	0.00150841	0.0209638
Bacteria	Stenotrophomonas_maltophilia	40324	0	0.000561019	0.0225049	0.000941101	0.000652266	0.000989159	0.000351555	0.00416591
Bacteria	Escherichia_coli	562	0.012448	0.000910777	0.000887787	0.00167842	0.000962949	0.00844307	0.00256107	0.00211499
Bacteria	Neisseria_mucosa	488	0	0	0	0.000508228	0	0.0242768	0.00115235	0.00391437
Bacteria	Neisseria_sicca	490	0	0.000219748	0	0	0	0.00701561	0.000474484	0.0209303
Bacteria	Paracoccus_marcusii	59779	0.0026914	0.00696589	0.00715551	0.0062753	0.00393084	0.000537002	0.000553383	0.000441192
Bacteria	Arthrobacter_ruber	1258893	0.000620257	0.0038057	0.0125973	0.0047264	0.00553156	0.000460213	0.000483086	3.32074e-05
Bacteria	Kocuria_palustris	71999	0.00284898	0.00292297	0.00365725	0.00617714	0.00485565	0.00456118	0.0012755	0.00122109
Bacteria	Corynebacterium_matruchotii	43768	0.000233231	0.00020081	6.72678e-05	0.000126444	0.000132936	0.0255965	0.000364491	0.000611936
Bacteria	Moraxella_catarrhalis	480	0.0238556	6.56729e-05	0	0	0.0033633	0	0	0
Bacteria	Acinetobacter_lwoffii	28090	0.00277728	0.00413795	0.00260042	0.00566042	0.00673683	0	0.00385421	0.0014259
Bacteria	Psychrobacter_immobilis	498	0	0.0136159	0.00523682	0.00276198	0.000419184	0.00279402	0.000738968	0.000965793
Bacteria	Propionibacterium_sp_Marseille_P5998	2161823	0.00639909	0	0	0	0	0	0.0193214	0.000285962
Bacteria	Neisseria_sp_HMSC070E12	1739527	0	0	0	0	0	0	0	0.025672
Bacteria	Acinetobacter_baumannii	470	0.00128878	0.0016492	0.000127418	0.000425325	0.000258066	0.000818356	0.00461486	0.0158908
Bacteria	Leuconostoc_mesenteroides	1245	0	0.00400035	0.00272108	0.00564062	0.00484011	0.000918265	0.00631446	0.000555638
Bacteria	Lactobacillus_brevis	1580	0	0.000881886	0.000420646	0.00167569	0.000897353	0	0.0204247	0
Bacteria	Staphylococcus_aureus	1280	0	0.00816642	0.000287048	0.00672914	0.000831981	0	0.00550568	0.00178406
Bacteria	Ruminococcaceae_bacterium	1898205	0	2.44677e-05	6.04413e-05	0	0	0.0217967	0.000314183	0.000732788
Bacteria	Neisseria_sp_HMSC059F02	1715048	0	0	0	0	0	0	0	0.0227614
Bacteria	Clostridium_sp_AM09_51	2293022	0	0	0	0	0	0.0225706	0	0
Bacteria	Paracoccus_haeundaensis	225362	0.00299148	0.00419497	0.00617012	0.00397821	0.00315887	0.000857908	0.000549584	0.000181032
Bacteria	Carnobacterium_inhibens	147709	0.000650612	0.0110438	0.000790192	0.00288899	0.000420222	0.004135	0.00194944	7.01961e-05
Bacteria	Corynebacterium_afermentans	38286	0.00168718	0.000276316	0	0.000651048	0.0184669	0	0.000295718	0.000517133
Bacteria	Buchnera_aphidicola	9	0	0.00481671	0	0.00961759	0.00696304	0	0	0
Bacteria	Pseudomonas_lactis	1615674	0.0188722	0.000364196	0	0.000323429	0	0	0.000651303	0
Bacteria	Psychrobacter_cibarius	282669	0	0.00901536	0.00335565	0.00217148	0.000361953	0.00214234	0.0015229	0.000841159
Bacteria	Micrococcus_sp_HMSC31B01	1581073	0	0.00282847	0.00145382	0.00558664	0.0083902	0	0.000462619	0.000599745
Bacteria	Kocuria_sp_UCD_OTCP	1292021	0	0.00442335	0.00453922	0.00352196	0.00495628	0.000836365	0.000674593	0.000346996
Bacteria	Auricoccus_indicus	1849491	0	0.000676118	0	0.000543019	0.016495	0	0.000976777	0.000318232
Bacteria	Lactobacillus_iners	147802	0.00784467	0.000399004	0	0.0020567	0.000473825	0	0.00109251	0.00690164
Bacteria	Trichococcus_flocculiformis	82803	0.000662086	0.0132276	0.000815632	0.00145649	0.000617452	0.00157609	0.00014183	0.00026129
Bacteria	Desemzia_incerta	82801	0	0.00986974	0.000567978	0.00305389	0.000937645	0.0032286	0.000991782	0
Bacteria	Kocuria_polaris	136273	0.00119613	0.00328151	0.00432113	0.00333685	0.00528165	0.000725656	0.000473177	1.53054e-05
Bacteria	Kocuria_flava	446860	0.000302295	0.00271608	0.00753709	0.00305513	0.00364196	0.000410322	0.000944242	0
Bacteria	Delftia_tsuruhatensis	180282	0.00711148	0.000129487	0	0.000427451	0.000224702	0.00832884	0.000788233	0.000977145
Bacteria	Kocuria_indica	1049583	0.00181675	0.0029847	0.00189589	0.00206724	0.00258254	0	0.00628806	0.000244556
Bacteria	Corynebacterium_pseudogenitalium	38303	0.00231568	0.000690141	0.000220548	0.000849153	0.00367662	0.000334632	0.0055879	0.00418547
Bacteria	Haemophilus_influenzae	727	0.0174966	0	0	0	0	0	0	0.000274883
Eukaryota	Alternaria_alternata	5599	0.00375874	0.00173643	0.00183562	0.00463889	0.00200214	0.00142405	0.0015884	0.000127361
Bacteria	Corynebacterium_sp_Marseille_P4122	2014528	0.0011096	0.00206011	0.00129816	0.00617774	0.002443	0.00185904	0.00071102	0.000980558
Bacteria	Leuconostoc_lactis	1246	0.0107763	0.00108311	0.000465004	0.00115408	0.00129384	0	0.00155851	0
Bacteria	Paracoccus_sp_228	1192054	0.00353964	0.00305005	0.0033062	0.00217739	0.00216418	0.000432142	0.000973024	0.000102762
Bacteria	Corynebacterium_aurimucosum	169292	0.0024129	0.00054113	0.00022504	0.00100934	0.00300689	0.00087105	0.00180663	0.00557322
Bacteria	Staphylococcus_capitis	29388	0	0	0	0	0	0	0	0.0153454
Bacteria	Faecalibacterium_prausnitzii	853	0.000304343	0.000235787	0.000245946	0.0002273	0.000174117	0.00898796	0.000233898	0.00484845
Bacteria	Micrococcus_sp_R8502A1	2583239	0	0	0	0	0.013298	0	0.00113892	0.000701001
Bacteria	Staphylococcus_equorum	246432	0	0.00122218	0.00695074	0.00501641	0.00147472	0	0	0.000372388
Bacteria	Lactobacillus_sakei	1599	0.0034689	0.00325291	0.00240002	0.00140469	0.000890052	0	0.00339069	0.000101247
Bacteria	Arthrobacter_sp_Soil782	1736410	0.000695225	0.00358619	0.00208288	0.00552822	0.00198515	0.00032753	0.000468178	0.000132994
Bacteria	Pantoea_vagans	470934	0.00668673	0.000418877	0.000882047	0.00467223	0.00178194	0	0	0.000193644
Bacteria	Abyssicoccus_albus	1817405	0	0.000336387	0	0.00130812	0.0120687	0	0.000357537	0.000420181
Bacteria	Megamonas_funiformis	437897	0	0	0	0	0	0.0107059	0	0.0037772
Bacteria	Bacteroides_plebeius	310297	0	0.000102192	0	0.00092682	0.00020388	0.00921976	0.000120915	0.00371559
Bacteria	Lactobacillus_aquaticus	392566	0	4.6403e-05	0	0.0049089	0.00927297	0	0	0
Bacteria	Actinomyces_oris	544580	0.000587804	0.000137059	0	0.00102922	9.10086e-05	0.0107204	0.000357742	0.00112233
Bacteria	Eubacterium_rectale	39491	0	0.000240874	0.000271993	0.000354258	0.000143338	0.0026804	0.000377963	0.00987397
Bacteria	Staphylococcus_saprophyticus	29385	0.00234688	0.000634264	0.000879572	0.00398387	0.00325161	0	0	0.00274499
Bacteria	Acinetobacter_junii	40215	0.00501681	0.000927475	0.000705632	0.00179815	0.00106367	0.000742726	0.00253542	0.000977461
Bacteria	Leuconostoc_citreum	33964	0.00102148	0.00386295	0.00235515	0.00230795	0.0019397	0.000307762	0.000976523	0.000611583
Bacteria	Aerococcus_viridans	1377	0	0.00162497	0.00196944	0.00395942	0.00342098	0	0.00117919	0.00096854
Bacteria	Psychrobacter_glacincola	56810	0.000599901	0.00651785	0.00259407	0.000818023	0.000147384	0.00144961	0.000339254	0.000565756
Bacteria	Prevotella_intermedia	28131	0	0.00735796	0.000123334	0.00045179	0.00408938	0.000137299	0.000164211	0.000533395
Bacteria	Piscicoccus_intestinalis	746033	0.000154958	0.00197938	0.000321816	0.00102167	0.00816702	0.000548983	0.000571856	2.28014e-05
Bacteria	Carnobacterium_sp_WN1374	1266850	0	0.00780475	0.00159635	0.000890009	0	0.00229064	0	0
Bacteria	Chryseobacterium_treverense	631455	0	0.00189695	0.000350568	0.00285911	0.0063483	0	0.000731458	0.000386721
Bacteria	Salinicoccus_roseus	45670	0	0.00041573	0.00596905	0.00512746	0.000483156	0	0.000276514	0.000179453
Bacteria	Gardnerella_vaginalis	2702	0.000640392	0.000388843	9.95318e-05	0.000684674	0	0.000152887	0.00142887	0.0088988
Bacteria	Pseudomonas_stutzeri	316	0.000657281	0.00459967	0.00145394	0.00197926	0.00196673	0.00085316	0.00051269	0.000243841
Bacteria	Chroococcidiopsis_sp_CCALA_051	869949	0.00369695	0.00127746	0.000837129	0.00279142	0.00109464	0.00110932	0.00144064	0
Bacteria	Bifidobacterium_pseudocatenulatum	28026	0	0.000208735	0.000223315	0.000262825	0.00017674	0.0100789	0.000771872	0.00045275
Bacteria	Knoellia_aerolata	442954	0.000685872	0.00202663	0.00407773	0.00280175	0.00151861	0.000688219	0.000309524	4.06414e-05
Bacteria	Jeotgalicoccus_halophilus	586411	0	0.000784169	0.000463567	0.00091199	0.00815288	0.000460263	0.000450083	0.000885778
Bacteria	Thermus_scotoductus	37636	0.00914918	0	0	0.000409008	0	0.00109929	0.000795267	0.000531971
Bacteria	Kocuria_sp_CNJ_770	1904964	0	0.00219308	0.00262931	0.00216809	0.00399463	0.000346122	0.00049424	5.56216e-05
Bacteria	Serratia_symbiotica	138074	0	0	0	0.0110016	0.000813628	0	0	0
Bacteria	Psychrobacter_sp_Sarcosine_3u_12	2058325	0	0.0021257	0.0074001	0.0014441	0.000287282	0	0.00034511	0.000155788
Bacteria	Corynebacterium_tuberculostearicum	38304	0.00131419	0.000568195	0.000154103	0.00043856	0.00215517	0	0.0046379	0.00245577
Bacteria	Jeotgalicoccus_psychrophilus	157228	0	0.00145621	0.0057063	0.00297311	0.000804942	0	0.00034197	0.000305256
Bacteria	Arthrobacter_pityocampae	547334	0.000574091	0.0019789	0.004213	0.00236721	0.00164261	0.000495929	0.000156906	3.38733e-05
Bacteria	Staphylococcus_haemolyticus	1283	0	0.00300554	0	0	0.00500887	0	0	0.00344441
Bacteria	Psychrobacter_sp_P11F6	1699621	0.000914467	0.00491246	0.00257977	0.00135508	0.000100347	0.000639265	0.000358252	0.00056894
human	human	human	0.00581054	0.000196411	5.75339e-05	8.87324e-05	0.000176377	0.000258157	0.00401494	0.000813174
Bacteria	Paracoccus_chinensis	525640	0.00223773	0.00162985	0.00102841	0.00116567	0.004086	0.000484056	0.000451761	8.51646e-05
Bacteria	Lactococcus_lactis	1358	0.00312465	0.000931057	0.00107954	0.00189036	0.00170912	0	0.00198722	0.000318043
Bacteria	Altererythrobacter_sp_TH136	2067415	0.00204095	0.00110234	0.00181978	0.00254342	0.00276381	0.000391134	0.000156727	0.000133964
Bacteria	Psychrobacter_piscatorii	554343	0	0.00580962	0.00123446	0.00114002	0.000225098	0.0021434	0.000338826	0
Bacteria	Neisseria_sp_HMSC055F11	1715117	0	0	0	0	0	0	0	0.0106233
Bacteria	Chryseobacterium_solincola	510955	0	0.00190906	0.000526483	0.00189481	0.00492936	0.000573643	0.000419588	0.000345059
Bacteria	Carnobacterium_viridans	174587	0.00166225	0.00454701	0.000779795	0.000948599	0	0.00261003	0	0
Bacteria	Chlamydia_abortus	83555	0	0.00486529	0	0.00316635	0	0	0.00148933	0.000879776
Bacteria	Anaeromassilibacillus_sp_Marseille_P3876	2086583	0	0	0	0	0	0.0103075	0	0
Bacteria	Paracoccus_sp_SY	1330255	0.000650378	0.00135887	0.00248893	0.00181389	0.00302334	0.000356508	0.000411231	0.000165433
Bacteria	Pseudonocardia_ammonioxydans	260086	0.00907267	0.000170133	9.51199e-05	0.000196998	0.000101535	0.000128144	0.000236728	1.48587e-05
Bacteria	Brachybacterium_muris	219301	0.000709521	0.00322278	0.00128783	0.00121623	0.00212503	0.000690578	0.000620103	0.000119877
Bacteria	Pectobacterium_carotovorum	554	0.000505985	0.00823384	0.000207549	0.000460188	0.000268244	7.47566e-05	0.000104469	0
Bacteria	Rubellimicrobium_sp_YIM_131921	2585369	0.000370558	0.00100776	0.00359334	0.00178338	0.00198102	0.000431685	0.000281206	0.000404336
Bacteria	Sanguibacter_marinus	285351	0.000963427	0.00268289	0.000256968	0.00137366	0.00302603	0.000568406	0.000876201	8.42744e-05
Bacteria	Psychrobacter_sp_JB193	2024406	0	0.00436629	0.0009048	0.00120803	0.000916703	0.000973779	0.00141736	0
Bacteria	Alistipes_putredinis	28117	2.69592e-05	2.90362e-05	0	7.67222e-05	7.45069e-05	0.0084082	0.000125974	0.000886237
Bacteria	Arthrobacter_sp_B1805	2058892	0	0.00144658	0.00450015	0.00184043	0.00124842	0.000435796	5.10375e-05	2.15626e-05
Bacteria	Bifidobacterium_longum	216816	0.000324856	0.000271156	0.000155308	0.000165908	0.000143513	0.00724576	0.000379513	0.000828709
Bacteria	Blastococcus_aggregatus	38502	0.000957815	0.00160578	0.00168265	0.00156551	0.00239287	0.000695033	0.000360189	0.00013927
Bacteria	Planococcus_citreus	1373	0.000462196	0.00196182	0.00104474	0.00374864	0.000949331	0.000397044	0.000571298	7.41036e-05
Bacteria	Micrococcus_sp_FDAARGOS_333	1930558	0	0.000129344	0	0.00024096	0.00868925	0	0	0.000119785
Bacteria	Aerococcus_sp_1KP_2016	1981982	0	0.00574034	0.000286071	0.000998709	0.000255158	0.00157692	0.000302222	0
Bacteria	Weissella_confusa	1583	0.000301099	0.000953163	0.000816535	0.000807657	0.000562965	0.00150033	0.00364337	0.000543724
Bacteria	Planomicrobium_sp_MB_3u_38	2058318	0.00134523	0.00174579	0.000483509	0.00337842	0.000807148	0.000670107	0.000505198	0.000110017
Bacteria	Dietzia_maris	37915	0.00196804	0.00236139	0.000934001	0.00181323	0.00125214	0.000290127	0.00036467	5.8757e-05
Bacteria	Geodermatophilus_sp_DSM_45219	1881103	0.000446935	0.00109861	0.00179365	0.0013708	0.00131687	0.00283986	0.000140496	1.54565e-05
Bacteria	Lachnospiraceae_bacterium_AM10_38	2292902	0	0	0	0	0	0.00877982	0	0
Bacteria	Corynebacterium_durum	61592	7.07146e-05	5.17518e-05	0	0.000131336	2.38824e-05	0.0079577	0.000255056	0.000266696
Bacteria	Bacteroides_vulgatus	821	0	0	0	0	0	0.00381163	0	0.00491978
Bacteria	Chryseobacterium_hominis	420404	0.00391745	0.00155156	0.00061467	0.000524306	0.000369517	0	0.00105059	0.000664993
Bacteria	Actinomyces_massiliensis	461393	5.31251e-05	1.72162e-05	2.03445e-05	8.19733e-05	1.55663e-05	0.00824231	7.20967e-05	0.000169152
Bacteria	Rhizobiales_bacterium	1909294	0.000780027	0.00163769	0.00168628	0.00151745	0.00102	3.01315e-05	0.000855222	0.0010544
Bacteria	Janibacter_melonis	262209	0.000705537	0.00166818	0.000621433	0.00166013	0.0017688	0.00150291	0.000302325	0.000311479
Bacteria	Kocuria_sp_WRN011	2029858	0.000550499	0.00125037	0.000418221	0.00124334	0.00115426	0	0.00374035	0.000174964
Bacteria	Lactobacillus_helveticus	1587	0.00377845	0	0	0	0	0	0.00467688	0
Bacteria	Prevotella_melaninogenica	28132	0.0047279	0.000610836	0.00033673	0.00125252	0.000374189	0	0.000185559	0.000895108
Bacteria	Kytococcus_sedentarius	1276	0.00037878	0.000156935	0.00010689	0.000303916	0.00652734	0.000331114	0.000107673	0.000435157
Bacteria	Candidatus_Rickettsiella_isopodorum	1225476	0	0.00110012	0.00195317	0.00153251	0.00199558	0.000530382	0.00019001	0.000894121
Bacteria	Enhydrobacter_sp_H5	1907940	0.00251547	0.000519384	0.000359178	0.000622384	0.000715553	0	0.00158157	0.00185114
Bacteria	Aerococcus_urinaeequi	51665	0	0.00129514	0	0.00245705	0.00385298	0	0	0.000480902
Eukaryota	Aureobasidium_pullulans	5580	0.00067186	0.000990003	0.00238195	0.00271332	0.000760784	0.000113145	0.000147848	0.0002934
Bacteria	Kocuria_sp_SM24M_10	1660349	0.000552408	0.00130207	0.00187827	0.000826043	0.00230827	0.000684904	0.000376948	7.84071e-05
Bacteria	Lactobacillus_plantarum	1590	0	0.00140652	0.000924829	0.00187185	0.00259421	0	0.00102421	9.39438e-05
unclassified	unclassified	unclassified	9.04289e-06	0.00397921	0.000201245	0.000241276	0.00107366	2.9938e-05	0.000480714	0.00179032
Bacteria	Leuconostoc_carnosum	1252	0	0.00159205	0.00123662	0.000483333	0.000148006	0.000627093	0.00354687	0.000139788
Bacteria	Candidatus_Hepatoplasma	295596	0	0	0	0.00773921	0	0	0	0
Bacteria	Paracoccus_salipaludis	2032623	0.000905348	0.00111476	0.00102031	0.00161146	0.00183283	0.000474441	0.000440901	0.000327237
Bacteria	Microbacteriaceae_bacterium_13S1_3	2144185	0.000231466	0.000893298	0.00341346	0.0015299	0.000969867	0.000535508	7.8661e-05	4.60721e-05
Bacteria	Brevibacterium_sp_CS2	2575923	0.000552709	0.00217568	0.000166323	0.000788112	0.00319011	0.000308812	0.000290974	0.000184174
Bacteria	Paracoccus_sp_GY0581	2528244	0.000562882	0.000773046	0.00193633	0.000935869	0.00176843	0.00147909	8.43872e-05	7.16535e-05
Bacteria	Luteococcus_japonicus	33984	0.000201739	0.0045115	0.000281341	0.000461769	0.000651972	0.00126747	0.00010591	0.000127536
Bacteria	Deinococcus_reticulitermitis	856736	0.00100057	0.000594445	0.000624658	0.00116689	0.0031979	0.000674567	0.000286267	4.2854e-05
Bacteria	Alistipes_finegoldii	214856	0	0	0	0	0	0.0071337	0	0.00038048
Bacteria	Micrococcus_terreus	574650	0.000443408	0.00261009	0.000456268	0.00120299	0.00132999	0.00105923	0.000196123	0.000155167
Bacteria	Neisseria_meningitidis	487	0	0.000299989	0	0	0	0.000707282	0.00048591	0.00595505
Bacteria	Acinetobacter_sp_MF4640	1960826	0.00177526	0.00178305	0	0.00191926	0.000923007	0	0.00076635	0.000239348
Bacteria	Bacillus_cereus	1396	0.000379921	0.00206809	9.78589e-05	0.00016311	5.85635e-05	0.00219051	0.00224256	0.000145422
Bacteria	Streptococcus_salivarius	1304	0	0.00369979	0.000839335	0	0.00121043	0.00140562	0	0.000152848
Bacteria	Pandoraea_pnomenusa	93220	0.000775647	0.000231414	0.00054796	0.00096024	0	0.00442934	0.000136854	0.000201184
Bacteria	Oscillatoria_nigro_viridis	482564	0.00129416	0.000393136	0.000968631	0.00207373	0.00109338	0.00124395	0.000164692	0
Bacteria	Sphingomonas_astaxanthinifaciens	407019	0.00127904	0.000492263	0.00241141	0.00121773	0.00124067	0.000237037	0.000231351	0.000105837
Bacteria	Modestobacter_caceresii	1522368	0.000689771	0.0010536	0.00158115	0.00141733	0.00178254	0.000258612	0.000308083	9.81329e-05
Bacteria	Friedmanniella_luteola	546871	0.000163149	0.00089066	0.00303088	0.00125436	0.00102584	0.000616848	6.24102e-05	5.74312e-05
Bacteria	Rubellimicrobium_roseum	687525	0.000689215	0.000722947	0.00184285	0.00114985	0.00195426	0.000302967	0.000293298	0.000133769
Bacteria	Psychrobacter_sp_Choline_3u_12	2058312	0	0.00138041	0.00473916	0.000749166	0	0	0	0.000136404
Bacteria	Micrococcus_flavus	384602	0.00088537	0.00168635	0.000404076	0.000997889	0.00148717	0.000849198	0.000434772	0.000216003
Bacteria	Lactobacillus_curvatus	28038	0	0.000678519	0.00053033	0.000915719	0.000612854	0	0.00409009	7.07286e-05
Bacteria	Facklamia_tabacinasalis	87458	0	0.000895399	0.00253424	0.00151615	0.00176228	0	0	0.000177982
Bacteria	Arthrobacter_sp_9E14	2058887	0.000344788	0.000865858	0.00295825	0.00128867	0.000926628	0.000219428	0.000213171	2.73875e-05
Bacteria	Sphingomonas_melonis	152682	0.00213961	9.47796e-05	8.42205e-05	0.000125274	0.000100099	0.00352326	0.000412518	0.00021975
Bacteria	Microbacterium_sp_KROCY2	1305732	0	0.0006075	0.000969211	0.00192134	0.00121726	0.000875085	0.000594358	0.000435605
Bacteria	Cloacibacterium_normanense	237258	0.00130495	0.00118353	0.00112419	0.00100977	0.000874732	0.000570883	0.000439265	0.000110313
Bacteria	Rothia_mucilaginosa	43675	0.0015252	0.00103327	0.000220103	0.00138856	0.000783415	0	0.00123822	0.000377852
Bacteria	Psychrobacter_sp_ANT_WB68	2597355	0	0.00203467	0.0025648	0.00104476	0.000141253	0.000158412	0.000465453	0.000128799
Bacteria	Psychrobacter_sp_4Bb	888436	0	0.00149179	0.00339224	0.00116575	0.00017041	0	0.000170045	8.73618e-05
Bacteria	Chryseobacterium_sp_VAUSW3	2010998	0.00152158	0.000830674	0.000744638	0.000957709	0.000794737	0.000873911	0.000441722	0.000224905
Bacteria	Cellulomonas_cellasea	43670	0.000302271	0.0011474	0.00271571	0.00076397	0.00117886	5.59383e-05	0.00020155	1.77265e-05
Bacteria	Corynebacterium_appendicis	163202	0.000316196	0.000193058	9.19333e-05	0.000206328	0.00535065	0	5.34876e-05	0.000160407
Bacteria	Empedobacter_falsenii	343874	0.000467937	0.000454871	0.000357258	0.00207004	0.000561666	0.000438028	0.00020972	0.00181064
Bacteria	Staphylococcus_saccharolyticus	33028	0	0	0	0	0	0	0.00635866	0
Bacteria	Legionella_pneumophila	446	0.004045	6.41288e-05	0.000664672	0	0	0	0	0.00154312
Bacteria	Staphylococcus_pasteuri	45972	0	0.000361144	0	0	0	0.00535359	0.000596504	0
Bacteria	Chryseobacterium_hispanicum	358687	0.00143471	0.00155593	0.000349553	0.000746672	0.00036055	0	0.0010686	0.000786655
Bacteria	Streptococcus_anginosus	1328	0.0054284	0.000129963	0	0	0.000722726	0	0	0
Bacteria	Acinetobacter_sp_MF4642	1960825	0.00125027	0.00132611	0	0.00128626	0.000699651	0	0.00091916	0.000750435
Bacteria	Massilia_sp_Leaf139	1736272	0.00117006	0.000704966	0.00212076	0.00102879	0.000664605	0.000334388	0.00011284	5.76545e-05
Bacteria	Psychrobacter_sp_230	2555884	0	0.00139132	0.00306118	0.00116461	0	0	0.000393089	0.000163567
Bacteria	Nocardioides_ganghwensis	252230	0.000548388	0.000919632	0.00165373	0.0015973	0.00090575	0.000346819	0.000116115	8.37043e-05
Bacteria	Acinetobacter_sp_TTH0_4	1646498	0.00163714	0.00118702	0.000543564	0.00152939	0.000186791	0	0.000966267	0.000104224
Bacteria	Blastococcus_sp_DSM_44268	1550231	0.000687764	0.000884072	0.00119762	0.00105336	0.00130161	0.000650259	0.000290492	8.64869e-05
Bacteria	Acinetobacter_sp_BMW17	1795629	0	0.00119364	0.000815799	0.00187972	0.000876973	0	0.000987119	0.000385975
Bacteria	Kocuria_carniphila	262208	0.000551762	0.00104393	0.000471732	0.000942549	0.00167238	0	0.00145484	0
Bacteria	Dietzia_kunjamensis	322509	0	0.00235901	0.000576082	0.00122109	0.000663624	0.00085619	0.00031588	0.000107227
Bacteria	Anaerobutyricum_hallii	39488	0	6.48289e-05	0	0.00014296	0	0.00540269	0	0.0004774
Bacteria	Kocuria_rhizophila	72000	0	0.000769607	0.000833635	0.000908054	0.00112375	0	0.00216925	0.000167988
Bacteria	Acinetobacter_sp_AR2_3	1891969	0.00148113	0.000636467	0.00039362	0.000875419	0.000496116	0.0012774	0.000423832	0.000385298
Bacteria	Pseudoclavibacter_helvolus	255205	0.000198799	0.00233118	0.000636841	0.00151333	0.000430165	0.000563535	0.000198496	9.42792e-05
Bacteria	Exiguobacterium_mexicanum	340146	0	0.00157927	0.000236951	0.00158938	0.00185506	0.000470195	0.000129913	8.53582e-05
Bacteria	Psychrobacter_sp_Cmf_22_2	1926478	0	0.000401899	0.00279879	0.00225141	0.000142732	0	0.000309753	0
Bacteria	Psychrobacter_sp_ANT_H59	2597354	0	0.00254059	0.000537353	0.000722031	0.000133078	0.00122392	0.000746358	0
Bacteria	Delftia_sp_670	1537702	0.00249396	0	0	0.000199554	0	0.00244476	0.000458656	0.000304955
Bacteria	Mycolicibacterium_doricum	126673	0.000387884	0.00164546	0.00110336	0.00167393	0.000642283	0.00022343	0.000136426	8.85903e-05
Bacteria	Porphyromonas_bennonis	501496	0.0012193	6.16559e-05	0	0.000215827	0.000151382	0	0.000307384	0.00385287
Bacteria	Calothrix_sp_HK_06	1137096	0.000497917	0.000202201	0.0030646	0.000429334	0.000182045	0.00114816	0.00027297	0
Bacteria	Marmoricola_sp_Leaf446	1736379	0.000219077	0.000898901	0.00136556	0.00147247	0.00091433	0.000441975	0.000197924	0.000273162
Bacteria	Microcoleus_vaginatus	119532	0.000918578	0.000387623	0.000583128	0.00178271	0.000937429	0.000966318	0.000194595	0
Bacteria	Capnocytophaga_sputigena	1019	0.000188419	6.75465e-05	0	0	0	0.00223398	0.000187883	0.00304551
Bacteria	Frankia_symbiont_of_Coriaria_arborea	1306538	0.00148695	0.000697664	0.000650728	0.00101282	0.00026886	0.000592541	0.000654048	0.000355705
Bacteria	Psychrobacter_cryohalolentis	330922	0	0.00361503	0.00038696	0.00122929	0	0	0.000480564	0
Bacteria	Sphingomonas_sanguinis	33051	0.00262656	0.000107724	0.000156156	0.000178076	8.87434e-05	0.00191398	0.00035061	0.000282337
Bacteria	Paracoccus_sanguinis	1545044	0.0019002	0.000473887	0.000629352	0.000540571	0.000786758	0.000354839	0.000682469	0.000319915
Bacteria	Arthrobacter_sp_L77	1496689	0	0.00106109	0.00170745	0.00134036	0.000965223	0.000503904	8.43964e-05	1.75592e-05
Bacteria	Paracoccus_sp_M1_83	2491866	0.000407367	0.000816629	0.00125147	0.000941758	0.00168728	0.000240144	0.000246996	6.34296e-05
Bacteria	Psychrobacter_sp_P2G3	1699622	0	0.000603348	0.002704	0.00204565	0.00011635	0	0.000153457	0
Bacteria	Jeotgalicoccus_marinus	516700	0	0.0002672	0.000160826	0.000395942	0.00343059	0.000573643	0.000482286	0.000310081
Bacteria	Rothia_aeria	172042	0	0.000100306	0	0	0	0.00377785	0	0.0017382
Bacteria	Serinicoccus_profundi	1078471	0.000551543	0.000810956	0.000530556	0.00220235	0.00070549	0.000560415	0.000173548	7.11004e-05
Bacteria	Psychrobacter_sp_Marseille_P5312	2086574	0.000285305	0.000879174	0.00206195	0.00145838	0.000265668	0.000502518	0.000102565	3.98009e-05
Bacteria	Neisseria_sp_HMSC064F04	1739440	0	0	0	0	0	0	0	0.00557594
Bacteria	Capnocytophaga_gingivalis	1017	0.00027631	0.000180544	0	0	0	0.00228254	0	0.00281445
Bacteria	Prevotella_corporis	28128	0.00151031	0	0	0	0	0.000146106	8.95399e-05	0.00375588
Bacteria	Ruminococcus_bromii	40518	0	0	0	0	0	0.00277101	0	0.00270648
Bacteria	Deinococcus_sp_NW_56	2080419	0.00103334	0.000450609	0.000606644	0.000570192	0.00107664	0.00134333	0.000279989	7.09127e-05
Bacteria	Exiguobacterium_chiriqhucha	1385984	0	0.000938383	0.000279924	0.00203603	0.00200482	0	0	0.000166908
Bacteria	Leuconostoc_pseudomesenteroides	33968	0.000467277	0.000847001	0.000893202	0.00176507	0.00121776	0	0	0.000202085
Bacteria	Actinomyces_naeslundii	1655	0.000100835	9.65552e-05	4.06382e-05	0.000131964	3.45433e-05	0.00465191	0.000158099	0.000174822
Bacteria	Lactococcus_piscium	1364	0.00177588	0.00159316	0.00048963	0.000354983	0	0	0.000112234	0.00106233
Bacteria	Psychrobacter_sp_G	571800	0	0.00313213	0.000767777	0.0009741	0.000166323	0	0	0.000320892
Bacteria	Paracoccus_yeei	147645	0.000713653	0.000763109	0.000714602	0.000838404	0.0010355	0.000200101	0.000870659	0.000210426
Bacteria	Pseudomonas_fluorescens	294	0.000540717	0.000693451	0.000254152	0.00104097	0.000266065	0	0.00238205	0.000166434
Bacteria	Aeromonas_caviae	648	0	0.0022091	0	0.00139351	0.000946956	0	0	0.000781335
Bacteria	Rothia_dentocariosa	2047	0	0	0	0.00184092	0	0	0.000723834	0.0027594
Bacteria	Micrococcus_lylae	1273	0	0.000126169	0	0	0.0051861	0	0	0
Bacteria	Gemella_haemolysans	1379	0.00153389	0.0001934	0	0	0	0	0.00296592	0.000617101
Bacteria	Pseudomonas_putida	303	0.000676095	0.000842995	0.000212735	0.00102835	0.000591821	0.00047012	0.000784729	0.000697562
Bacteria	Granulicatella_sp_HMSC31F03	1581074	0	0	0	0	0	0.00362199	0	0.00168017
Bacteria	Corynebacterium_kefirresidentii	1979527	0.000864495	0.000147038	0	0	0.000534708	0	0.00116316	0.00256623
Bacteria	Arcobacter_cryaerophilus	28198	0.00395481	0.00130854	0	0	0	0	0	0
Bacteria	Corynebacterium_variabile	1727	0.000634643	0.000797209	0.000380232	0.00165931	0.00125473	0.000142354	0.000129786	0.000251834
Bacteria	Blautia_sp_KGMB01111	2509240	0	4.23335e-05	0	0	0	0.00508328	0	0.000121514
Bacteria	Neisseria_sp_HMSC03D10	1581049	0	0	0	0	0	0.00275446	0	0.00247501
Bacteria	Lactobacillus_coryniformis	1610	0.000790193	0.000425649	0.00086972	0.000551256	0.00104567	0	0.00149366	4.34287e-05
Bacteria	Psychrobacter_sp_P11G5	1699624	0	0.000963853	0.00195553	0.0018498	0.000205573	0	0.000156913	6.72845e-05
Bacteria	Bizionia_paragorgiae	283786	0	0.000115388	0.00355817	0.0013758	0	0	0.000137306	0
Bacteria	Dorea_longicatena	88431	0.000505066	8.72006e-05	0.000580131	0	0.00010605	0.00185339	0.000389529	0.00165669
Bacteria	Sphingomonas_paucimobilis	13689	0.00314275	3.7009e-05	0	0.00016596	7.05636e-05	0.00148089	0.00026083	0
Bacteria	Rubellimicrobium_mesophilum	1123067	0.000351464	0.000506932	0.00180571	0.000828618	0.000909773	0.000373544	0.000190176	9.93098e-05
Bacteria	Brochothrix_thermosphacta	2756	0.00173808	0.000556191	0.000332756	0.00151209	0.000262584	0	0.000266839	0.00037197
Bacteria	Pseudomonas_oleovorans	301	0	0.00121688	0.000632245	0.00146953	0.00152002	0	0	0.000192859
Bacteria	Lactococcus_raffinolactis	1366	0.00131021	0.000748945	0.000688835	0.00109304	0.000598486	0	0.000420164	0.000140415
Bacteria	Hymenobacter_mucosus	1411120	0.00059651	0.000619291	0.00179399	0.000951377	0.000697828	0	0	0.000328688
Bacteria	Planomicrobium_okeanokoites	244	0	0.00152852	0.00042277	0.00169862	0.000538459	0	0.000651553	0.000121475
Bacteria	Roseomonas_nepalensis	1854500	0.00044247	0.00053726	0.00186282	0.000699153	0.000534885	0.000484997	0.000131263	0.000236693
Bacteria	Massilia_yuzhufengensis	1164594	0.00067002	0.000455887	0.00199639	0.000831228	0.00043303	0.000204022	0.000269753	6.75203e-05
Bacteria	Pararheinheimera_tangshanensis	400153	0.00123122	0.00115718	0.000492668	0.000613584	0.000904048	0	0.000368054	0.000153079
Bacteria	Pseudomonas_fragi	296	0.000805437	0.000573016	0	0.00116404	7.41092e-05	0	0.0021673	0.000101323
Bacteria	Tessaracoccus_flavus	1610493	0.000306627	0.000892905	0.00154249	0.000869922	0.000952514	0.00022771	5.18905e-05	2.81293e-05
Bacteria	Sphingomonas_sp_ABOLH	1985881	0.00405759	6.58576e-05	0	0	4.57992e-05	0.000567565	0.000106131	2.78643e-05
Bacteria	Arthrobacter_sp_SX1312	2058896	0.000325041	0.000793676	0.00160876	0.000921663	0.000774941	0.000334803	7.19189e-05	2.68379e-05
Bacteria	Blastococcus_sp_TF02_9	2250576	0.000347212	0.000771558	0.00107993	0.000759573	0.000953919	0.000675408	0.00018851	5.43412e-05
Bacteria	Comamonas_testosteroni	285	0	0.000105397	0.00311398	0.000138632	0.000106489	0.000987339	4.78152e-05	0.000322999
Bacteria	Paracoccus_sediminis	1214787	0.000496899	0.00091192	0.000937129	0.000684233	0.00095319	0.00046964	0.000235774	0.00011627
Bacteria	Weissella_cibaria	137591	0	0.000764442	0.000905876	0.000973051	0.00152133	0	0.000564197	7.49335e-05
Bacteria	Pseudoalteromonas_haloplanktis	228	0	0.000290669	0.00320893	0.00119732	0	0	0	0.000100317
Bacteria	Kocuria_marina	223184	0	0.000790686	0.00104154	0.000357613	0.000755305	0.000734503	0.00104947	0
Bacteria	Pseudomonas_sp_286	1705700	0.000147248	0.000338849	0.000381221	0.00116383	0.000323655	0	0.00231991	2.79197e-05
Bacteria	Dolosigranulum_pigrum	29394	0.00115492	0.000300401	0.000237423	0.000109708	0.000115635	0.000946547	0.000860313	0.000962707
Bacteria	Psychrobacter_sp_C_20_9	1926477	0	0.00204339	0.000754694	0.000457385	0.000130786	0.0011706	0	0.000116513
Bacteria	Psychrobacter_pacificensis	112002	0	0.00120108	0.0016928	0.00139331	0	0	0.000302322	7.87166e-05
Bacteria	Altererythrobacter_troitsensis	292222	0.000442533	0.000793551	0.000312329	0.00206397	0.000678046	0.000210313	8.0817e-05	7.03539e-05
Bacteria	Candidatus_Blastococcus	1470358	0.000437576	0.000659292	0.00129264	0.000803038	0.000828151	0.000452672	0.000124203	3.47859e-05
Bacteria	Streptococcus_infantis	68892	0	0.000528956	0	0	0.000227067	0	0.000652411	0.00320644
Bacteria	Nakamurella_sp_12Sc4_1	2164074	8.1765e-05	0.000604059	0.00176714	0.000702197	0.000491881	0.000877414	5.48442e-05	3.39983e-05
Eukaryota	Malassezia_globosa	76773	0.00240709	3.27125e-05	1.95247e-05	8.62579e-05	5.28853e-05	0.00028646	0.00132113	0.000406972
Bacteria	Veillonella_sp_3_1_44	457416	0	0	0	0	0	0	0	0.004609
Bacteria	Janibacter_anophelis	319054	0.000336023	0.00130723	0.000334873	0.000708418	0.000601372	0.00102645	0.000166467	0.000128011
Bacteria	Comamonas_aquatica	225991	0.000472237	0.000299359	0.00163905	0.000187898	0.000725543	0.000895771	0.000131265	0.000236622
Bacteria	Psychrobacter_sp_MES7_P7E	2058322	0	0.00118738	0.00214861	0.000862553	0.000123593	0	0.000263816	0
Bacteria	Sphingomonas_sp_TF3	2495580	0.00253637	4.78196e-05	6.14256e-05	0.000144351	5.81768e-05	0.00109079	0.000305284	0.000300438
Bacteria	Firmicutes_bacterium_AF12_30	2292884	0	0	0	0	0	0.00453565	0	0
Bacteria	Hymenobacter_sp_DG01	2584940	0.00098542	0.000380361	0.000822828	0.000851319	0.000692008	0.000426393	0.000124584	0.000243448
Bacteria	Psychrobacter_sp_P11G3	1699623	0	0.000989331	0.00211681	0.000718135	9.9916e-05	0.000404084	7.19959e-05	6.84191e-05
Bacteria	Corynebacterium_callunae	1721	0.000795082	0.00229564	0.000113898	0.000478997	0.000189964	0.000318369	0.000210707	5.9825e-05
Bacteria	Pseudomonas_lundensis	86185	0.00311816	0.000166954	0	0.000456465	5.47288e-05	0	0.000519541	6.42699e-05
Bacteria	Hymenobacter_sp_17J36_26	2496028	8.36783e-05	0.000450463	0.0024653	0.000940122	0.000319086	5.70458e-05	2.54688e-05	3.17125e-05
Bacteria	Kocuria_turfanensis	388357	0	0.00106877	0.000969814	0.000731306	0.00126637	0.000173975	0.000105882	0
Bacteria	Bacteroides_coprocola	310298	0	5.18812e-05	0	0.000178432	0.000103593	0.00233445	0	0.00164573
Bacteria	Cyanosarcina_cf_burmensis_CCALA_770	2107696	0.000431319	0.000512778	0.000269616	0.00108128	0.000460154	0.00116593	0.000352358	0
Bacteria	Arthrobacter_sp_Leaf234	1736303	0.000459425	0.000704	0.00137705	0.000685179	0.000709628	0.000157785	0.000146246	3.18705e-05
Bacteria	Neisseria_flavescens	484	0	0.000150567	0	0	0.00127154	0	0.00284779	0
Bacteria	Cutibacterium_granulosum	33011	0.000411995	5.22033e-05	0	0.000517528	4.96514e-05	0.000522703	0.00135768	0.00135018
Bacteria	Propionibacterium_sp_KPL1844	1203573	0.000763449	7.81738e-05	0	0	8.62168e-05	0	0.00191683	0.00140952
Bacteria	Agrococcus_sp_NS18	2599924	0.000220047	0.00103455	0.00067475	0.000971332	0.00060946	0.000457029	0.000218549	5.15348e-05
Bacteria	Acinetobacter_albensis	1673609	0	0.00119976	0.000545259	0.00166988	0.000272925	0	0.000422636	0.000118198
Bacteria	Psychrobacter_sp_ANT_H56B	2597353	0	0.00158447	0.000461801	0.000977821	0.000215593	0.000976191	0	0
Bacteria	Friedmanniella_sagamiharensis	546874	0	0.000719604	0.00121409	0.000995058	0.000802373	0.000192165	0.0001236	0.000148181
Bacteria	Blautia_sp_OM05_6	2292983	0	0	0	0	0	0.00418773	0	0
Bacteria	Kytococcus_sp_CUA_901	1517899	0	0.00021791	0.000123105	0.000400066	0.00318614	0	0.000123501	0.000130781
Bacteria	Paracoccus_sp_PAMC_22219	1569209	0.000236958	0.000965476	0.000873945	0.00113527	0.000701799	0.000139261	5.19559e-05	6.59972e-05
Bacteria	Agrococcus_jenensis	46353	3.75691e-05	0.000769976	0.00129143	0.000895073	0.000601056	0.000376379	0.000154922	3.95556e-05
Bacteria	Chryseobacterium_carnis	1241979	0.000760292	0.00126537	0.000486017	0.000562618	0.000157258	0.000252229	0.000226045	0.000452788
Bacteria	Chryseobacterium_sp_H3001	2487073	0	0.00043989	0	0.00051576	0.00295249	0	9.64479e-05	0.000153811
Bacteria	Microbacterium_oxydans	82380	0.000564061	0.000208624	8.72057e-05	0.000655868	7.26564e-05	0.00219585	0.000233543	0.000104748
Bacteria	Delftia_acidovorans	80866	0.00241741	8.76574e-05	0.000202561	0	0	0.000816902	0.000464297	0.000125551
Bacteria	Paracoccus_sphaerophysae	690417	0.00136842	0.000395631	0.000132468	0.000386368	0.000462697	0.000398165	0.000462798	0.000489077
Bacteria	Nocardioides_sp_MMS17_SY207_3	2518371	0.000451382	0.00115842	0.000565117	0.000925165	0.000679859	0.000149681	0.000108256	4.74444e-05
Bacteria	Arthrobacter_sp_DWC3	2058893	0.000198713	0.000522154	0.00199414	0.000625875	0.000442699	0.000221133	1.71429e-05	4.05534e-05
Bacteria	Pseudoalteromonas_prydzensis	182141	0	0.00189297	0.000281143	0.00174908	2.71069e-05	0.000105967	0	0
Bacteria	Jeotgalibaca_dankookensis	708126	0	0.000559589	0.00189745	0.00121625	0.000119685	0	0.000231904	0
Bacteria	Empedobacter_brevis	247	0.00241584	0.00145852	0	0	0	0	7.07928e-05	7.46227e-05
Bacteria	Carnobacterium_jeotgali	545534	0	0.00314859	0	0	0	0.000454511	0.000413742	0
Bacteria	Corynebacterium_genitalium	38288	0.000166919	0.000173421	0	0.000316359	0.00200117	0.000641174	0.000232663	0.000479268
Bacteria	Streptococcus_parasanguinis	1318	0	0.000812528	0	0.00126083	0.000969478	0	0.000447865	0.000511997
Bacteria	Corynebacterium_hadale	2026255	0	0.000199453	0	0.000225821	0.000358824	0	0.00089357	0.00231702
Bacteria	Corynebacterium_singulare	161899	0.00065107	0.000215026	0.000150374	0.000495367	0.000245943	0.000214313	0.000257707	0.00175556
Bacteria	Anaerococcus_prevotii	33034	0	0	0	0	0	0	0.00140123	0.00252303
Bacteria	Dialister_sp_5BBH33	2582419	0	0	0	0	0	0.00388705	0	0
Bacteria	Belnapia_rosea	938405	0.000158043	0.000487783	0.00106788	0.000908263	0.000932946	0.000157146	7.35719e-05	9.19449e-05
Bacteria	Rickettsia_felis	42862	0	0	0	0	0	0	0.00387742	0
Bacteria	Erwinia_gerundensis	1619313	0	0.000142115	0.000301781	0.000297184	0.00071998	0.00222978	0.000139361	2.03556e-05
Bacteria	Cellulomonas_sp_SYSUP0004	2494735	0.000413276	0.000563644	0.00121259	0.000603323	0.000797945	0.000182365	4.67069e-05	2.91596e-05
Bacteria	Bacillus_coagulans	1398	0	0.00019026	0	0	0	0	0.00364222	0
Bacteria	Veillonella_sp_S13054_11	2027458	0	0	0	0	0	0	0	0.0038206
Bacteria	Pantoea_agglomerans	549	0.000217475	0.000705131	0.00133086	0.000817661	0.000294983	0	0.00042473	0
Bacteria	Coprococcus_comes	410072	0.000405577	8.61748e-05	0.000104661	7.85057e-05	0	0.00212215	9.41673e-05	0.000893435
Bacteria	Mycobacterium_tuberculosis	1773	0.00355805	1.98224e-05	6.79349e-05	1.1542e-05	1.89724e-05	0	0	8.80021e-05
Bacteria	Planococcus_rifietoensis	200991	0.00087835	0.000809875	0.000338695	0.00134123	0.000253405	0	0.000106577	3.59847e-05
Bacteria	Streptococcus_dysgalactiae	1334	0	0.00101677	0.00178431	0.000471829	0.000480113	0	0	0
Bacteria	Nocardioides_glacieisoli	1168730	0.000298583	0.00065491	0.000874655	0.0010791	0.000422616	0.000217247	0.00014826	5.24463e-05
Bacteria	Acinetobacter_sp_51m	1856846	0	0.00045328	0.00119235	0.00162724	0	0	0	0.000452955
Bacteria	Micrococcus_sp_KBS0714	1179670	0	0	0	0	0.00369134	0	0	0
Bacteria	Hymenobacter_psychrotolerans	344998	0.000435987	0.000281257	0.000700836	0.000916769	0.000648633	0.0005436	4.49028e-05	0.00011128
Bacteria	Nesterenkonia_sandarakina	272918	0.000102773	0.00167547	0.000316922	0.00083451	0.000229601	0.000376231	6.43865e-05	4.69052e-05
Bacteria	Massilia_sp_Mn16_1_5	2079199	0.00045743	0.000433135	0.00128516	0.00067552	0.000378543	0.000260478	0.000110399	4.05361e-05
Bacteria	Rufibacter_sp_DG15C	1379909	0.000339678	0.000191306	0.00242096	0.00056742	0.000120965	0	0	0
Bacteria	Psychrobacter_sp_ENNN9_III	1254334	0	0	0.000692701	0.00294743	0	0	0	0
Bacteria	Ornithinimicrobium_flavum	1288636	0.000441536	0.000545666	0.000225662	0.00102163	0.000856353	0.000365358	0.00013464	4.35253e-05
Bacteria	Neisseria_elongata	495	0	0.000109183	0	0.000231094	0	0.00272663	0.000321587	0.000239945
Bacteria	Flavobacteriaceae_bacterium_LYZ1037	2200952	0	0	0.00288014	0.000664406	0	0	0	7.38972e-05
Bacteria	Ornithinimicrobium_pekingense	384677	0.000537861	0.000780511	0.000334985	0.000967795	0.000726432	0.000109302	6.92932e-05	9.11461e-05
Bacteria	Lactobacillus_crispatus	47770	0	0.000645838	0	0	0	0	0.00085865	0.00210481
Bacteria	Abiotrophia_sp_HMSC24B09	1581061	0	0	0	0	0	0.00237033	0.000336314	0.000876658
Bacteria	Psychrobacter_aquaticus	248452	0	0.00283866	0.000217154	0.000225062	4.27392e-05	0.00023527	0	0
Bacteria	Psychrobacter_sp_AntiMn_1	1720344	0	0.00184271	0.00106783	0.000510243	0.000136941	0	0	0
Bacteria	Arthrobacter_sp_OY3WO11	1835723	0	0.000405005	0.00199898	0.000545006	0.000353424	0.000141515	8.64451e-05	2.54451e-05
Bacteria	Peptostreptococcus_stomatis	341694	0	0.00308662	0	0	0.000459367	0	0	0
Bacteria	Haematobacter_massiliensis	195105	0.000772448	0.000129099	0.000114436	0.000140806	0.000254936	7.28846e-05	0.00160896	0.000449581
Bacteria	Pseudokineococcus_lusitanus	763993	0	0.000556167	0.00195366	0.000406937	0.000396097	0.000122124	5.31361e-05	3.19624e-05
Bacteria	Sphingomonas_sp_SYSUP0001	2303576	0.000705627	0.00030391	0.000827721	0.000641651	0.000854403	0	0.000111073	6.17234e-05
Bacteria	Pseudoalteromonas_tetraodonis	43659	0	0	0	0.00348115	0	0	0	0
Bacteria	Aquincola_tertiaricarbonis	391953	0.00036277	0.000420124	0.0014066	0.000656268	0.000460859	0	4.65905e-05	9.93426e-05
Bacteria	Propioniciclava_sinopodophylli	1837344	0.000324721	0.000479335	0.000287534	0.000642868	0.00120497	0.000285742	0.00014199	7.66736e-05
Bacteria	Calothrix_desertica	32056	0.000321331	0.000180449	0.00111608	0.000359204	0.000133335	0.00113136	0.000193052	0
Bacteria	Sphingomonas_sp_S_NIH_Pt1_0416	1920123	0.000707372	0	0	0	0	0.00272496	0	0
Bacteria	Lactobacillus_nenjiangensis	1296540	0	0.000581917	0.000869123	0.000440962	0.00142834	0	0	9.43089e-05
Bacteria	Veillonella_sp_AF13_2	2293250	0	0	0	0	0	0	0	0.00340655
Eukaryota	Alternaria_arborescens	156630	0.000824229	0.000325152	0.000354218	0.000871468	0.000350648	0.000336759	0.000312461	2.16199e-05
Bacteria	Microvirga_sp_BSC39	1549810	0.000228191	0.000255822	0.00179318	0.00057996	0.000296546	8.95248e-05	8.67282e-05	5.62626e-05
Bacteria	Abiotrophia_defectiva	46125	0	0	0	0.000155099	0	0.00251847	0	0.000703885
Bacteria	Neisseria_sp_HMSC064E01	1715052	0	0	0	0	0	0	0.000126008	0.00323115
Bacteria	Alkanindiges_sp_H1	1907941	0.000415099	0.00027008	6.7648e-05	0.00133554	0.00106631	0	0.000141008	3.91793e-05
Bacteria	Pararheinheimera_mesophila	1547515	0	0.000983026	0.000199359	0.00179744	0.000283978	0	0	5.82348e-05
Bacteria	Carnobacterium_sp_AT7	333990	0	0.00331546	0	0	0	0	0	0
Bacteria	Bacteroides_eggerthii	28111	0	0	0	0	0	0.0019068	8.57883e-05	0.00131599
Bacteria	Chryseobacterium_sp_H3056	2487074	0	0.000364632	0	0.000668197	0.00180365	0	0.000261292	0.000210342
Bacteria	Acinetobacter_ursingii	108980	0.000233282	0.000285831	0	0.000791348	0	0.000623782	0	0.00135823
Bacteria	Arthrobacter_agilis	37921	4.42539e-05	0.000409757	0.00145577	0.000532856	0.000453053	0.000344874	3.50276e-05	0
Bacteria	Clostridium_sp_AF43_10	2293018	0	0	0	0	0	0.00298059	0	0.00027718
Bacteria	Acidovorax_sp_JHL_3	1276755	0	0.00100374	8.55187e-05	0.00154614	0.000463371	0	0.000152093	0
Bacteria	Planomicrobium_koreense	112331	0	0.00100815	0.000211281	0.00108234	0.000533021	0.000183301	0.000210676	2.1022e-05
Bacteria	Lautropia_mirabilis	47671	0.000521441	7.3324e-05	6.53572e-05	0.000118512	6.13516e-05	0.00130807	0.000157574	0.000935546
Bacteria	Bacteroides_stercoris	46506	0	0.000134728	0.000264861	0.000333483	7.85072e-05	0.000276774	7.61615e-05	0.00206309
Bacteria	Neisseria_sp_HMSC072F04	1739348	0	0	0	0	0	0.0025057	0	0.000709558
Bacteria	Sinirhodobacter_populi	2306993	0	5.82539e-05	7.55434e-05	0.00053141	0.00249949	0	3.74285e-05	0
Bacteria	Agrococcus_lahaulensis	341722	0	0.000833814	0.00047287	0.000788335	0.000687553	0.00013917	0.00017744	6.08879e-05
Bacteria	Candidatus_Regiella	138073	0	0.000167648	0	0	0.0029757	0	0	0
Bacteria	Deinococcus_aquatilis	519440	0	0.000555444	0.00146584	0.000407305	0.000270991	0.000375824	2.88128e-05	3.36742e-05
Bacteria	Adhaeribacter_sp_DK36	2607907	0.000755805	0.000146839	0.00117692	0.000582133	0.000424138	0	2.9166e-05	1.4073e-05
Bacteria	Vibrio_splendidus	29497	0	7.40391e-05	0.00125463	0.00179972	0	0	0	0
Bacteria	Leuconostoc_suionicum	1511761	0	7.58118e-05	0.000252055	0.000828025	0.00196065	0	0	0
Bacteria	Pseudoalteromonas_nigrifaciens	28109	0	0.000290121	0	0.00281959	0	0	0	0
Bacteria	Peptoniphilus_harei	54005	0	0	0	0	0	0	0	0.00307929
Bacteria	Lactobacillus_gasseri	1596	0	0	0	0	0	0.00295049	0	0.000112452
Bacteria	Acidovorax_temperans	80878	0	0.000349194	0.000217967	0.000504172	0.000438113	0.00132081	0.000126914	0.000104883
Bacteria	Ornithinimicrobium_sp_CPCC_203383	2248773	0	0.000454552	0.000201408	0.00107353	0.000740946	0.000386624	0.000152422	4.11348e-05
Bacteria	Chryseobacterium_sp_H6466	2487072	0	0.000739381	0	0.000620112	0	0	0.00132779	0.00036121
Bacteria	Ornithinimicrobium_sp_CNJ_824	1904966	0.000528294	0.00038443	0.000314609	0.000851683	0.00058343	0.000222054	9.84405e-05	3.56426e-05
Bacteria	Paracoccus_sp_JC_501	2498559	0.000818569	0.000309294	0.000213768	0.000345746	0.000694882	0.000158908	0.000366031	0.000105698
Bacteria	Arthrobacter_sp_B0490	2058891	0	0.000496837	0.00124833	0.000640162	0.000419377	0.000145561	4.6762e-05	1.23115e-05
Bacteria	Nitrosospira_briensis	35799	0	0.00018163	0.00239359	0.000229242	6.02551e-05	0	0.000129676	0
Bacteria	Corynebacterium_sp_HMSC05H05	1581119	0.000481903	5.74637e-05	0	0	0.00202128	0	7.86675e-05	0.000302291
Bacteria	Dietzia_sp_111N12_1	1785156	0	0.000808099	0.000676553	0.000826634	0.000628853	0	0	0
Bacteria	Micrococcus_aloeverae	1391911	0	0	0	0	0.00259596	0	0	0.000337357
Bacteria	Lautropia_sp_KCOM_2505	2490857	0.00267816	3.84995e-05	2.31666e-05	2.39121e-05	1.6693e-05	5.12262e-05	6.78326e-05	2.88879e-05
Bacteria	Kingella_denitrificans	502	0	0	0	0	3.24055e-05	0.00280637	3.16509e-05	3.85866e-05
Bacteria	Acidovorax_sp_BoFeN1	1231053	0.000188091	0.000759815	0.000116211	0.00132559	0.000336154	0	0.000130452	4.78271e-05
Bacteria	Blastococcus_sp_TBT05_19	2250581	0.0005262	0.000390648	0.000685383	0.000434629	0.000380096	0.000369067	7.85516e-05	1.9884e-05
Bacteria	Salinimicrobium_sediminis	1343891	0.000507218	0.0005424	0.000145311	0.00104075	0.000276334	0.000218271	5.80673e-05	7.27907e-05
Bacteria	Ornithinimicrobium_sp_DSM_17687	2590013	0	0.000517204	0.000279154	0.001116	0.000620681	6.50751e-05	0.000193571	6.10946e-05
Bacteria	Glutamicibacter_sp_BW77	2024402	0.000328351	0.000584496	0.000249446	0.000991619	0.000151699	0.000246878	0.000182595	0.000117029
Bacteria	Chryseobacterium_sp_FF12	1608584	0.000392206	0.000598925	0.000238745	0.000336624	0	0.000478709	0.000470626	0.000334679
Bacteria	Sphingomonas_sp_WZY_27	2283317	0.00141363	6.81452e-05	0.000111305	0.000133357	7.67317e-05	0.000700814	0.000184937	0.000147218
Bacteria	Macrococcus_caseolyticus	69966	0	0.000237203	0	0.000202126	0	0	0.00221956	0.000177078
Bacteria	Lactobacillus_reuteri	1598	0.00161242	0.00041547	0	0	0.000253031	0	0.000540904	0
Bacteria	Rhodococcus_fascians	1828	0	0.000893864	0.000264033	0.001106	0.000445103	0	0.000110481	0
Bacteria	Sphingomonas_sp_1PNM_20	1141887	0.000833088	0.000268233	0.000407166	0.000407491	0.000153019	0.000456904	0.000188964	9.18471e-05
Bacteria	Aeromonas_media	651	0.000224178	0.000671338	0.00034219	0.00100523	0.000416106	0	0.000142419	0
Bacteria	Eubacterium_sp_TM06_47	2292354	0.00279175	0	0	0	0	0	0	0
Bacteria	Cellulomonas_aerilata	515326	0	0.000336693	0.00105973	0.000525197	0.000591543	0.000111906	0.000101648	4.35879e-05
Bacteria	Brachybacterium_paraconglomeratum	173362	0	0.000502141	0.000225471	0.000731045	0.000567492	0.000308039	0.000265758	0.00016612
Bacteria	Gemmiger_formicilis	745368	0	2.7008e-05	0	7.54508e-05	2.74476e-05	0.0022468	0	0.000374282
Bacteria	Blautia_sp_AF19_1	2292960	0	0	0	0	0	0.00274262	0	0
Bacteria	Anaerococcus_sp_Marseille_P4512	2042308	0	0	0	0	0	0	0	0.00274012
Bacteria	Neisseria_sp_HMSC055H02	1739411	0	0	0	0	0	0	0	0.0027283
Bacteria	Calothrix_sp_PCC_7103	32057	0.000119437	0.000122	0.00153556	0.000228335	7.85315e-05	0.000552011	8.9941e-05	0
Bacteria	Propionibacterium_namnetense	1574624	0	0.000146194	0	0.000584343	0	0	0.00176574	0.00022734
Bacteria	Chitinophagaceae_bacterium_N24	2268757	0.000403202	0.000132203	0.000221008	0.000616984	0.000608819	0.000487634	0.000247655	0
Bacteria	Anaerococcus_octavius	54007	0	0	0	0.000854682	0	0	0	0.00185899
Bacteria	Blastococcus_sp_TF02A_30	2250580	0.000461859	0.000438868	0.000466789	0.000384649	0.000620965	0.000188184	0.000133536	0
Bacteria	Massilia_timonae	47229	0.000365775	0.000472832	0.000445193	0.000381479	0.000354404	0.00044451	0.000155925	6.4928e-05
Bacteria	Chryseobacterium_sp_F5649	2487071	0	0.000754808	0	0.000688595	0.000549087	0	0.000387718	0.000302526
Bacteria	Hymenobacter_sp_AT01_02	1571877	0	0.000378952	0.000823011	0.000914236	0.00049927	0	0	6.29985e-05
Bacteria	Ralstonia_insidiosa	190721	0.000903248	2.50588e-05	0.000371774	0.000132929	8.92185e-05	0.000801332	0.000230857	0.000115351
Bacteria	Kocuria_sp_2SI	2502203	0	0.000289802	0.000634778	0.000627022	0.000907079	0	0.000121091	8.9175e-05
Bacteria	Flavisolibacter_sp_17J28_1	2502779	0.000338861	0.000160734	0.000215712	0.000774792	0.000644384	0.00030652	0.000205941	1.49844e-05
Bacteria	Lactobacillus_fuchuensis	164393	0	0.00032043	0	0	0	0	0.0023394	0
Bacteria	Psychrobacter_proteolyticus	147825	0	0.000857317	0.00119863	0.000481938	9.91704e-05	0	0	0
Bacteria	Pseudomonas_caeni	521720	0	0.000530721	0.000491229	0.00121726	9.51237e-05	4.30511e-05	0.000193338	6.5075e-05
Bacteria	Granulicatella_sp_HMSC30F09	1581071	0	0	0	0	0	0	0	0.00262477
Bacteria	Rheinheimera_aquimaris	412437	0.00258386	2.07391e-05	0	0	1.85355e-05	0	0	0
Bacteria	Salinicola_sp_L3	2606937	0.0026207	0	0	0	0	0	0	0
Bacteria	Psychrobacter_sp_L7	1982756	0	0.00110616	0.000541345	0.00054198	0.000163196	0	0.000267079	0
Bacteria	Dietzia_timorensis	499555	0.000590753	0.00029062	0.000192737	0.00068562	0.000149853	9.06339e-05	0.000516262	9.54923e-05
Bacteria	Schaalia_odontolytica	1660	0	8.37369e-05	6.9879e-05	8.23336e-05	7.82782e-05	0.000634402	0.000161162	0.00149484
Bacteria	Planomicrobium_glaciei	459472	0.000714777	0.000419525	0.000221355	0.000666159	0.00033404	7.49503e-05	0.000153517	1.57129e-05
Bacteria	Corynebacterium_casei	160386	0	0.000207504	0	0.00102394	0.00113647	0	0	0.000218168
Bacteria	Shewanella_putrefaciens	24	0	0.000888135	0.000257556	0.00111006	0.00027828	0	0	4.50815e-05
Bacteria	Microbacterium_oleivorans	273677	0.000276464	0.000507516	0.00027853	0.000475138	0.00038821	0.000567693	6.03548e-05	2.20051e-05
Bacteria	Acinetobacter_marinus	281375	0.000402525	0.000109576	0.000128337	0.000328265	0.000108597	0.000264902	0.000649602	0.00058096
Bacteria	Lactobacillus_sanfranciscensis	1625	0	0.00104658	0	0.000788362	0.000185553	0	0.000536154	0
Bacteria	Corynebacterium_glutamicum	1718	0.000873917	0.000292694	0.000176478	0.000709943	0.000375978	0	9.80002e-05	2.81249e-05
Bacteria	Deinococcus_radiopugnans	57497	0	0.000281058	0.000299791	0.000767758	0.000983158	0	6.24249e-05	0.000159772
Bacteria	Carnobacterium_sp_PL17GRE32	2592355	0	0	0	0	0.00255354	0	0	0
Bacteria	Rothia_sp_Olga	1979525	0	0	0	0	0	0.00190274	0	0.000642584
Bacteria	Neisseria_sp_HMSC065D04	1739542	0	0	0	0	0	0.000669147	0	0.00187204
Bacteria	Cereibacter_changlensis	402884	0.000316131	0.00103907	0.000136764	0.000412965	0.000295365	0.000205136	9.56988e-05	2.03222e-05
Bacteria	Aeromonas_salmonicida	645	0.000375429	0.000897836	0.00020245	0.000814231	8.0207e-05	0.000106937	4.37508e-05	0
Bacteria	Shewanella_xiamenensis	332186	0	0.00115745	0	0.000607531	0.000754735	0	0	0
Bacteria	Nakamurella_multipartita	53461	0.000100958	0.000188474	0.00115027	0.00051887	0.000364219	9.98302e-05	4.9868e-05	1.82334e-05
Bacteria	Brachybacterium_squillarum	661979	0	0.000300838	0.00134215	0.000325136	0.000264925	8.65098e-05	0.000122671	4.1698e-05
Bacteria	Bifidobacterium_bifidum	1681	0.000759631	4.6012e-05	0	5.13155e-05	3.50427e-05	0	0.00104636	0.000536926
Bacteria	Sphingomonas_ginsengisoli	1706000	0.000380672	0.000203887	0.000676913	0.000511099	0.00044146	0	7.3246e-05	0.000181058
Bacteria	Psychroflexus_halocasei	908615	0	0	0.00246665	0	0	0	0	0
Bacteria	Fusicatenibacter_saccharivorans	1150298	0	0	0	0	0	0	0	0.0024555
Bacteria	Streptobacillus_moniliformis	34105	0	0	0.00245379	0	0	0	0	0
Bacteria	Blautia_sp_AM22_22LB	2292970	0	0	0	0	0	0.00244457	0	0
Bacteria	Acinetobacter_bohemicus	1435036	0.000624951	0.000452561	0.000261749	0.000671181	8.80332e-05	0	0.000234788	0.000109841
Bacteria	Kocuria_sp_ICS0012	1834155	0	0.000386568	0	0.000665714	0.000503365	0	0.00069373	0.000180324
Bacteria	Acinetobacter_sp_CIP_102136	1144665	0	0.000234488	0	0.000859668	0.00133186	0	0	0
Bacteria	Bacteroides_finegoldii	338188	0	0	0	0	0	0.00217931	0	0.000231452
Bacteria	Psychrobacter_sp_DAB_AL43B	1028416	0	0.000672319	0.00068865	0.000353981	0.000170327	0.000334078	0.00012038	6.12941e-05
Bacteria	Acinetobacter_harbinensis	1353941	0	0.00030566	0.000245323	0.000257084	9.85227e-05	0	0.000241815	0.0012455
Bacteria	Pantoea_ananatis	553	0	9.39203e-05	0	0.00010684	0	0	0.000317387	0.00187272
Bacteria	Leclercia_adecarboxylata	83655	0	0.000331908	0.00010395	0.000372646	0.000415732	0	0.00100805	0.000148004
Bacteria	Blastococcus_saxobsidens	138336	0.000244607	0.000368433	0.000593842	0.000469579	0.000330294	0.000266937	6.53632e-05	3.92204e-05
Bacteria	Aequorivita_sp_S1_10	1382458	0	7.25249e-05	0.000666829	0.000797862	0	0	0.000776171	5.70792e-05
Bacteria	Pseudoalteromonas_sp_S3260	579534	0	0	0.00236388	0	0	0	0	0
Bacteria	Serinicoccus_chungangensis	767452	0.000150634	0.00027661	0.00104488	0.000359414	0.000428201	5.9708e-05	3.00299e-05	1.2039e-05
Bacteria	Knoellia_flava	913969	0.000307531	0.000326044	0.000397074	0.000510786	0.000376876	0.000365574	4.57445e-05	2.25286e-05
Bacteria	Sphingomonas_parapaucimobilis	28213	0.00142386	5.06682e-05	0	5.99967e-05	0	0.000743626	7.14511e-05	0
Bacteria	Microcoleus_sp_PCC_7113	1173027	0.000241199	0.000229118	0.000807986	0.000478285	0.000423737	0.000110596	4.12733e-05	0
Bacteria	Acinetobacter_idrijaensis	1507807	0	0.000454871	0	0.00100065	0.000534608	0	0.000340191	0
Bacteria	Agrococcus_baldri	153730	0.000218023	0.000410898	0.000542743	0.000594797	0.000280802	0.00015273	9.74358e-05	3.18722e-05
Bacteria	Sphingomonas_sp_HMF7854	2315330	0.000394698	0.000186252	0.000700412	0.00039585	0.000243784	0.000233782	0.00010009	7.29614e-05
Bacteria	Prevotella_oris	28135	0.000978111	0.00129252	0	0	0	0	0	5.28834e-05
Bacteria	Acinetobacter_sp_CIP_101966	1144662	0	0.00057617	0	0	0.000875052	0	0.000871299	0
Bacteria	Janibacter_limosus	53458	0.000113199	0.000513326	0.000561766	0.000776565	0.000163216	7.50561e-05	7.40004e-05	4.15665e-05
Bacteria	Nocardioides_terrigena	424797	0.000128083	0.000361566	0.000672292	0.000643734	0.000299232	0.000150288	4.30389e-05	1.73099e-05
Bacteria	Roseburia_faecis	301302	0	0	0	0	0	0.00171221	0	0.000586917
Bacteria	Scytonema_millei	1245922	0.000373821	0.000236211	7.42274e-05	0.000993239	0.000168747	0.000107207	0.000327677	0
Bacteria	Prevotella_pallens	60133	0.000186634	0.0003644	0.000124076	0.000701372	0.000243194	0.000202179	0.000102461	0.000346793
Bacteria	Marmoricola_aurantiacus	86796	0.000127368	0.000319772	0.000528719	0.000637049	0.000409631	9.55004e-05	7.18261e-05	7.36441e-05
Bacteria	Aliicoccus_persicus	930138	0.0003626	8.71029e-05	0	0.000162724	0.00148973	0	0	0.000156805
Bacteria	Pantoea_conspicua	472705	0	0.00143901	4.14304e-05	8.13033e-05	4.41957e-05	0	0.000621965	2.38309e-05
Bacteria	Methylobacterium_sp_V23	2044878	0.000281348	0.000327392	0.000489305	0.000466224	0.000404264	0.000156914	6.22963e-05	5.7264e-05
Bacteria	Nitrosococcus_oceani	1229	0	0	0	0.00224262	0	0	0	0
Bacteria	Paracoccus_marinus	288426	0.000825395	0.000139031	5.60174e-05	5.7127e-05	0.000196176	0.00017174	0.000564187	0.000220649
Bacteria	Lactobacillus_fermentum	1613	0	0.000286842	0.00122468	0	0.000518389	0	0.000200266	0
Bacteria	Chroococcidiopsis_thermalis	54299	0	0.000154331	0	0.000639849	0.000284761	0.00114304	0	0
Bacteria	Streptomyces_incarnatus	665007	0	3.42585e-05	5.82714e-05	5.73829e-05	0.00200515	0	2.78806e-05	2.68429e-05
Bacteria	Corynebacterium_mycetoides	38302	0	0.000291142	0	0.000395231	0.000491358	0.000113804	0.000694138	0.000223353
Bacteria	Cardiobacterium_hominis	2718	0	0	0	0	0	0.00164796	0.00010825	0.000437931
Bacteria	Pseudomonas_xanthomarina	271420	0.000154241	0.000925345	0.000187096	0.000458569	0.000284098	0	0.000151421	3.21958e-05
Bacteria	Psychrobacter_phenylpyruvicus	29432	0	0.00114307	0	0	0	0.000828966	0.000209831	0
Bacteria	Roseovarius_sp_YLY04	2250573	0	2.80299e-05	0.00178342	0.000313105	4.22322e-05	0	0	0
Bacteria	Methylorubrum_extorquens	408	0.000160279	0.000327765	0.000511872	0.000386826	0.000214502	0.000365587	6.75264e-05	0.000126063
Bacteria	Staphylococcus_succinus	61015	0.00155491	0	0	0	0.000171287	0	0	0.000432586
Bacteria	Arthrobacter_sp_HMWF013	2056849	0	0.00019316	0.00145474	0.000242427	0.00011122	0.000117734	3.86771e-05	0
Bacteria	Janibacter_indicus	857417	0.00040638	0.000396628	0.000148999	0.000320779	0.000228351	0.000176098	0.000386586	7.9768e-05
Bacteria	Victivallales_bacterium	2094242	0	0	0	0	0	0.00208111	5.57436e-05	0
Bacteria	Corynebacterium_glucuronolyticum	39791	0.000286392	0.000101159	0	0	0	0	0.00039162	0.00134644
Bacteria	Fusobacterium_nucleatum	851	0	0.00178401	0	0	0	0	0	0.000321292
Bacteria	Arthrobacter_subterraneus	335973	0	0.000441921	0.000294731	0.000542661	0.000363393	0.000245772	0.000151044	6.48281e-05
Bacteria	Propionibacterium_acidifaciens	556499	0.000285897	2.92551e-05	0	9.96837e-05	0	0	2.59803e-05	0.00166241
Bacteria	Bradyrhizobium_sp_MOS002	2133947	0	8.1835e-05	0	0	0	0	0.00200922	0
Bacteria	Nocardioides_sp_HLT2_9	1168729	0.00017146	0.000300683	0.000765485	0.00042807	0.000246471	0.000121266	3.49032e-05	2.25674e-05
Bacteria	Shewanella_baltica	62322	0	0.000672316	0.000290255	0.000674116	6.37973e-05	0	3.13791e-05	0.000356976
Bacteria	Roseinatronobacter_thiooxidans	121821	0.000300013	0.000445143	0.000679384	0.000186112	0.00016202	9.21853e-05	0.000218733	0
Bacteria	Chroococcidiopsis_cubana	171392	0.000519248	0.000203393	0.000114794	0.00048677	7.13905e-05	0.000483286	0.000183009	0
Bacteria	Alkalibacterium_putridalgicola	426703	0	7.7616e-05	0.000820703	0.00101686	0	0	0.000136732	0
Bacteria	Anaerococcus_senegalensis	1288120	0	0	0	0	0	0	0	0.00204976
Bacteria	Paracoccus_sp_I_41R45	2489002	0	0.000746322	0.000549738	0.000339013	0.000159724	8.82898e-05	0.000126611	3.62576e-05
Bacteria	Odoribacter_splanchnicus	28118	0	0	0	0	0	0.00182431	0	0.000219521
Bacteria	Weissella_viridescens	1629	0	0.000248251	0.000384632	0.00057551	0.000502887	0	0.00033103	0
Bacteria	Prevotella_timonensis	386414	0.000811847	6.98106e-05	0	9.2307e-05	0	0	0.000302083	0.000756279
Bacteria	Nocardioides_sp_Soil777	1736409	0.000132182	0.000299392	0.000609624	0.000419782	0.000288141	0.00017483	6.12121e-05	3.62502e-05
Bacteria	Leuconostoc_gelidum	1244	0	0.000851093	0.000225426	0.000318939	0	0	0.000625781	0
Bacteria	Serratia_marcescens	615	0.000626503	2.32777e-05	0	9.60441e-05	0	0.00101812	0.000162605	9.26701e-05
Bacteria	Brevundimonas_intermedia	74315	0.000910885	0.000236755	6.88081e-05	0.000160563	6.49515e-05	0.00019598	0.000314152	5.99252e-05
Bacteria	Friedmanniella_flava	1036181	0.000123114	0.000204431	0.000882912	0.000317013	0.000333793	0	8.30892e-05	6.73325e-05
Bacteria	Alterileibacterium_massiliense	1870997	0.00130845	0	0	0	0	0	0	0.0007013
Bacteria	Nocardioides_alpinus	748909	0.000189545	0.000314321	0.000496268	0.000520367	0.000249054	8.92322e-05	0.000107606	4.28227e-05
Bacteria	Bradyrhizobium_sp_MOS004	2133945	0.000954903	2.01319e-05	0	9.47046e-05	0	0.000689029	0.000156503	9.22935e-05
Bacteria	Sphingomonas_sp_3F27F9	2502209	0	0	0	0	0	0.00160595	0.000375211	0
Bacteria	Deinococcus_swuensis	1182571	0	0.000238306	9.01164e-05	0.00058915	0.000879424	0	0	0.000170227
Bacteria	Flavobacterium_sasangense	503361	0	0.000851974	0	0.000714752	0.000399745	0	0	0
Bacteria	Paracoccus_sp_SM22M_07	1520813	0.000419372	0.000330136	0.000248312	0.000414116	0.000233183	0.000175282	0.000110742	3.42712e-05
Bacteria	Pseudarthrobacter_phenanthrenivorans	361575	0	0.000254312	0.000730943	0.000419897	0.000220817	0.000303268	3.19376e-05	0
Bacteria	Acinetobacter_parvus	134533	0	0.000325976	0	0.000528391	0.000244039	0.000511328	0	0.000345291
Bacteria	Herbaspirillum_sp_SJZ107	2572881	0.00132164	0.000118864	0.000187979	0.000129207	9.50387e-05	4.91199e-05	4.14225e-05	1.09179e-05
Bacteria	Sphingosinicella_sp_QZX222	2068657	0.000230659	0.000146839	0.000647131	0.000226529	0.000387591	0.000167275	7.2082e-05	7.15094e-05
Bacteria	Porphyromonas_gingivalis	837	0.0002355	0.000131344	0.000111133	0.000338548	0.000158997	0.000421145	9.38202e-05	0.000458169
Bacteria	Cellulomonas_marina	988821	0	0.000270573	0.000469222	0.000428703	0.000410969	0.000288439	5.32046e-05	2.58947e-05
Bacteria	Hymenobacter_sp_9PBR_1	2563114	0.000229028	0.000247716	0.000442609	0.000455732	0.000265495	0.000185058	5.12443e-05	5.8283e-05
Bacteria	Actinomyces_sp_oral_taxon_175_str_F0384	712119	0.000317306	0	0	0	0	0.00130941	0	0.000306038
Bacteria	Staphylococcus_warneri	1292	0	0	0	0	0	0	0	0.00193245
Bacteria	Prolixibacteraceae_bacterium_JC036	2528631	0.00126002	0.00016266	0	0	0	0	0	0.00050848
Bacteria	Corynebacterium_jeikeium	38289	0	0.000144325	0	0.000202718	0.000640824	0	8.16774e-05	0.000860338
Bacteria	Microbacterium_saccharophilum	1213358	0	0.000219586	0	0.000214857	0.0014468	0	0	4.86346e-05
Bacteria	Nocardioides_sp_MMS17_SY213	2518372	0	0.000361504	0.000497837	0.000589203	0.000332585	7.00638e-05	4.33764e-05	2.48241e-05
Bacteria	Cutibacterium_avidum	33010	0.00146541	0	0	0	0	0	0.00029352	0.000159654
Bacteria	Prevotella_oulorum	28136	0.0017466	2.72964e-05	0	9.84705e-05	0	0	0	4.55777e-05
Bacteria	Dietzia_alimentaria	665550	0	0.000350788	0.000204272	0.000380657	0.000180474	0.000633172	9.31849e-05	6.64515e-05
Bacteria	Ralstonia_sp_UNC404CL21Col	1380362	0.00133209	0	7.44349e-05	0	0	0.000498105	0	0
Bacteria	Microbacterium_lacticum	33885	0.000324865	0.000152666	0.000111792	0.000526865	0.000132333	0.000168768	0.000368778	0.000117117
Bacteria	Dietzia_sp_WMMA184	2039808	0	0.000640842	0.00020114	0.000695065	0.000289401	0	0	6.89919e-05
Bacteria	Staphylococcus_xylosus	1288	0	0.000283312	0.000492726	0	0.000198576	0.000917224	0	0
Bacteria	Flavobacterium_cucumis	416016	0	0.000352278	0.000146853	0.000748894	0.000200767	0.000441148	0	0
Bacteria	Sphingomonas_sp_FARSPH	2219696	0.000583261	3.55734e-05	0.000116771	9.41379e-05	1.75608e-05	0.000851118	0.00012133	6.73415e-05
Bacteria	Acinetobacter_puyangensis	1096779	0	4.55718e-05	0	0.000700293	0.00113804	0	0	0
Bacteria	Faecalibacterium_sp_Marseille_P9312	2580425	0	5.27544e-05	0	6.38972e-05	4.44321e-05	0.00101355	3.119e-05	0.000672351
Bacteria	Pediococcus_acidilactici	1254	0	0	0	0	0	0	0.00187346	0
Bacteria	Arsenicicoccus_sp_oral_taxon_190	1658671	0	0.000173192	0.000114792	0.00023797	0.00125978	8.7464e-05	0	0
Bacteria	Pseudomonas_zhaodongensis	1176257	0.000242716	0.000722984	0.000182251	0.00030742	0.000225612	0	0.000160853	2.97506e-05
Bacteria	Frankia_sp_BMG5_11	222540	0.000167145	0.000222109	0.000246548	0.000557071	0.00056451	4.59211e-05	2.19015e-05	4.25749e-05
Bacteria	Comamonas_sp_E6	364029	0	0	0.00167653	0	0	0	0	0.000186806
Bacteria	Pontibacter_sp_2b14	2080288	0.000232149	0.000232419	0.000186517	0.000555382	0.000449336	0.00012056	6.97874e-05	1.68236e-05
Bacteria	Nocardioides_sp_Soil774	1736408	0.000248063	0.000321797	0.00038994	0.000438774	0.000275288	0.000130975	3.52805e-05	1.90194e-05
Bacteria	Alcaligenes_faecalis	511	0.000154405	0.000231949	0.00012538	0.000380717	6.55338e-05	0.000606815	0.00020875	8.29443e-05
Bacteria	Bacteroides_uniformis	820	0	0	0	0	0	0	0	0.00185215
Bacteria	Chryseobacterium_indoltheticum	254	0.000746488	0.000258518	0.000195372	0.000585747	6.57909e-05	0	0	0
Bacteria	Psychrobacter_arcticus	334543	0	0.000656645	0.000244228	0.000227399	0.000139798	0.000288839	0.000260824	2.36327e-05
Bacteria	Erythrobacteraceae_bacterium_SX2RGS8	2341039	3.78711e-05	0.000228193	0.000117988	0.000360194	0.000840902	0.000103529	5.24331e-05	9.56751e-05
Bacteria	Streptococcus_timonensis	1852387	0	0	0	0	0	0	0.000672683	0.00116351
Bacteria	Dietzia_cinnamea	321318	0	0.000546355	0.00043981	0.000565993	0.000166086	0	6.16933e-05	5.53611e-05
Bacteria	Blastococcus_litoris	2171622	0.000241802	0.000192305	0.000396112	0.000255833	0.000269837	0.000373026	0.000102343	0
Bacteria	Candidatus_Pantoea	1235990	0	0.00181435	0	0	0	0	0	0
Bacteria	Brachybacterium_sp_SW0106_09	1704590	0	0.00026654	9.41078e-05	0.000479236	0.000310551	0.000467746	0.000156616	2.85387e-05
Bacteria	Massilia_alkalitolerans	286638	0.000230255	0.000190833	0.000522898	0.000371665	0.000269628	0.000153314	3.97663e-05	2.33961e-05
Bacteria	Nocardioides_sp_Root122	1736431	0.000178416	0.000290432	0.000455358	0.000412856	0.000223952	0.000174076	3.05884e-05	3.60418e-05
Bacteria	Prevotella_buccalis	28127	0.000830988	1.62576e-05	0	6.68677e-05	0	0	1.60277e-05	0.000854526
Bacteria	Arthrobacter_crystallopoietes	37928	0	0.000216968	0.000734723	0.000422301	0.000288202	9.91696e-05	1.85829e-05	0
Bacteria	Corynebacterium_sp_HMSC034A01	1739295	0	4.93155e-05	0	0	0.00156192	0	8.9859e-05	7.7442e-05
Bacteria	Hymenobacter_gelipurpurascens	89968	0.000168723	0.000300543	0.000693808	0.000270573	0.00015632	0.000101874	5.05698e-05	2.56484e-05
Bacteria	Roseburia_inulinivorans	360807	0	3.7573e-05	0	0	0	0.000880569	0	0.000848048
Bacteria	Hymenobacter_sp_KIGAM108	2606448	0.000736827	0.000173844	0.00025624	0.000344297	0.00012464	0	3.04458e-05	7.67144e-05
Bacteria	Acinetobacter_schindleri	108981	0	0.00090003	0	0.000257994	0.000398342	0	0	0.000183842
Bacteria	Pseudomonas_oryzihabitans	47885	0.0003765	0.000100766	0.000387743	0.000342057	0.000275009	0	0	0.000256877
Bacteria	Dorea_formicigenerans	39486	0	0	0	0	0	0.000642781	0	0.00109609
Bacteria	Aliterella_atlantica	1827278	0	0.000386671	0.00032686	0.000488606	0.000166979	0.0003264	4.3245e-05	0
Eukaryota	Fusarium_fujikuroi	5127	0.000318962	1.51028e-05	0	0.000281683	0	0.000311825	0.000133035	0.000675691
Bacteria	Deinococcus_ficus	317577	0.000308009	0.000127127	0.000153824	0.000274777	0.000727243	0.000129387	0	1.39116e-05
Bacteria	Agrobacterium_tumefaciens	358	9.10477e-05	0.000404957	8.01141e-05	0.000629326	0.000361889	0	9.44115e-05	6.35891e-05
Bacteria	Bacteroides_ovatus	28116	0	0	0	0	0	0.000469491	0	0.00125254
Bacteria	Limnobacter_sp_MED105	391597	0	0.00018671	0.000572807	0.00064483	0.000287156	0	2.59829e-05	0
Bacteria	Paracoccus_gahaiensis	1706839	0.000246801	0.000703042	0.000142009	0.000252356	0.000163406	0.000144601	5.30533e-05	1.21665e-05
Bacteria	Parabacteroides_merdae	46503	0	0	0	1.2368e-05	4.02365e-05	0.00126476	7.68502e-05	0.000322837
Bacteria	Modestobacter_marinus	477641	0.000319176	0.000250084	0.000480519	0.000296089	0.000214511	8.81771e-05	3.04825e-05	3.03476e-05
Bacteria	Frankia_symbiont	656024	0.000898104	0.000170296	0.000121612	0.00025422	6.85485e-05	0	7.13274e-05	0.000124895
Bacteria	Acinetobacter_sp_ANC_4472	2529844	0.00162413	0	0	0	0	0	0	7.59646e-05
Bacteria	Psychrobacter_sp_JB385	1434841	0	0.000874319	0.000203752	0.000264989	0	0.000324875	2.95109e-05	0
Bacteria	Nocardioides_sp_SLBN_35	512030	0	0.000390561	0.000219592	0.000306788	0.00047499	0.000205571	6.43839e-05	2.82645e-05
Bacteria	Vibrio_cyclitrophicus	47951	0	0	0.00120938	0.000479989	0	0	0	0
Bacteria	Blautia_obeum	40520	0	0.000101885	0	0.000259171	0	0.000588514	0	0.000732987
Bacteria	Psychromonas_arctica	168275	0	6.05935e-05	0.000879459	0.000716545	0	0	0	2.5026e-05
Bacteria	Alistipes_onderdonkii	328813	0	0	0	0	0	0.00159929	0	8.23316e-05
Bacteria	Comamonadaceae_bacterium_CCH4_C5	1768804	0	0.000274111	0	0	0.000229503	0.00116906	0	0
Bacteria	Rheinheimera_sp_LHK132	2498451	0	0.000565208	0.000464345	0.00023783	0.000240338	0	0.000164575	0
Bacteria	Vibrio_kanaloae	170673	0	0	0.00108099	0.000589549	0	0	0	0
Eukaryota	Wallemia_mellicola	1708541	0	0.000101517	0	9.92586e-05	0	0.00123495	0.000197511	2.83791e-05
Bacteria	Deinococcus_wulumuqiensis	980427	0.000354655	0.000196142	7.11615e-05	0.000295579	0.000223714	0.000298934	0.000128506	9.18953e-05
Bacteria	Sphingobacterium_sp_PM2_P1_29	403776	0.000786925	0.000205426	9.68738e-05	0.000410453	4.1288e-05	0	0.000117635	0
Bacteria	Sphingomonas_yabuuchiae	172044	0.00072557	1.82898e-05	0	0	2.79014e-05	0.000704784	9.34488e-05	8.72972e-05
Bacteria	Psychrobacter_sp_DAB_AL32B	1028414	0	0.000382613	0.000770669	0.000210156	5.63769e-05	0	0.0002215	0
Bacteria	Flavobacterium_cheniae	295428	0	0.000418447	0.000358879	0.00058871	0.000272093	0	0	0
Bacteria	Ruminococcus_gnavus	33038	0	0.000546919	0	0	0	0.000141434	0	0.000942257
Bacteria	Williamsia_sp_D3	1313067	0	0.000368798	0.000200745	0.000471162	0.000213475	0.000320767	4.7868e-05	0
Bacteria	Glutamicibacter_arilaitensis	256701	0	0.000237143	0.000302017	0.00053038	0.000225643	0.000237493	6.03985e-05	2.60411e-05
Bacteria	Corynebacterium_sp_NML_150383	2029400	0	0	0	0	0	0	0.00106777	0.000547021
Bacteria	Microbacterium_aurum	36805	0.000218643	0.000270777	9.78909e-05	0.000294286	0.000295445	8.54944e-05	0.000298736	5.33852e-05
Bacteria	Subdoligranulum_sp_APC924_74	2086273	0.00023375	3.54826e-05	0	0	0	0.000959139	0	0.000385013
Bacteria	Atopobium_sp_HMSC064B08	1739402	0.00154084	0	0	0	0	0	0	6.30147e-05
Bacteria	Nitrobacter_vulgaris	29421	0	0.000152258	0.000649117	0.000338528	0.000173771	0.000198215	6.52001e-05	1.97408e-05
Bacteria	Delftia_sp_ZNC0008	1339242	0.00103409	0	0	0	0	0.000553731	0	0
Bacteria	Granulicatella_adiacens	46124	0	0	0	0	0	0	0	0.00158652
Bacteria	Novosphingobium_sp_B1	1938756	0.000530406	1.3897e-05	3.12902e-05	6.26713e-05	2.20147e-05	0.000743441	8.6565e-05	9.38303e-05
Bacteria	Tessaracoccus_rhinocerotis	1689449	0.000171851	0.000501203	7.48288e-05	0.000348862	0.000234237	0.00017231	6.29838e-05	1.60857e-05
Bacteria	Psychrobacter_sp_Rd_27_2	1926479	0	0.000416053	0.000565883	0.000283273	9.45755e-05	0.000218838	0	0
Bacteria	Cnuella_takakiae	1302690	0.000281565	0.000104611	0.000499602	0.000235959	0.000211682	0.00014693	0	9.81889e-05
Bacteria	Neisseria_sp_HMSC70E02	1608896	0	0	0	0	0	0	0	0.00157828
Bacteria	Cellulosimicrobium_cellulans	1710	0	0.000309598	0.000640091	0.000319944	0.000263689	0	3.79979e-05	0
Bacteria	Salinicoccus_sp_YB14_2	1572701	0	0.000163858	0.000493238	0.000356431	0.000180148	0	0.000170716	0.00020608
Bacteria	Acinetobacter_sp_CIP_51_11	1144670	0	0.000488492	0	0.000658569	0.000422826	0	0	0
Bacteria	Burkholderiales_bacterium	1891238	0	0	3.65001e-05	0	0	0.00103896	0	0.000492065
Bacteria	Corynebacterium_sp_JB4	1434828	0	0	0	0.00032235	0.00124029	0	0	0
Bacteria	Brevibacterium_aurantiacum	273384	0.000333993	0.00023439	0.000202271	0.00043152	0.000196785	4.5951e-05	6.34765e-05	5.09682e-05
Bacteria	Planococcus_maitriensis	221799	0.000164001	0.000360405	0.0001338	0.000633733	0.00011294	0	0.000143368	0
Bacteria	Paracoccus_sediminilitoris	2202419	0.000216052	0.000177337	0.000437654	0.000353504	0.000149668	9.20534e-05	8.11259e-05	3.91138e-05
Bacteria	Hymenobacter_roseosalivarius	89967	0.000115667	0.00014968	0.000809644	0.000226772	0.000141674	7.2625e-05	0	2.8286e-05
Bacteria	Dankookia_rubra	1442381	0.000100626	0.000193558	0.000524741	0.000262269	0.000258514	9.84885e-05	2.97437e-05	6.82341e-05
Bacteria	Pelomonas_puraquae	431059	0.000758792	2.57501e-05	5.53701e-05	6.65151e-05	3.46181e-05	0.000408123	0.000131843	5.28536e-05
Bacteria	Brumimicrobium_salinarum	2058658	0	0	0.0013968	0.000136504	0	0	0	0
Bacteria	Corynebacterium_stationis	1705	0.000436249	0.000122753	5.40795e-05	0.00015833	0.000564418	0	7.49601e-05	0.000121863
Bacteria	Bacteroides_caccae	47678	0	0	0	0	2.75951e-05	0.000885821	0	0.000609412
Bacteria	Solobacterium_moorei	102148	0.00141431	0	0	0	0	0	0	0.000106621
Bacteria	Alistipes_shahii	328814	0	0	0	0	0	0.00151996	0	0
Bacteria	Williamsia_marianensis	322609	0	0.000432638	0.000167722	0.000577758	0.000194762	0	0.000118457	2.38755e-05
Bacteria	Hymenobacter_sp_Fur1	2594794	0.000124157	0.000342958	0.000473474	0.000221566	0.000196314	7.80118e-05	4.78546e-05	2.97845e-05
Bacteria	Janibacter_hoylei	364298	0.000344507	0.000173726	0.000114599	0.000350749	0.000149391	0.000136569	0.000138895	0.000104268
Bacteria	Barnesiella_intestinihominis	487174	0	0	0	0	0	0.00145592	0	5.4379e-05
Bacteria	Ruminococcaceae_bacterium_AF10_16	2292180	0	0	0	0	0	0.00109496	0	0.000411859
Bacteria	Arthrobacter_sp_Hz2	1258888	7.69456e-05	0.000214286	0.000752338	0.000163882	0.00017783	0.000120964	0	0
Bacteria	Cellulomonas_sp_Z29	2565409	0	0.000103651	0.00103843	0.000219885	0	6.12339e-05	7.18616e-05	0
Bacteria	Lelliottia_amnigena	61646	0.000357686	0.000268321	7.54921e-05	0.000274833	0.000270133	0	0.000213661	3.32587e-05
Bacteria	Actinomyces_provencensis	1720198	7.11873e-05	0.000832046	5.84496e-05	0.000132302	0.0003008	9.53544e-05	0	0
Bacteria	Deinococcus_planocerae	1737569	0	0.000160255	0.000153386	0.000162449	0.000336466	0.000640919	2.34283e-05	1.08698e-05
Bacteria	Bacteroides_cellulosilyticus	246787	0	0	0	0	0	0.00128437	0	0.000193719
Bacteria	Pseudoalteromonas_sp_JB197	1434839	0	0.00031019	0.000533433	0.000531227	0	0	0	9.65848e-05
Bacteria	Corynebacterium_jeddahense	1414719	0.000949923	2.86704e-05	0	6.94506e-05	0.000147764	0	0.000187067	8.7784e-05
Bacteria	Massilia_sp_BSC265	1549812	0.000270696	0.000142973	0.000460067	0.000263409	0.000162593	0.000136595	1.96636e-05	0
Bacteria	Skermanella_stibiiresistens	913326	9.48373e-05	0.000127783	0.000715249	0.000191467	0.000123122	0.000140267	2.19485e-05	3.98715e-05
Bacteria	Corynebacterium_accolens	38284	0.000926641	0	0	0	0	0	0.000436495	9.11335e-05
Bacteria	Colwellia_aestuarii	329993	0	0	0.000164019	0.00124689	0	0	0	4.29241e-05
Bacteria	Carnobacterium_sp_1290_CSPC	1579347	0	0.00145352	0	0	0	0	0	0
Bacteria	Micrococcus_yunnanensis	566027	0	0	0	0	0.00144894	0	0	0
Bacteria	Micrococcus_sp_HSID17245	2419508	0	0.000403635	0	0.000470749	0.000573545	0	0	0
Bacteria	Jeotgalicoccus_halotolerans	157227	0	0.000164182	0.000179862	0.000196741	0.000348714	0	0.000144394	0.000406808
Bacteria	Pseudomonas_peli	592361	0	0.000321408	0.000162016	0.000661818	0.00022545	0	2.77135e-05	4.02439e-05
Bacteria	Blastococcus_sp_TF02A_35	2559612	0	0.000245278	0.000406398	0.000240872	0.000269338	0.00014525	8.53424e-05	3.08308e-05
Bacteria	Paracoccus_zhejiangensis	1077935	4.1891e-05	0.000146277	0.000120563	0.00054381	0.00036589	9.10315e-05	7.91064e-05	2.95584e-05
Bacteria	Clavibacter_michiganensis	28447	0	0.00023405	0.000166497	0.000707556	0.000175664	0.000134305	0	0
Bacteria	Pseudoxanthomonas_spadix	415229	0	0.000796361	7.0354e-05	0.000256703	0.000252282	0	0	4.01854e-05
Bacteria	Bacteroides_massiliensis	204516	0	0	0	0	0	0	0	0.00141571
Bacteria	Nocardioides_sp_CF479	2135686	9.66912e-05	0.000239276	0.000358072	0.000330535	0.000209988	9.70466e-05	6.20354e-05	2.00215e-05
Bacteria	Leptotrichia_sp_oral_taxon_215_str_W9775	712359	0	0	0	0	0	0.00141236	0	0
Bacteria	Peptoniphilus_grossensis	1465756	0	0	0	0	0	0	0	0.00140502
Bacteria	Psychrobacter_sp_PAMC_21119	1112209	0	0.000438003	0.000478019	0.000284332	4.53765e-05	0	0.000108825	4.66348e-05
Bacteria	Bacillus_megaterium	1404	0	0.000300314	0	0.000437482	0.000249679	0.000413448	0	0
Bacteria	Hymenobacter_sp_CCM_8763	2303334	0.000431825	0.000104427	0.000222512	0.000223029	0.000196909	0.000190807	0	2.71956e-05
Bacteria	Arcobacter_suis	1278212	0	0.00138281	0	0	0	0	0	0
Bacteria	Mycetocola_manganoxydans	699879	0.000176307	0.000265274	0.000251694	0.000315117	0.000158941	9.27858e-05	8.7654e-05	3.41161e-05
Bacteria	Anaerococcus_sp_Marseille_P2143	1745712	0	0	0	0	0	0	0.000802855	0.000577114
Bacteria	Macrococcus_bohemicus	1903056	0	0	0	0	0	0	0.00137841	0
Bacteria	Enterococcus_aquimarinus	328396	0	0.000279941	0.000189041	0.000389813	0.000108544	0.000303164	5.68071e-05	5.0387e-05
Bacteria	Paracoccus_hibiscisoli	2023261	0.000129638	0.000471245	0.000238003	0.000185831	0.000208721	0	9.13953e-05	5.20462e-05
Bacteria	Eubacterium_eligens	39485	0	0	0	0	0	0.000551311	0	0.000822508
Bacteria	Rhodobacter_capsulatus	1061	7.38211e-05	0.00015147	0.000381027	0.000253355	0.000362347	3.48802e-05	7.30937e-05	4.01223e-05
Bacteria	Paracoccus_saliphilus	405559	0	9.43266e-05	0.000818135	0.000223264	0.00016853	0	3.48574e-05	3.09789e-05
Bacteria	Pseudooceanicola_flagellatus	1387277	0	0	0.00123974	0.00012704	0	0	0	0
Bacteria	Polyangium_sp_SDU3_1	2567896	0	0.0013023	3.633e-05	0	0	2.72421e-05	0	0
Bacteria	Alkalibacterium_gilvum	1130080	0	0	0.0013624	0	0	0	0	0
Bacteria	Dyadobacter_sediminis	1493691	0.000167807	9.34492e-05	0.000510431	0.000441992	0.000103573	0	2.08934e-05	2.13994e-05
Bacteria	Peptoniphilus_sp_HMSC062D09	1739305	0	0	0	0	0	0	0	0.00135714
Bacteria	Massilia_sp_KIM	1955422	0.000113686	0.000164378	0.000529636	0.000278318	0.000153813	6.43468e-05	2.99797e-05	2.27961e-05
Bacteria	Brevibacterium_senegalense	1033736	4.47191e-05	8.77832e-05	5.4421e-05	0.000186	0.000860433	0	1.35561e-05	0.000108742
Bacteria	Alistipes_sp_6CPBBH3	2585756	0	0	0	0	0	0.00124566	0	0.000108189
Bacteria	Acinetobacter_soli	487316	0	0.000521937	0.000103519	0.000325715	0.000264983	0	2.4777e-05	0.000109802
Bacteria	Geodermatophilus_siccatus	1137991	0	0.000116062	0.000509917	0.000389958	0.000137038	0.00015728	4.03157e-05	0
Bacteria	Marmoricola_scoriae	642780	0.000176869	0.00021116	0.000343255	0.000294257	0.000159857	0.000117235	2.32813e-05	2.39285e-05
Bacteria	Streptococcus_sp_HMSC062B01	1739284	0	0	0	0	0	0	0	0.00134943
Bacteria	Methyloversatilis_discipulorum	1119528	0.000254191	6.09618e-05	9.23043e-05	0.000128769	5.05525e-05	0.000577022	0.000142713	3.69392e-05
Bacteria	Psychrobacter_piechaudii	1945521	0	0.000840071	0	0.000350308	0	0	0	0.00015286
Bacteria	Porphyromonas_sp_HMSC065F10	1739394	0.000351333	0	0	0	3.00002e-05	0	0.000117352	0.000836942
Bacteria	Sphingomonas_sp_S_NIH_Pt15_0812	1920129	0.000182861	6.17325e-05	0.00028855	9.63965e-05	0.000148407	0.00043324	7.46642e-05	4.42749e-05
Bacteria	Corynebacterium_propinquum	43769	0.000405751	0.000103742	5.53352e-05	0.000196658	5.22406e-05	0.000204098	0.000183463	0.00012131
Bacteria	Geodermatophilus_obscurus	1861	0	0.000226649	0.000322837	0.000293891	0.000283191	0.000130062	3.92201e-05	2.32641e-05
Bacteria	Methylobacterium_sp_Leaf125	1736265	0.000165765	0.000182454	0.000222219	0.000251088	0.000157264	0.000289461	2.9547e-05	1.76603e-05
Bacteria	Lysobacter_tolerans	1604334	0	0.000152297	4.61224e-05	0.000733577	0.000160296	0.000132751	6.73108e-05	2.29507e-05
Bacteria	Anaerostipes_hadrus	649756	0	0	0	0	0	0	0	0.00131147
Bacteria	Psychrobacter_sp_YP14	2203895	0	0.00131042	0	0	0	0	0	0
Bacteria	Janibacter_sp_Soil728	1736393	0	0.000352383	9.37208e-05	0.000693894	6.70585e-05	7.61535e-05	0	2.66986e-05
Bacteria	Prevotella_sp_HMSC077E09	1739487	0	0.00130948	0	0	0	0	0	0
Bacteria	Joostella_marina	453852	0.00130288	0	0	0	0	0	0	0
Bacteria	Blastococcus_sp_CCUG_61487	1840703	0	0.0002244	0.000273818	0.000277552	0.000275779	0.00012156	9.10193e-05	3.556e-05
Bacteria	Microbacterium_liquefaciens	33918	0	0.000193735	0	0.00110364	0	0	0	0
Bacteria	Aeromicrobium_flavum	416568	0	0.000361618	0.000134393	0.000248162	0.000417223	6.26371e-05	4.34715e-05	2.76358e-05
Bacteria	Sphingomonas_sp_Sph1_2015	1628084	0.000391974	5.69525e-05	0	0.000107659	0	0.000457697	0.000145446	0.000134712
Bacteria	Arthrobacter_echini	1529066	0	0.000203145	0.000311827	0.000427707	0.000244473	0.000102081	0	0
Bacteria	Brumimicrobium_sp_C305	2100725	0	0	0.00118529	0.000103143	0	0	0	0
Bacteria	Hymenobacter_norwichensis	223903	0	0.000201492	0.000585357	0.000289204	0.000113473	0	0	9.85272e-05
Bacteria	Massilia_sp_LC238	1502852	0.000246922	0.000122251	0.000347758	0.000301384	0.00012895	0.000112427	2.54281e-05	0
Bacteria	Bosea_sp_Leaf344	1736346	0.00023169	0.000174614	0.00026726	0.000352059	0.000212511	0	2.76634e-05	1.73003e-05
Bacteria	Anaerococcus_hydrogenalis	33029	0	0	0	0	0	0	0	0.00128123
Bacteria	Litoreibacter_arenae	491388	0	0	0.000994374	0.000267652	0	0	0	1.89345e-05
Bacteria	Planococcus_sp_NJC23	1602944	0	0.000427358	0.000127337	0.000352228	0.000134538	0	0.000238749	0
Bacteria	Mycolicibacterium_iranicum	912594	0.000136225	0.000110522	5.5672e-05	0.000139047	0.000263192	0.00018755	0.000212081	0.000175442
Bacteria	Streptococcus_cristatus	45634	0	0.000159751	0	0	0	0	0	0.00111782
Bacteria	Microbacterium_foliorum	104336	0	0.000256783	0.000402817	0.000301884	0.000157745	5.66021e-05	5.91911e-05	4.18012e-05
Bacteria	Ornithinimicrobium_sp_AMA3305	2283195	0	0.000139396	0.000323201	0.000508742	0.000134777	0.000129263	2.30977e-05	0
Bacteria	Brevundimonas_bullata	13160	0.000303972	0.000291667	6.05357e-05	0.000340308	0.000127669	0	0.000119878	0
Bacteria	Blastococcus_sp_CT_GayMR19	2559608	9.54306e-05	0.000142119	0.000483271	0.000231342	0.000111394	0.000136352	4.13944e-05	0
Bacteria	Massilia_sp_GEM5	2603288	0.000248149	0.000203874	0.000291877	0.000269499	0.000135888	0	6.74301e-05	2.30387e-05
Bacteria	Microvirga_ossetica	1882682	0	0.000126641	0.000780236	0.000156791	7.36919e-05	5.78335e-05	2.82228e-05	1.58523e-05
Bacteria	Trichococcus_sp_ART1	2094020	0	0.000796659	0	0.000248771	0.000192991	0	0	0
Bacteria	Blastococcus_sp_DSM_46838	1798228	0.000141085	0.000178086	0.00028237	0.000314116	0.000133282	0.000157841	3.16024e-05	0
Bacteria	Vibrio_toranzoniae	1194427	0	0	0.000686263	0.000444477	0	0	7.97502e-05	2.26954e-05
Bacteria	Psychrobacter_pasteurii	1945520	0	0.000475838	0	0.000324451	0.000123883	0	0	0.000302864
Bacteria	Corynebacterium_xerosis	1725	0	0.000225851	0.000219727	0.000318554	0.000377797	0	0	8.25223e-05
Bacteria	Mycoplasma_ovipneumoniae	29562	0	0.000322854	0.000433491	0.000464999	0	0	0	0
Bacteria	filamentous_cyanobacterium_Phorm_6	2107706	0	8.35571e-05	0.00013994	0.000479257	0.000152128	0.000320428	4.51765e-05	0
Bacteria	Filifactor_alocis	143361	0	0.000878501	0	0	0.000233388	0	0	0.000107272
Bacteria	Dialister_invisus	218538	0.000969423	5.25383e-05	0	0	0	0	9.10193e-05	9.91922e-05
Bacteria	Pediococcus_pentosaceus	1255	0	0.000137468	0.000266774	0.000381226	8.37952e-05	0	0.000338018	0
Bacteria	Yimella_sp_RIT_621	2510323	0.000173294	0.000214011	0.000109136	0.000312034	0.000180666	0.000187705	3.01153e-05	0
Bacteria	Blastococcus_sp_AZ43	2559606	0.000152323	0.000162551	0.0002751	0.00020918	0.00020164	0.000164809	2.66211e-05	0
Bacteria	Agrococcus_pavilionensis	1346502	0.000248051	0.000187938	0.000205673	0.00021653	0.00012004	9.59058e-05	9.06198e-05	2.66205e-05
Bacteria	Lachnospira_pectinoschiza	28052	0	0	0	0	0	0	0	0.00118606
Bacteria	Neomicrococcus_aestuarii	556325	0	0.000468756	0.000162688	0.000232102	0.000196723	0	0.000104647	1.7127e-05
Bacteria	Salimicrobium_album	50717	0	0	0.00117978	0	0	0	0	0
Bacteria	Flavobacterium_aquaticum	1236486	0	0.000674942	0	0.000320586	0.000183069	0	0	0
Bacteria	Arcobacter_ellisii	913109	0	0.00117368	0	0	0	0	0	0
Bacteria	Nocardioides_exalbidus	402596	0.000181197	0.000179547	0.00027353	0.000319636	0.00014128	2.98145e-05	2.27369e-05	2.46134e-05
Bacteria	Prevotella_disiens	28130	0	0	0	7.41418e-05	0	0	0	0.00109737
Bacteria	Ruminococcus_sp_AF42_10	2293180	0	0	0	0	0	0	0	0.00116707
Bacteria	Candidatus_Saccharibacteria_bacterium	2026720	0	0.00028095	0	0.000883409	0	0	0	0
Bacteria	Eubacterium_ventriosum	39496	0	0	0	0	0	0.000788372	0	0.000375981
Bacteria	Alloprevotella_tannerae	76122	0.000694483	8.63176e-05	0	5.53832e-05	0.000147009	0	3.24101e-05	0.000148053
Bacteria	Lactobacillus_murinus	1622	0.00061316	0	0	0	0.000112584	0	0.00043656	0
Bacteria	Peptoniphilus_obesi	1472765	0	0	0	0	0	0	0.000699711	0.000462189
Bacteria	Arthrobacter_sp_AFG7_2	1688693	0	0.000162664	0.000543261	0.000284958	0.000124629	0	4.54282e-05	0
Archaea	Candidatus_Nitrosocosmicus_exaquare	1826872	0	0.000271671	0.000889125	0	0	0	0	0
Eukaryota	Botrytis_cinerea	40559	5.02029e-05	1.98121e-05	1.03278e-05	0.000146958	1.47265e-05	0.000772052	0.000127079	1.89684e-05
Bacteria	Brevundimonas_diminuta	293	0	0.000230909	0.000207384	0.000188387	0.000177708	0	0.000289133	6.63279e-05
Bacteria	Chryseobacterium_balustinum	246	0	0.000833773	0	0.000324757	0	0	0	0
Bacteria	Faecalibaculum_rodentium	1702221	0.000668219	0	0	0.00011436	0	0.000246687	0.000106075	2.27392e-05
Bacteria	Peptoniphilus_rhinitidis	1175452	0	0	0	0	0	0	0	0.00115755
Bacteria	Deinococcus_gobiensis	502394	0	0.000201737	0.000155692	0.000394218	0.000386672	0	0	1.6532e-05
Bacteria	Marmoricola_aequoreus	397278	0	0.000164831	0.000270401	0.000268804	0.000169206	0.000197085	3.79477e-05	4.62727e-05
Bacteria	Weissella_paramesenteroides	1249	0	0.000295372	0	0.000521441	0.000190622	0	0	0.000144568
Bacteria	Georgenia_muralis	154117	0	0.000435005	0.000204958	0.000227425	0.000173666	3.57825e-05	5.81074e-05	1.59696e-05
Bacteria	Bizionia_echini	649333	0	0	0.000954067	0.000196656	0	0	0	0
Bacteria	Prevotella_nanceiensis	425941	0.000311836	8.32755e-05	0	0.000114958	0.00031098	0	0.000217779	0.00010989
Bacteria	Macrococcus_sp_IME1552	1898474	0	0	0	0	0	0	0.00114824	0
Bacteria	Psychroflexus_sp_S27	1982757	0	0	0.00114092	0	0	0	0	0
Bacteria	Neisseria_sp_GT4A_CT1	665946	0	0	0	0	0	0	0	0.00113346
Bacteria	Exiguobacterium_sibiricum	332410	0	0.000102481	9.96692e-05	0.000321565	0.000249573	0	0.000359556	0
Bacteria	alpha_proteobacterium_L41A	1229204	0	8.38404e-05	0	0.000257034	0.00022469	0	0.000491357	7.38663e-05
Bacteria	Yimella_lutea	587872	0	0.000228178	6.95184e-05	0.000130852	0.000134595	0.000429034	9.91443e-05	3.90675e-05
Bacteria	Rhodococcus_erythropolis	1833	0	0.00034118	0.000162997	0.000625277	0	0	0	0
Bacteria	Massilia_niastensis	544911	0.000297796	0.0001093	0.000229518	0.000158273	0.000120634	0.000134195	4.18566e-05	3.05577e-05
Bacteria	Blastococcus_sp_DSM_44270	1938745	0	0.000134187	0.000416831	0.00019303	0.000101356	0.000236445	3.93977e-05	0
Bacteria	Nitrosomonas_mobilis	51642	0	1.5256e-05	0.000231881	0	0	0.000846577	0	2.68307e-05
Bacteria	Moraxella_nonliquefaciens	478	0	0.000102346	0	0.000112045	7.67015e-05	0	7.21351e-05	0.000757175
Bacteria	Peptoniphilus_lacrimalis	33031	0	0	0	0	0	0	0	0.00111844
Bacteria	Neisseria_sp_HMSC077D05	1715079	0	0	0	0	0	0	0.000215498	0.000901338
Bacteria	Marmoricola_sp_YIM_730233	2588938	0.000125655	0.000154807	0.000278726	0.000240711	0.000227303	4.21e-05	4.20958e-05	0
Bacteria	Bacteroides_coagulans	46507	0	0	0	0	0	0	0.000182316	0.000926879
Bacteria	Lactobacillus_acidophilus	1579	0	0	0	0	0	0	0.00110855	0
Bacteria	Carnobacterium_sp_PL12RED10	2592351	0	0	0	0	0.00110437	0	0	0
Bacteria	Kluyvera_intermedia	61648	0.000222082	0.000170098	9.34487e-05	0.000303235	0.000200794	0	5.53044e-05	5.89405e-05
Bacteria	Roseomonas_aerilata	452982	0	0.000139893	0.000394298	0.000178231	0.000176632	0.000130234	4.81592e-05	3.51703e-05
Bacteria	Devosia_sp_CM5_1	2082392	0.000197637	0.000139551	0.000132322	0.00023232	0.00020012	6.72935e-05	7.30421e-05	5.99316e-05
Bacteria	Arthrobacter_sp_U41	1849032	0	0.000164229	0.000568361	0.000222781	0.000109528	0	3.5921e-05	0
Bacteria	Tessaracoccus_sp_T2_5_30	1909732	0	0.000301711	0	0.000340673	0.000457826	0	0	0
Bacteria	Ralstonia_mannitolilytica	105219	0	3.88798e-05	9.98917e-05	8.59231e-05	0	0.000554138	0.000274322	4.70134e-05
Bacteria	Tetrasphaera_australiensis	99480	0.000107758	0.000125469	7.16421e-05	0.000165537	0.000395885	0.000113899	0.000119976	0
Bacteria	Clostridiales_bacterium_KLE1615	1715004	0	0	0	0	0	0.000862888	0	0.000234418
Bacteria	Bacteroides_graminisolvens	477666	0	0.000143793	9.66399e-05	0.000609691	0.000206071	0	0	4.00386e-05
Bacteria	Blastococcus_sp_TF02A_26	2250577	0.000210575	0.000118814	0.000191418	0.000157128	0.000186484	0.00019189	2.78566e-05	1.02974e-05
Bacteria	Clostridium_perfringens	1502	0	0	0.0010932	0	0	0	0	0
Bacteria	Modestobacter_versicolor	429133	0	0.000196024	0.000287879	0.000242008	0.000303381	0	4.17777e-05	1.71496e-05
Bacteria	Peptoniphilus_timonensis	1268254	0	0	0	0	0	0	0	0.00108791
Bacteria	Paracoccus_sp_M683	2594268	0.000214146	0.000172963	0.000131351	0.000269526	0.000189786	0	8.93038e-05	2.08289e-05
Bacteria	Jeotgalicoccus_nanhaiensis	568603	0	0.00019811	0.000138343	0.000173626	0.000301644	0	0	0.000274634
Bacteria	Arthrobacter_sp_35_47	269454	0	0.000364201	0.000214648	0.000161175	0.000176949	0	0.000161825	0
Bacteria	Brevibacterium_ihuae	1631743	7.04524e-05	0.00018391	7.10658e-05	0.000309124	0.000221542	0.00014306	4.37478e-05	3.53755e-05
Bacteria	Blastococcus_endophyticus	673521	0	0.000149315	0.000395627	0.000177235	0.000183232	0.000119648	3.99968e-05	1.27387e-05
Bacteria	Nocardioides_sediminis	433648	0.000126672	0.000188065	0.000262557	0.000222561	0.000190396	5.56195e-05	3.14403e-05	0
Bacteria	Agrococcus_casei	343512	9.80722e-05	7.04264e-05	0.000292962	0.000354557	4.92179e-05	0	0	0.000205698
Bacteria	Chryseobacterium_taklimakanense	536441	0	0.000216833	0	0.000282045	0.000457752	0	7.41674e-05	3.85069e-05
Bacteria	Micropruina_glycogenica	75385	0	0.000118088	6.63874e-05	0.000483944	0.000227382	9.73578e-05	5.01332e-05	2.18226e-05
Bacteria	Collinsella_intestinalis	147207	0.000186982	0.00014571	4.64454e-05	0.00039383	9.96608e-05	7.86919e-05	8.91479e-05	2.1339e-05
Bacteria	Prevotella_sp_AM23_5	2292054	0	0	0	0	0	9.37585e-05	0	0.00095945
Bacteria	Prevotella_bivia	28125	0	4.30215e-05	0	0.000135188	0	0	0.000145854	0.00072644
Bacteria	Sphingomonas_jaspsi	392409	0.00021059	7.32219e-05	0.000380341	0.00019306	0.000102852	0	6.0623e-05	2.4581e-05
Bacteria	Perlucidibaca_sp_HR_E	2094561	0.000564131	4.7274e-05	0	6.00222e-05	0.000325733	0	2.7042e-05	1.22041e-05
Bacteria	Paracoccus_sp_CFH_10530	2508543	0.000226472	0.00010958	0.00012534	0.000179734	0.000348192	0	2.26573e-05	2.43834e-05
Bacteria	Tetrasphaera_elongata	101689	0.000116405	7.66002e-05	9.86939e-05	0.000451404	0.000131666	0	0.000160033	0
Bacteria	Rahnella_inusitata	58169	9.83434e-05	0.000474223	0	0.00015573	2.7716e-05	0.000194613	6.40559e-05	1.89341e-05
Bacteria	Sphingomonas_sp_OV641	1881068	0.000707951	2.96123e-05	0	0	2.93213e-05	0	0.000265195	0
Bacteria	Neisseria_sp_HMSC068C04	1715179	0	0	0	0	0	0	0.000628051	0.000401482
Bacteria	Microbacterium_chocolatum	84292	0	0.000289593	0.000129823	0.000364244	0.00012914	5.20053e-05	4.21787e-05	2.04289e-05
Bacteria	Acinetobacter_radioresistens	40216	0	0.000297809	0	0.000220103	0.000507782	0	0	0
Bacteria	Streptococcus_sp_Marseille_P6264	2487315	0	0	0	0	0	0	0	0.00102537
Bacteria	Roseburia_hominis	301301	0	0	0	0	0	0.000900336	0	0.000124845
Bacteria	Sphingomonas_sp_Leaf226	1735691	0.000848837	6.13514e-05	0	0	2.41387e-05	0	6.97981e-05	1.85306e-05
Bacteria	Porphyromonas_sp_oral_taxon_279_str_F0450	712438	0	6.19929e-05	0	0	0	0.00043498	0.000166712	0.000354694
Bacteria	Pseudomonas_mendocina	300	0	0.000240271	0.000119067	0.000161304	0.000290576	0	0.000160882	4.51543e-05
Bacteria	Actinomycetospora_succinea	663603	6.25131e-05	0.000115721	0.000339079	0.000274154	5.20908e-05	0.000118389	4.1713e-05	1.32223e-05
Bacteria	Hymenobacter_sp_NL	2211146	0	0.000121879	0.000681685	0.000152933	5.63415e-05	0	0	0
Bacteria	Aquabacterium_sp_NJ1	1538295	0.000603359	2.32379e-05	0	5.40841e-05	2.08429e-05	0.000237421	4.56189e-05	2.62691e-05
Bacteria	Paracoccus_sp_CBA4604	2065379	0	0.000132942	0.000118992	0.000353079	0.000233512	0	0.000122115	4.82513e-05
Bacteria	Hymenobacter_wooponensis	1525360	0	0.000123599	0.000346838	0.000236767	8.07131e-05	0.000144042	2.7963e-05	4.45611e-05
Bacteria	Flavobacterium_flevense	983	0	0.000111713	0.00015088	0.00073997	0	0	0	0
Bacteria	Thermomonas_sp_SY21	2202149	0.000216513	0.000178679	0.000108451	0.000262505	0.000173605	0	3.41583e-05	2.84068e-05
Bacteria	Bacteroides_salyersiae	291644	0.000273088	0	0	0	0	0.000610094	0	0.000118795
Bacteria	Corynebacterium_kroppenstedtii	161879	0.00071184	0	0	0	4.81355e-05	0	0.000104482	0.0001364
Bacteria	Brevundimonas_vesicularis	41276	0	0.000224961	0.000154849	0.000276507	0.000143916	0	0.000152593	4.08546e-05
Bacteria	Neisseria_cinerea	483	0	0	0	0	0	0	0.000763187	0.000229802
Bacteria	Arthrobacter_sp_RT_1	2292263	0	7.08405e-05	0.000586414	0.000285145	4.96116e-05	0	0	0
Bacteria	Flavobacterium_psychrolimnae	249351	0	0.000235844	0	0.000547666	0	0	0.00020811	0
Bacteria	Winogradskyella_thalassocola	262004	0	0	0.000605949	0.000383413	0	0	0	0
Bacteria	Chryseobacterium_chaponense	713588	0	0.000242181	0.000152426	0.000237711	8.08886e-05	0.000245599	0	2.94313e-05
Bacteria	Rheinheimera_sp_KL1	1635005	0	0.000385996	0	0.000244388	0.000293402	0	5.05347e-05	1.32575e-05
Bacteria	Sphingobacterium_cellulitidis	1768011	0	7.58858e-05	0	0.000132831	9.53611e-05	0.000159494	0.000477785	4.23973e-05
Bacteria	Sorangium_cellulosum	56	0.000615062	3.4065e-05	9.97311e-05	0.000141171	8.11527e-05	0	1.06592e-05	0
Bacteria	Exiguobacterium_sp_TNDT2	2233531	0	0.000324747	3.48529e-05	0.000146223	0.00044686	0	0	2.35066e-05
Bacteria	Pantoea_sp_AG1095	2184004	0	0	0.0001809	0.000607051	0.000113028	0	0	7.50799e-05
Bacteria	Hymenobacter_actinosclerus	82805	0.000231928	0.000118786	8.97572e-05	0.000147842	0.000167746	0.00021977	0	0
Bacteria	Pantoea_endophytica	92488	0	8.73606e-05	0.000247709	0.000506708	0.000133508	0	0	0
Bacteria	Corynebacterium_sp_HMSC073H12	1715187	0.000627679	0	0	0	0	0	0	0.000346157
Bacteria	Adhaeribacter_aerolatus	670289	0.000132397	5.05215e-05	0.000457721	0.000144932	0.000101544	8.52644e-05	0	0
Bacteria	Lactobacillus_panisapium	2012495	0	0.000112241	0.000498859	0.0003596	0	0	0	0
Bacteria	Neisseria_macacae	496	0	0	0	0	0	0	0.00030761	0.000657059
Bacteria	Nocardioides_currus	2133958	0	0.000178983	0.000354788	0.000240122	0.000135798	0	2.36416e-05	3.04202e-05
Bacteria	Trichococcus_pasteurii	43064	0	0.000517025	0	0.000111255	8.68686e-05	0.000248275	0	0
Bacteria	Paracoccus_lutimaris	1490030	0	0.000160167	0.000105279	0.000318964	0.000130605	9.90358e-05	0.000105499	4.35473e-05
Bacteria	Paracoccus_solventivorans	53463	0.000205599	0.000153142	7.82016e-05	8.64686e-05	0.000353353	0	5.70482e-05	2.52028e-05
Bacteria	Brachybacterium_massiliense	1755098	0	0.000191284	0.00012086	0.000261654	0.000155503	0.000135278	6.80951e-05	2.56973e-05
Bacteria	Enterococcus_italicus	246144	0	0.000109457	6.7734e-05	0.000203015	0.000310882	0	0.000267258	0
Bacteria	Thermocrispum_municipale	37926	0.000923072	0	0	3.39304e-05	0	0	0	0
Bacteria	Flavobacteriaceae_bacterium_3519_10	531844	0	0.000155273	0	0.000186378	0.000563386	0	0	5.12672e-05
Bacteria	Nocardioides_sp_MMS17_SY117	2518370	0	0.000132554	0.000263456	0.000209539	0.000131817	0.000126243	6.40956e-05	2.59219e-05
Bacteria	Stenotrophomonas_rhizophila	216778	0	0.000214464	0.000151132	0.000314937	0.000214602	0	2.64331e-05	2.53893e-05
Bacteria	Candidatus_Hamiltonella	138072	0	0	0	0.000653937	0.00029234	0	0	0
Bacteria	Weissella_hellenica	46256	0	0.000281587	0.000316147	0.000344729	0	0	0	0
Bacteria	Paracoccus_aminovorans	34004	0	6.66823e-05	0.000440797	0.000138117	0.000158518	0	9.59098e-05	3.40946e-05
Bacteria	Arthrobacter_sp_B3	391303	0	0.00013706	0.000614014	0	0.000177184	0	0	0
Bacteria	Pseudomonas_sp_phDV1	253237	0	0.000330863	0	0.000597226	0	0	0	0
Bacteria	Geodermatophilus_nigrescens	1070870	0	9.7798e-05	0.000157805	0.000155248	0.000134214	0.00038162	0	0
Bacteria	Paracoccus_sp_TK008	2599412	0.000180307	0.000139163	7.17908e-05	0.000207245	9.05133e-05	5.02702e-05	0.000146661	3.68998e-05
Bacteria	Corynebacterium_efficiens	152794	0.00043484	0.000165496	7.37337e-05	8.98826e-05	5.94921e-05	0	9.85999e-05	0
Bacteria	Eubacterium_ramulus	39490	0	0	0	0	0	0.000422847	0	0.000498506
Bacteria	Rhizobium_rosettiformans	1368430	0.000309611	0.000191216	4.00385e-05	5.87953e-05	0.00019132	0	8.50647e-05	4.4853e-05
Bacteria	Arthrobacter_sp_ZGTC412	2058900	0	6.15566e-05	0.000615443	0.000160367	3.99971e-05	0	4.1696e-05	0
Bacteria	Microbacterium_sp_CGR1	1696072	0.000117102	9.46817e-05	0.000145001	0.00028045	0.000193795	0	8.78225e-05	0
Bacteria	Aeromicrobium_choanae	1736691	8.24884e-05	0.000180237	0.000240485	0.000225262	0.000146603	0	0	4.1105e-05
Bacteria	Brachybacterium_sp_AG952	2183989	0.000461201	0.00015497	0	0.000144681	0.000153967	0	0	0
Bacteria	Delftia_lacustris	558537	0.000667802	0	0	0	0	0	0.000241518	0
Bacteria	Altererythrobacter_rigui	1708790	0.000186205	5.83361e-05	0.000255649	0.000128655	0.000119078	0.000107201	0	5.40351e-05
Bacteria	Belnapia_moabensis	365533	9.45619e-05	0.000109536	0.00024721	0.000204182	0.000182522	3.10542e-05	2.19397e-05	1.46058e-05
Bacteria	Leucothrix_mucor	45248	0	0	0.000548017	0.000240975	0	8.42231e-05	0	2.96769e-05
Bacteria	Kocuria_sp_ZOR0020	1339234	0	0.000165144	0	0.000203121	0.000210219	0.000322299	0	0
Bacteria	Veillonella_tobetsuensis	1110546	0	0.000219243	0	0	0.000363968	0	0.000188301	0.000128299
Bacteria	Corynebacterium_ureicelerivorans	401472	0	8.52509e-05	0	5.76475e-05	0.000383144	0.000182734	3.74318e-05	0.000142646
Bacteria	Aggregatibacter_segnis	739	0	4.61921e-05	0	6.98646e-05	0	0.000532132	0	0.000236344
Bacteria	Carnobacterium_maltaromaticum	2751	0	0.000124185	0	0.000123091	0	0	0.000479472	0.000157756
Bacteria	Phascolarctobacterium_succinatutens	626940	0	0	0	0	0	0.000116937	0	0.000767313
Bacteria	Neisseria_sp_HMSC063B05	1739328	0	0	0	0	0	0	0.000884036	0
Bacteria	Blautia_wexlerae	418240	0	0	0	0	0	0	0	0.000883625
Bacteria	Knoellia_subterranea	184882	0.00018532	0.000141754	0.000121643	0.00014472	0.00014419	8.14984e-05	4.45159e-05	1.99351e-05
Bacteria	Pedobacter_agri	454586	0	0.000167449	0.0004207	0.000295401	0	0	0	0
Bacteria	Pistricoccus_aurantiacus	1883414	0	5.36572e-05	0.000321182	0.000396226	0.000110454	0	0	0
Bacteria	Prevotella_sp_AM34_19LB	2292364	0	0	0	0	0	0	0	0.000878697
Bacteria	Acinetobacter_indicus	756892	0	0.000401593	0	0.000199623	7.29836e-05	0	0	0.000203835
Bacteria	Rhodobacter_ovatus	439529	0	9.06297e-05	0.000194791	0.000289377	0.000123385	0	0.000155319	2.31113e-05
Bacteria	Pseudorhodobacter_aquimaris	687412	0	4.93563e-05	0.000534681	0.000242093	3.1764e-05	0	0	1.73712e-05
Bacteria	Paracoccus_pantotrophus	82367	0	0.000112563	0.000202412	0.000195616	0.000258692	0	7.96634e-05	2.58731e-05
Bacteria	Paracoccus_sp_2251	2560053	0.000321968	0.000138708	0.00010128	0.00012219	4.31892e-05	8.37679e-05	6.23615e-05	0
Bacteria	Knoellia_locipacati	882824	0	0.000197488	0.000182098	0.000189263	0.000173428	7.71846e-05	3.79448e-05	1.56967e-05
Bacteria	Rhizobium_arenae	1856850	0.000142906	0.000511649	4.01067e-05	9.10923e-05	3.01513e-05	2.11124e-05	3.44302e-05	0
Bacteria	Hydrogenophaga_sp_RAC07	1842537	8.46168e-05	0.00022673	0.000119219	0.000293138	6.16622e-05	0	4.19756e-05	4.27309e-05
Bacteria	Exiguobacterium_undae	169177	0	7.29422e-05	0	0.000563097	0.000233213	0	0	0
Bacteria	Corynebacterium_marinum	349751	0.000250388	8.23847e-05	0.000215957	0.0001798	0.000105201	0	3.53116e-05	0
Eukaryota	Saccharomyces_cerevisiae	4932	9.36227e-05	0.000134726	9.25534e-05	0.000214118	0.000217523	0	8.32878e-05	3.19784e-05
Bacteria	Lactococcus_garvieae	1363	0	0	0.000866075	0	0	0	0	0
Bacteria	Hymenobacter_aerophilus	119644	0.000113101	0.000121647	0.000144479	0.000156735	0.000329494	0	0	0
Bacteria	Corynebacterium_sputi	489915	0	4.75164e-05	0.000369479	0.000174954	0.000184683	0	0	8.81213e-05
Bacteria	Microbacterium_sp_MEJ108Y	1587523	0	0.000144176	0	0.000401575	0.000129314	0	0.000144197	4.33261e-05
Bacteria	Nocardioides_sp_CF8	110319	0	0.000170914	0.000169914	0.000324491	0.000126311	0	5.18107e-05	1.84152e-05
Bacteria	Parabacteroides_johnsonii	387661	0	0	0	0	0	0.000861714	0	0
Bacteria	Paracoccus_contaminans	1945662	0.00014244	9.5277e-05	7.93973e-05	0.000235881	0.00020146	0	8.44644e-05	2.23276e-05
Bacteria	Micavibrio_aeruginosavorus	349221	0	0.000521575	5.4914e-05	0.000154764	0.000125599	0	0	0
Bacteria	Pseudomonas_bohemica	2044872	0.000256483	1.44502e-05	2.03722e-05	0.000485799	7.96114e-05	0	0	0
Bacteria	Variovorax_paradoxus	34073	0	0.000106629	0.000418086	0.000184954	8.63791e-05	6.00046e-05	0	0
Bacteria	Neisseria_subflava	28449	0	0.000117539	0	0	0.000401457	0	0.000336004	0
Bacteria	Rahnella_sp_RFA10_1_100	2511202	0.000854063	0	0	0	0	0	0	0
Bacteria	Blastococcus_sp_CT_GayMR20	2559609	0	0.000104321	0.000321998	0.000214749	8.12153e-05	7.93789e-05	2.77166e-05	2.20151e-05
Bacteria	Flavobacterium_succinicans	29536	0	0.000435759	0	0.000415475	0	0	0	0
Bacteria	Mycolicibacterium_tusciae	75922	0.0001246	0.000117499	0.000220388	0.000175198	6.22914e-05	7.07752e-05	6.15792e-05	1.80948e-05
Bacteria	Deinococcus_sp_Leaf326	1736338	0.000149901	8.61792e-05	2.71419e-05	0.000191066	0.00031732	7.81341e-05	0	0
Bacteria	Xanthomonadaceae_bacterium_CU05_9	2571175	0	0.000131844	7.04071e-05	0.000358986	9.20045e-05	8.7332e-05	3.38005e-05	7.16419e-05
Bacteria	Ralstonia_solanacearum	305	0	4.40088e-05	0.000112531	9.11965e-05	4.22202e-05	0.000515182	0	3.98658e-05
Bacteria	Xanthomarina_gelatinilytica	1137281	0	0	0.000844406	0	0	0	0	0
Bacteria	Belnapia_sp_F_4_1	1545443	0	0.000110767	0.000176397	0.000208946	0.000224207	8.47637e-05	2.05608e-05	1.66211e-05
Bacteria	Blastococcus_sp_DSM_46786	1798227	0	0.000144197	0.000248573	0.00017372	0.000163065	8.80953e-05	2.45383e-05	0
Bacteria	Sphingomonas_sp_URHD0057	1380389	0.000386949	6.4531e-05	0.00012896	0.000178795	7.75594e-05	0	0	0
Bacteria	Corynebacterium_sp_HMSC05E07	1581117	0	0.000102077	0	0.000115137	0	0	9.83344e-05	0.000519058
Bacteria	Anaerococcus_sp_Marseille_P3557	2057797	0	0	0	0	0	0	0	0.000832246
Bacteria	Blastococcus_atacamensis	2070508	0	0.000135293	0.000238556	0.000196604	0.000110188	0.00014966	0	0
Bacteria	Nocardioides_dokdonensis	450734	0.000134761	0.000126701	0.000147738	0.000170016	0.000146739	2.98123e-05	5.76585e-05	1.63463e-05
Bacteria	Streptococcus_parauberis	1348	0	0.000352997	0	0.000473426	0	0	0	0
Bacteria	Salegentibacter_agarivorans	345907	0	0	0.000825193	0	0	0	0	0
Bacteria	Bacillus_halotolerans	260554	0.000687572	0	0	0	0	0	0.000136906	0
Bacteria	Kocuria_sp_BT304	1702043	0	0	0	0	0	0	0.000821802	0
Bacteria	Pseudomonas_brenneri	129817	0	0	0	0	0	0	0.000819355	0
Bacteria	Rhodococcus_sp_SAORIC_690	1923970	0	9.08546e-05	0.000189854	0.000219441	0.00026845	0	3.66487e-05	1.39761e-05
Bacteria	Sphingobacterium_sp_IITKGP_BTPF85	1338009	0	0.000236488	0.000236402	0.000343567	0	0	0	0
Bacteria	Luteimonas_sp_83_4	2172536	0	0.000197258	4.81616e-05	0.000177104	0.000137392	0.000155391	4.92321e-05	5.0258e-05
Bacteria	Actinomyces_sp_HMSC08A09	1581133	0	0	0	0	0	0.000692015	0	0.000119949
Bacteria	Actinomyces_sp_ICM47	936548	0	0.0001222	8.40511e-05	0.000284511	6.38566e-05	0.000202306	2.51205e-05	2.84666e-05
Bacteria	Pantoea_dispersa	59814	0	7.55863e-05	0	0	0	0	0.000730094	0
Bacteria	Porphyromonas_endodontalis	28124	0	0.000113582	5.13316e-05	0.000219285	0.000241647	0	0	0.00017978
Bacteria	Williamsia_muralis	85044	0	0.00027744	0.000142883	0.000234468	0.000120194	0	0	3.04542e-05
Bacteria	Solirubrobacter_pauli	166793	0	0.000106371	0.000327956	0.000221926	6.64748e-05	4.42386e-05	2.34596e-05	1.32552e-05
Bacteria	Methylobacterium_sp_GXF4	1096546	0.000291517	6.75563e-05	0.000105969	0.000125442	5.40363e-05	0	7.51619e-05	8.21228e-05
Bacteria	Bacteroides_sp_AM16_15	2292939	0	0	0	0	0	0	0	0.000799661
Bacteria	Kocuria_salsicia	664639	0	0.00010497	0	0.000136233	0.000153785	0	0.0003715	3.27299e-05
Bacteria	Lactobacillus_sp_218_3	2559919	0	2.02718e-05	0.00015883	0	8.68011e-05	0	0.000531444	0
Bacteria	Brevibacterium_casei	33889	0.000109489	6.1304e-05	8.5205e-05	0.000127246	0.000124341	9.15048e-05	0.000126217	7.15624e-05
Bacteria	Stenotrophomonas_koreensis	266128	0	0.00048939	0	0.00017411	0.000110882	0	0	2.19145e-05
Bacteria	Arthrobacter_sp_RIT_PI_e	1681197	0	0.000145989	0.000304143	0.000225429	0.000120699	0	0	0
Bacteria	Photobacterium_piscicola	1378299	0	0	0	0.000795385	0	0	0	0
Bacteria	Enterobacter_sp_10_1	559104	0	5.28661e-05	0	0.000185271	9.07731e-05	0	0	0.000466291
Bacteria	Chlorogloea_sp_CCALA_695	2107693	0	0.000215632	0.0002097	0.000205908	5.57017e-05	0	7.44868e-05	3.37519e-05
Bacteria	Massilia_sp_K1S02_61	2320864	0.000278441	6.58771e-05	0.000285954	0.000108637	5.59801e-05	0	0	0
Bacteria	Cellvibrio_sp_BR	1134474	0	0.000130665	0.000129548	0.0003839	0.000150145	0	0	0
Bacteria	Ruminococcus_lactaris	46228	0	0	0	0	0	0.000656793	0	0.000136737
Bacteria	Gilliamella_apicola	1196095	0	8.60939e-05	0.000261749	0.000305748	0.000139886	0	0	0
Bacteria	Corynebacterium_gottingense	2041036	0	0	0	0	0	0	0.000568123	0.000223435
Bacteria	Gelidibacter_mesophilus	169050	0	5.3409e-05	0.000304045	0.000433446	0	0	0	0
Eukaryota	Aureobasidium_namibiae	559561	3.62116e-05	7.82696e-05	0.000276557	0.00027361	6.33137e-05	1.67098e-05	4.4931e-05	0
Bacteria	Novosphingobium_guangzhouense	1850347	0.000217252	1.10718e-05	0	6.05844e-05	2.39652e-05	0.000349132	9.23456e-05	3.46248e-05
Bacteria	Corynebacterium_vitaeruminis	38305	0.000368018	0	0	6.06607e-05	0	0	0.000258251	0.000101949
Bacteria	Acinetobacter_populi	1582270	0	0	0	0.000610082	0.000177055	0	0	0
Bacteria	Sphingomonas_sp_AE3	2594473	0	8.94765e-05	0.000312434	0.000226876	9.85356e-05	0	5.84647e-05	0
Bacteria	Paracoccus_thiocyanatus	34006	0.000159441	8.02206e-05	9.61906e-05	0.000146869	0.000245025	0	2.21355e-05	3.35609e-05
Bacteria	Ralstonia_sp_TCR112	2601730	0.00046943	0	3.49169e-05	0	0	0.000278228	0	0
Bacteria	Ruminococcus_callidus	40519	0	0	0	0	0	0	0	0.0007822
Bacteria	Prevotella_histicola	470565	0	0.000271664	0	0.000274328	9.92436e-05	0	0	0.000134317
Bacteria	Halomonas_halodenitrificans	28252	0	0	0.000778861	0	0	0	0	0
Bacteria	Moraxella_lincolnii	90241	0	0	0	0	0	0.000614138	0.000163778	0
Bacteria	Bacteroides_thetaiotaomicron	818	0	0	0	0	0	0.000463464	0	0.000310174
Bacteria	Xanthomonas_campestris	339	0.000193705	4.74974e-05	2.53933e-05	0.000146728	3.37937e-05	0.00012158	0.000140132	6.18045e-05
Bacteria	Kocuria_sp_CPCC_104605	2282476	0	0.000158664	0	0.00032989	0.000281275	0	0	0
Bacteria	Pseudoalteromonas_translucida	166935	0	6.68928e-05	0.000179765	0.000521999	0	0	0	0
Bacteria	Hymenobacter_sp_92R_1	2510796	0	0.000144774	0.000200489	0.000240706	0.000117444	0	0	6.46251e-05
Bacteria	Brachybacterium_sp_sponge	1775432	0	0.00016816	5.91461e-05	0.000231171	0.000142671	0	0.000124944	4.15753e-05
Bacteria	Nocardioides_oleivorans	273676	0	0.000125203	0.000234676	0.000179252	0.000140196	5.22538e-05	1.48974e-05	2.03687e-05
Bacteria	Phormidium_tenue	126344	8.97266e-05	3.90386e-05	7.64035e-05	0.000501767	5.78764e-05	0	0	0
Bacteria	Porphyromonas_uenonis	281920	0.000296487	2.61703e-05	0	0.00018723	0	0	4.95827e-05	0.000204658
Bacteria	Holdemanella_biformis	1735	0	0	0	0	0	0.000124866	0	0.000639253
Bacteria	Enterococcus_sp_RIT_PI_f	1690244	0	7.09336e-05	6.94735e-05	0.000443128	5.99368e-05	0	9.16072e-05	2.78951e-05
Bacteria	Actinomycetospora_cinnamomea	663609	5.10731e-05	0.000107405	0.000271469	0.000177049	4.70427e-05	9.78496e-05	0	1.01668e-05
Bacteria	Arthrobacter_sp_TS_15	2510797	0	5.27455e-05	0.000472189	0.000154519	4.88701e-05	0	3.31975e-05	0
Bacteria	Rufibacter_glacialis	1259555	0.00042917	3.37599e-05	6.54752e-05	0.000104987	0.000124353	0	0	0
Bacteria	Pseudomonas_aeruginosa	287	0	0.00030389	1.74481e-05	4.90571e-05	7.06627e-05	0	6.326e-05	0.000251698
Bacteria	Sphingomonas_rubra	634430	0.000399759	4.55779e-05	9.40151e-05	5.46227e-05	5.59793e-05	0	6.49007e-05	4.11541e-05
Bacteria	Microlunatus_phosphovorus	29405	0	8.46617e-05	0.000279101	0.000183263	0.000116088	6.06091e-05	1.91167e-05	1.16095e-05
Bacteria	Blastococcus_sp_URHD0036	1380356	0	8.14039e-05	0.00018032	0.00021615	0.000140209	6.33353e-05	4.79707e-05	2.41875e-05
Bacteria	Micrococcus_sp_HMSC067E09	1739367	0	0	0	0	0.000753448	0	0	0
Bacteria	Actinomyces_graevenitzii	55565	0	0.00016398	8.05275e-05	0.000297399	0.000146912	0	0	6.42816e-05
Bacteria	Massilia_sp_HP4	2562316	0.000102939	0.000131863	0.000235695	0.000139876	8.0615e-05	4.84112e-05	0	1.24027e-05
Bacteria	Hymenobacter_sp_APR13	1356852	0.000196681	0.00012064	0.000104291	0.000146542	6.47985e-05	9.58112e-05	0	2.29977e-05
Bacteria	Cellvibrio_sp_KY_YJ_3	454662	0	0.000116791	9.88564e-05	0.000447968	8.42303e-05	0	0	0
Bacteria	Bifidobacterium_breve	1685	0	0	0	0.000113928	0	0	0.000631016	0
Bacteria	Brachybacterium_nesterenkovii	47847	0	0.000198377	3.24381e-05	0.000133368	7.51278e-05	0	0.000269647	3.53551e-05
Bacteria	Sphingomonas_guangdongensis	1141890	0.000182803	4.13671e-05	0.000141299	7.83252e-05	9.35955e-05	0.00011201	3.73446e-05	5.68089e-05
Bacteria	Sphingomonas_koreensis	93064	0.000123677	2.51637e-05	6.48065e-05	2.17656e-05	8.67788e-05	0.000343814	4.83153e-05	2.65278e-05
Bacteria	Corynebacterium_minutissimum	38301	0	0	0	0	0.000213493	0.000426057	0	0.00010115
Bacteria	Ruminococcus_sp_AF37_3AC	2293179	0	0	0	0	0	0	0	0.000738551
Bacteria	Geodermatophilus_saharensis	1137994	0.000317049	5.74165e-05	0.000152051	3.04936e-05	5.45183e-05	8.88008e-05	3.74356e-05	0
Bacteria	Hymenobacter_sp_ELS1360	2218621	0	0.000123858	0.0002168	0.00014499	0.000157831	8.36801e-05	0	1.00306e-05
Bacteria	Anaerococcus_vaginalis	33037	0	0	0	0	0	0	0	0.000736695
Bacteria	Halomonas_sp_141	2056666	0	0	0	0.000274314	0	0	0.000424418	3.75078e-05
Bacteria	Saccharopolyspora_sp_16K309	2530384	0.000363513	7.65098e-05	6.10415e-05	8.56089e-05	5.60987e-05	0	9.27492e-05	0
Bacteria	Pseudomonas_kunmingensis	1211807	0	0.000376152	0	0.000357613	0	0	0	0
Bacteria	Mycoplasma_cynos	171284	0	0	0	0	0	0	0	0.000732352
Bacteria	Arsenophonus_endosymbiont_str_Hangzhou_of_Nilaparvata_lugens	1247023	0	0	0	0.000171137	0.000561119	0	0	0
Bacteria	Brachybacterium_sp_HMSC06H03	1581127	0	0.000112203	6.92949e-05	0.00030086	0.000132034	0	9.24062e-05	2.51482e-05
Bacteria	Arthrobacter_sp_S41	2509721	0.000326048	0.000184538	2.93949e-05	0.000113029	2.41678e-05	0	2.89286e-05	2.54609e-05
Bacteria	Facklamia_languida	82347	0	0	0	0	0.000250059	0	0	0.000481277
Bacteria	Flavobacterium_hibernum	37752	0	0.000519352	0	0.000171757	0	0	3.93511e-05	0
Bacteria	Mycolicibacterium_gilvum	1804	0.000129993	0.000122506	0.000249135	0.000106527	9.75034e-05	0	0	2.46297e-05
Bacteria	Glutamicibacter_sp_ZJUTW	1155384	0	0.000182718	9.77355e-05	0	0	0.000448781	0	0
Bacteria	Brevundimonas_sp_Root1423	1736462	0	9.59829e-05	0.000305862	0.000112531	0.000120997	0	3.8715e-05	5.48011e-05
Bacteria	Corynebacterium_sp_HMSC073D01	1739536	0	0	0	0	0	0	0.000163266	0.000562261
Bacteria	Tepidicella_xavieri	360241	0	4.61674e-05	3.57391e-05	9.72394e-05	2.30633e-05	0.000500591	0	2.24362e-05
Bacteria	Sphingomonas_sp_Leaf257	1736309	0.000506747	2.98552e-05	0	0	0	0	0.000157246	3.09305e-05
Bacteria	Pseudoalteromonas_distincta	77608	0	0	0	0.000724349	0	0	0	0
Bacteria	Gramella_sp_Hel_I_59	1249978	0	0	0	0.000722079	0	0	0	0
Bacteria	Streptococcus_pseudopneumoniae	257758	0	0	0	0	0	0	0	0.000722024
Bacteria	Humibacillus_xanthopallidus	412689	0	9.15839e-05	0.000301677	0.000140829	6.7741e-05	0.000100738	1.89832e-05	0
Bacteria	Acinetobacter_sp_ANC_3832	1977874	0.000463282	3.77954e-05	0	0.000164324	0	0	5.36177e-05	0
Bacteria	Deinococcus_aerius	200253	0	8.95773e-05	0.000102583	6.16457e-05	0.000175491	0.000289328	0	0
Bacteria	Crinalium_epipsammum	241425	0	4.5567e-05	0	0.000520473	0.000152316	0	0	0
Bacteria	Thermomonas_fusca	215690	0.000249684	0.000108303	4.8964e-05	0.000172388	0.000104129	0	0	3.4176e-05
Bacteria	Rhizobium_pusense	648995	0	0.000197397	0	0	0	0	0.000478019	4.14362e-05
Bacteria	Prolinoborus_fasciculus	1056810	0	0	0	0	0	0	0	0.000714304
Bacteria	Nocardioides_rubriscoriae	642762	0.000159615	8.51275e-05	0.000180113	0.000161851	0.000103659	0	2.22172e-05	0
Bacteria	Clostridiales_bacterium	1898207	0	0	0	0	0	0.000711877	0	0
Bacteria	Pseudonocardia_hydrocarbonoxydans	76726	0	7.27283e-05	0.000213247	0.000150545	6.99551e-05	0.000141366	6.22673e-05	0
Bacteria	Aquicoccus_sp_SCR17	2541728	0	3.56121e-05	0.000114499	5.54811e-05	0.00047241	0	0	3.12979e-05
Bacteria	Modestobacter_sp_DSM_44400	1550230	0.0001246	9.62064e-05	0.000119754	0.000104883	0.000106204	0.000110729	1.3629e-05	3.28771e-05
Bacteria	Anaerococcus_provencensis	938293	0	0	0	0	0	0	0	0.000707392
Bacteria	Aeromonas_hydrophila	644	0	9.36308e-05	0	3.46404e-05	0	0	0	0.000578522
Bacteria	Actinomyces_dentalis	272548	9.19453e-05	7.08793e-05	0	7.41996e-05	4.04223e-05	0.000117995	9.33963e-05	0.000215276
Bacteria	Marinobacter_sp_P4B1	1119533	0.000249924	0	0.000452877	0	0	0	0	0
Bacteria	Pantoea_sp_JKS000250	1938795	0	0	0	0.000448461	0.00019822	0	0	5.53111e-05
Bacteria	Cellulomonas_carbonis	1386092	0	0.000124186	0.000168365	0.0001242	0.000174455	0	0.000106645	0
Bacteria	Blastococcus_sp_DSM_44272	1938746	0	0.000120494	0.000231936	0.000139531	9.32445e-05	0.000111125	0	0
Bacteria	Streptomyces_sp_NP160	2586637	0	0.000144355	0.000391618	8.10194e-05	4.61565e-05	3.08443e-05	0	0
Bacteria	Corynebacterium_flavescens	28028	0	0.000262616	0.000120829	0.000152395	0.000129839	0	1.34866e-05	1.37641e-05
Bacteria	Geodermatophilus_ruber	504800	0.000301481	7.49551e-05	0.000135185	7.83682e-05	7.93605e-05	0	2.34763e-05	0
Bacteria	Nocardioides_sp_Leaf307	1736331	0	0.000123772	0	0.000400158	7.65612e-05	0	9.22368e-05	0
Bacteria	Tessaracoccus_bendigoensis	72764	0.000123619	6.60979e-05	0.000127351	0.000187044	0.000135678	0	3.52661e-05	1.47193e-05
Bacteria	Coprococcus_catus	116085	0	0	0	0	0	0.000173333	0	0.000515827
Bacteria	Microbacterium_testaceum	2033	0	0.000109462	0.000159375	0.000130419	5.0503e-05	3.45858e-05	5.53135e-05	0.000149236
Bacteria	Nitrosospira_multiformis	1231	0	0.000105984	0.000186611	0.000116208	2.22761e-05	0.000256046	0	0
Bacteria	Alishewanella_sp_WH16_1	1651088	0	0.000153278	0	0.000389458	8.59477e-05	0	0	5.74224e-05
Bacteria	Salegentibacter_mishustinae	270918	0	0	0.000270565	0.000415317	0	0	0	0
Bacteria	Nocardioides_allogilvus	2072017	0	0.000191269	0.000105814	0.000185391	0.000116531	8.51883e-05	0	0
Bacteria	Methylobacterium_brachiatum	269660	0	0.000141901	0.000112831	0.000132305	8.12532e-05	0.000150302	4.48353e-05	1.99201e-05
Bacteria	Dermabacter_vaginalis	1630135	0	7.32984e-05	0	7.9433e-05	6.57108e-05	0	0.000162629	0.000301815
Bacteria	Qipengyuania_sediminis	1532023	0	8.24221e-05	0.000287042	0.000175203	8.76597e-05	0	0	4.9964e-05
Bacteria	Methylotenera_mobilis	359408	0	0.000107139	0	0.000475517	9.93115e-05	0	0	0
Bacteria	Weissella_koreensis	165096	0	0.000173817	0.000507359	0	0	0	0	0
Bacteria	Alishewanella_agri	553384	0	0.000130588	0	0.000385285	0.000102222	0	0	6.09577e-05
Bacteria	Psychrobacter_fozii	198480	0	0.000355706	0.000159378	0.00013008	0	0	0	3.32131e-05
Bacteria	Nocardioides_iriomotensis	715784	0	8.74652e-05	0.000239225	0.00021167	5.29637e-05	8.59423e-05	0	0
Bacteria	Bacillales_bacterium	1904864	0	8.27398e-05	0	0.00040455	0.000111702	0	0	7.67907e-05
Bacteria	Veillonella_sp_S13053_19	2027456	0	0	0	0.000674249	0	0	0	0
Bacteria	Geodermatophilus_sabuli	1564158	0	8.33778e-05	0.000206852	0.000183765	9.58071e-05	0.000104247	0	0
Bacteria	Acidovorax_soli	592050	0	0.000241142	0.000259608	0.000100585	4.19773e-05	0	0	3.02091e-05
Bacteria	Hymenobacter_sp_DG25B	1385664	0	0.000114168	0.000270451	9.079e-05	5.3249e-05	0.000129639	0	1.51792e-05
Bacteria	Flavobacterium_crocinum	2183896	0	0	0	0	0	0	0.000673428	0
Bacteria	Tannerella_forsythia	28112	0	0.000128192	0	0	0.00023341	0.000142372	3.45016e-05	0.000134015
Bacteria	Prevotella_sp_ICM33	1161412	0	0.000242088	0	0.00032364	0	0	0	0.000106734
Bacteria	Veillonella_sp_AF36_20BH	2293251	0	0	0	0	0	0	0	0.000672442
Bacteria	Massilia_sp_CF038	1881045	0.000196913	6.02528e-05	0.000196864	8.96474e-05	6.00016e-05	6.78128e-05	0	0
Bacteria	Acinetobacter_sp_CIP_102129	1144664	0	0.000423368	0	0	0	0	0	0.000248026
Bacteria	Firmicutes_bacterium_AF16_15	2292885	0	0	0	0	0	0.000669005	0	0
Bacteria	Pantoea_sp_9140	1500896	0	0	0	0.000668677	0	0	0	0
Bacteria	Deinococcus_metallilatus	1211322	0	5.51131e-05	0.000145613	0.000136578	0.000171912	0.000146835	0	1.08872e-05
Bacteria	Rhizobium_sp_Root1204	1736428	5.41041e-05	0.000116007	0	0.000428958	5.3372e-05	0	1.40063e-05	0
Bacteria	Sphingomonas_echinoides	59803	0.000619781	0	0	0	0	0	1.51268e-05	3.04838e-05
Bacteria	Nocardioides_litoris	1926648	0.000126116	9.17078e-05	0.000188603	0.000151984	7.71586e-05	0	2.97506e-05	0
Bacteria	Kocuria_sp_442	2054280	0	0	0	0	0.00027273	0	0.000392163	0
Bacteria	Sphingobium_yanoikuyae	13690	0	5.74284e-05	0	0.000111563	8.29845e-05	0	0.000271361	0.000139668
Bacteria	Acidovorax_carolinensis	553814	0	0.000163543	0.000191253	0.00015622	0.000102994	0	3.80577e-05	1.04589e-05
Bacteria	Pantoea_sp_SO10	2575375	0	0	0	0.000573778	5.36665e-05	0	0	3.50422e-05
Bacteria	Haemophilus_parahaemolyticus	735	0	0	0	0	0.000311356	0	0.000229277	0.000121396
Bacteria	Geodermatophilaceae_bacterium_URHA0031	1380393	0.000125027	8.81892e-05	0.000104789	0.000130355	7.40935e-05	0.000106074	3.17968e-05	0
Bacteria	Sphingomonas_sp_ABOLG	1985880	0	4.4982e-05	0	0	0.000113743	0.000207306	0.000201046	9.31453e-05
Bacteria	Pseudopropionibacterium_propionicum	1750	0.000230444	5.74574e-05	2.70813e-05	4.93162e-05	0.000127715	0	0.000100456	6.69544e-05
Bacteria	Urinacoccus_massiliensis	1723382	0	0	0	0	0	0	0	0.000659262
Bacteria	Sphingomonas_sp_JUb134	2485112	0.000213252	3.01239e-05	0	0	5.54082e-05	0.000241503	6.67027e-05	5.07534e-05
Bacteria	Treponema_denticola	158	0	0.000251898	0	0	0.000361154	0	0	4.40543e-05
Bacteria	Salimicrobium_jeotgali	1230341	0	0	0.000657033	0	0	0	0	0
Bacteria	Spirosoma_rigui	564064	0	3.75491e-05	0.000166455	7.01869e-05	3.28752e-05	0	0.000322556	2.73269e-05
Bacteria	Sphingomonas_sp_LK11	1390395	0.000257238	0	0	0	0	0.000378072	0	2.1132e-05
Bacteria	Roseomonas_sp_TAS13	1926319	0	7.21305e-05	0.000198968	0	0.000114477	0	0.000270602	0
Bacteria	Tepidimonas_fonticaldi	1101373	0.000153904	2.27343e-05	0	0	0	0.000462704	0	1.51556e-05
Bacteria	Flavobacterium_sp_TSA_D2	2541734	0	0.000125456	0	0.000528062	0	0	0	0
Bacteria	Nocardioides_halotolerans	433660	9.43692e-05	8.11026e-05	0.000215272	0.000132182	8.10648e-05	3.9146e-05	0	1.00516e-05
Bacteria	Pseudospirillum_japonicum	64971	0	0	0.000652747	0	0	0	0	0
Bacteria	Salinicoccus_qingdaonensis	576118	0	0.000102279	4.75733e-05	9.55394e-05	8.69577e-05	0	0	0.000320012
Bacteria	Brevibacterium_paucivorans	170994	0	4.68919e-05	0	6.36558e-05	0.000207268	0	2.16246e-05	0.000312806
Bacteria	Flavobacterium_piscis	1114874	0	0.000183494	0	0.000468381	0	0	0	0
Bacteria	Enterobacter_cloacae_subsp_cloacae_ATCC_13047	550	0	0.000235699	0	6.13264e-05	9.86115e-05	0	0.000240213	1.54025e-05
Bacteria	Aeromonas_sp_ASNIH8	1920113	0	0.000511296	0	0	0.000139359	0	0	0
Bacteria	Ruminococcus_sp_AM36_18	2293209	0	0	0	0	0	0	0	0.000650144
Bacteria	Dorea_sp_AM58_8	2292346	0	0	0	0	0	0.000457762	0	0.000192021
Bacteria	Microbacterium_aerolatum	153731	0.000145958	9.68855e-05	8.11661e-05	0.000153783	5.06655e-05	0	9.73068e-05	2.16523e-05
Bacteria	Granulicatella_elegans	137732	0	0	0	0	0	0	0.000483751	0.000163567
Bacteria	Massilia_sp_9096	1500894	0.000224137	6.12766e-05	0.0001413	0.000123726	5.92525e-05	0	2.63992e-05	1.02843e-05
Bacteria	Mycolicibacterium_monacense	85693	0	0.000154547	0.000174731	0.000207485	0.000109518	0	0	0
Bacteria	Microbacterium_esteraromaticum	57043	0	0.00011878	0.000154286	0.000142508	0.000132133	5.82576e-05	4.01009e-05	0
Bacteria	Massilia_sp_SOD	2495579	0.000111954	9.13138e-05	0.000208186	0.000141519	5.93515e-05	0	3.21014e-05	0
Bacteria	Microbacterium_enclense	993073	0.000241586	7.51925e-05	8.12595e-05	0.000101777	5.18548e-05	4.42602e-05	4.81621e-05	0
Bacteria	Sphingomonas_aquatilis	93063	0	2.46314e-05	0	3.69062e-05	0	0.000567982	0	1.43406e-05
Bacteria	Nocardioides_sp_Leaf285	1736322	0	0.000156442	0.000347592	0	0.00013947	0	0	0
Bacteria	Pelomonas_sp_Root1444	1736464	0.000270521	2.6436e-05	0	0	2.16604e-05	0.000206662	9.43914e-05	2.3776e-05
Bacteria	Knoellia_remsis	407159	8.3728e-05	9.79881e-05	0.000182932	9.1152e-05	9.42122e-05	6.40665e-05	2.92249e-05	0
Bacteria	Halanaerobium_congolense	54121	0	0	0.000643091	0	0	0	0	0
Bacteria	Streptococcus_vestibularis	1343	0	0	0	0	0	0	0.00048817	0.000154901
Bacteria	Massilia_glaciei	1524097	0.000161433	5.39036e-05	0.000261653	0.000104558	6.15021e-05	0	0	0
Bacteria	Blastococcus_colisei	1564162	0	0.00011974	0.000245004	0.000122482	0.000120242	0	2.11618e-05	1.3114e-05
Bacteria	Roseomonas_gilardii	257708	0	4.55227e-05	6.49918e-05	8.5811e-05	3.06476e-05	0	0.0003895	2.44982e-05
Bacteria	Roseomonas_rosea	198092	0	8.58414e-05	0.000226456	0.000122444	0.000143985	0	4.21713e-05	1.87089e-05
Bacteria	Leptotrichia_wadei	157687	0	0.000370395	0	0	0	0	0	0.000268507
Bacteria	Gelidibacter_salicanalis	291193	0	9.23788e-05	0.000126323	0.000336324	0	0	8.28318e-05	0
Bacteria	Rufibacter_ruber	1783499	0	5.66556e-05	0.000102257	0.000228183	0.000250713	0	0	0
Bacteria	Arthrobacter_sp_Bz4	2171979	0	0.000100495	0.000138781	0.000330062	6.83733e-05	0	0	0
Bacteria	Mycetocola_miduiensis	995034	0	9.27558e-05	0.000362177	0.000120814	4.91096e-05	0	1.28544e-05	0
Bacteria	Microbacterium_maritypicum	300020	0	2.04921e-05	0	0.000121956	0.000140606	0.000352905	0	0
Bacteria	Actinotalea_ferrariae	1386098	0	5.85856e-05	9.5923e-05	0.000174281	0.00014387	0.000109363	3.21538e-05	2.03199e-05
Bacteria	Novosphingobium_sp_MBES04	1206458	0	1.15914e-05	0.000609925	0	0	0	1.27602e-05	0
Bacteria	Sphingomonas_turrisvirgatae	1888892	0.000314573	2.8075e-05	7.2455e-05	0.000116079	4.63842e-05	0	3.64016e-05	2.00794e-05
Bacteria	Deinococcus_phoenicis	1476583	0.000115407	5.97161e-05	0.000116056	0.000117846	0.000211355	0	0	1.24186e-05
Bacteria	Rufibacter_sp_DG31D	1379910	0	5.4449e-05	0.000295891	0.000203431	7.82294e-05	0	0	0
Bacteria	Duganella_zoogloeoides	75659	0.000182624	5.22449e-05	0.000109908	0.00021383	7.19046e-05	0	0	0
Bacteria	Hymenobacter_swuensis	1446467	0	9.51822e-05	0.000224127	0.000142004	6.69222e-05	9.90914e-05	0	0
Bacteria	Prevotella_nigrescens	28133	0	0.000178935	0	4.72397e-05	0.000104739	0.000119738	3.53918e-05	0.000140901
Bacteria	Erythrobacter_sp_HI0063	1822240	0.000202465	5.48798e-05	0.000192285	8.36807e-05	9.13448e-05	0	0	0
Bacteria	Altererythrobacter_sp_NS1	2338327	8.36098e-05	8.5548e-05	0.000121862	0.000103679	0.00016689	0	3.15337e-05	3.09299e-05
Bacteria	Sphingobium_xenophagum	121428	0	0.000140409	0	0	6.2125e-05	0	0.000418415	0
Bacteria	Lactobacillus_manihotivorans	88233	0.000255905	1.97519e-05	0	9.00363e-05	0.000211557	0	4.36356e-05	0
Bacteria	Enterococcus_faecalis	1351	0	0.000320166	0	0	0	0	0	0.000300297
Bacteria	Pseudomonas_sp_DG56_2	2320270	0	0.000370282	0	9.62172e-05	2.27199e-05	0.000115801	0	1.30043e-05
Bacteria	Sphingomonas_sp_ZLT_5	2559804	0.000324296	3.39336e-05	0.000117936	0	5.98692e-05	0	8.11259e-05	0
Bacteria	Alicycliphilus_sp_B1	1603291	0	6.81052e-05	0.000420002	6.61811e-05	6.25357e-05	0	0	0
Bacteria	Paracoccus_aestuarii	453842	0	0.00017943	0.000167945	9.84551e-05	9.90524e-05	0	7.16558e-05	0
Bacteria	Acinetobacter_sp_WCHA55	2004646	0	0.000202469	0	0.000176093	0.00014191	0	0	9.44805e-05
Bacteria	Acinetobacter_pittii	48296	0	7.26264e-05	0	0	0	0	0.00054089	0
Bacteria	Sphingomonas_dokdonensis	344880	7.32336e-05	5.45741e-05	5.5543e-05	5.2224e-05	6.59339e-05	0	0.000183979	0.000126429
Bacteria	Spirosoma_fluviale	1597977	0.000109165	8.55787e-05	0.000166085	0.00010936	3.21452e-05	5.14634e-05	0	5.80761e-05
Bacteria	Sanguibacter_sp_Leaf3	1736209	0	0.000224945	0.000117084	0.000201565	6.76447e-05	0	0	0
Bacteria	Cellulomonas_sp_Y8	2591145	0.000103377	7.28053e-05	0.000241301	6.90149e-05	8.59765e-05	0	3.84181e-05	0
Bacteria	Hydrogenophilus_thermoluteolus	297	0	0	0	0	0	9.33746e-05	0.000517024	0
Bacteria	Lachnoclostridium_sp_An76	1965654	0	0	0	0	0	0.00038245	0.000227304	0
Bacteria	Porphyromonas_sp_KLE_1280	997829	0	8.42055e-05	0	0	0	0	0.000285275	0.00023926
Bacteria	Nocardioides_sp_Soil805	1736416	0	0.000102327	0.000193189	0.000179291	8.64161e-05	4.72907e-05	0	0
Bacteria	Levyella_massiliensis	938289	0	3.98441e-05	0	0	0	0	0	0.000568514
Bacteria	actinobacterium_LLX17	1229203	0	0.000153908	6.88014e-05	0.00019482	6.58589e-05	6.14918e-05	2.13805e-05	4.11058e-05
Bacteria	Actinomyces_sp_oral_taxon_171_str_F0337	706438	0	0	0	0	0	0.000541758	6.52791e-05	0
Bacteria	Lactobacillus_salivarius	1624	0	0.000605345	0	0	0	0	0	0
Bacteria	Tissierellia_bacterium_S5_A11	1230730	0	0	0	0	0	0	9.82696e-05	0.000506852
Bacteria	Massilia_oculi	945844	7.47908e-05	0.000155769	0.000137279	0.000112488	8.63922e-05	0	2.15831e-05	1.61479e-05
Bacteria	Arthrobacter_sp_SLBN_100	942135	0	3.91004e-05	0.000401815	0.000112681	4.85364e-05	0	0	0
Bacteria	Nocardioides_lianchengensis	1045774	0	7.65208e-05	0.000168498	0.00014063	7.37244e-05	0.000112825	2.90715e-05	0
Bacteria	Halomonas_sp_es_049	1761788	0	0	0.000600633	0	0	0	0	0
Bacteria	Propionibacterium_sp_Marseille_P4323	2138160	0	0	0	0	0	0	0	0.000599745
Bacteria	Exiguobacterium_sp_AB2	1484479	0	0.00020116	0	0.000177824	0.000177379	0	0	4.3291e-05
Bacteria	Rufibacter_sp_NBS58_1	2595005	0	6.46224e-05	0.000265885	0.000125442	0.000141678	0	0	0
Bacteria	Prevotella_jejuni	1177574	0	0.0001652	0	0	0.000327315	0	0	0.000103873
Bacteria	Roseomonas_aestuarii	568898	0	8.35313e-05	4.9562e-05	0.000185381	0.000246716	0	0	3.08827e-05
Bacteria	Gemella_morbillorum	29391	0	0	0	0	0	0	0	0.000596066
Bacteria	Sphingomonas_sp_TZW2008	1917973	0.000203941	5.96401e-05	0.000123357	7.70265e-05	6.6026e-05	0	2.71803e-05	3.88402e-05
Bacteria	Actinomyces_johnsonii	544581	0	8.39252e-05	0	0	0	0.00042387	5.97454e-05	2.79644e-05
Bacteria	Hylemonella_gracilis	80880	0.000454146	3.70148e-05	0	0	1.40384e-05	9.00606e-05	0	0
Bacteria	Lactobacillus_parabuchneri	152331	0	0.000169502	0	0.000147339	0.000276962	0	0	0
Bacteria	Mogibacterium_diversum	114527	0	0.000147652	0.000134386	0.000165498	5.6441e-05	0	0	8.89034e-05
Bacteria	Brevundimonas_sp_357	2555782	0	0.000129241	0.000172176	0.000114397	0.000133556	0	4.34226e-05	0
Bacteria	Shewanella_sp_WE21	2029986	0	0.000334492	6.56366e-05	0.000192046	0	0	0	0
Bacteria	Dietzia_psychralcaliphila	139021	0.000170132	0.000188333	4.97323e-05	9.36545e-05	4.14285e-05	0	2.02448e-05	2.76124e-05
Bacteria	Neisseria_lactamica	486	0	0	0	0	0	0	0.000590711	0
Bacteria	Corynebacterium_resistens	258224	0	1.8371e-05	0	0	0	0	0	0.000572139
Bacteria	Deinococcus_sp_UR1	1704277	0	8.82536e-05	8.40682e-05	0.000257857	0.000159714	0	0	0
Bacteria	Salinicoccus_halodurans	407035	0.000177665	8.31565e-05	9.27679e-05	9.1272e-05	8.63598e-05	0	0	5.83472e-05
Bacteria	Erwinia_persicina	55211	0.000241076	2.22412e-05	3.73006e-05	0.000211901	3.37719e-05	0	2.58635e-05	1.69775e-05
Bacteria	Gemmatirosa_kalamazoonesis	861299	0	7.28828e-05	0.000262865	9.10435e-05	4.67507e-05	6.19133e-05	4.00368e-05	1.22827e-05
Bacteria	Peptoniphilus_phoceensis	1720298	0	0	0	0	0	0	0	0.000586268
Bacteria	Eubacterium_infirmum	56774	0.000490266	6.02268e-05	0	0	0	0	0	3.51561e-05
Bacteria	Thauera_terpenica	76113	0.000293677	6.80452e-05	3.84422e-05	0.000104504	7.9535e-05	0	0	0
Bacteria	Paracoccus_halophilus	376733	0	0.000115744	8.84078e-05	0.000153966	0.000111331	3.90091e-05	3.64246e-05	3.84434e-05
Bacteria	Microbacterium_mitrae	664640	0	0.000173518	8.82096e-05	0.000182379	8.11168e-05	0	5.76448e-05	0
Bacteria	Pedobacter_namyangjuensis	600626	0	2.81333e-05	0.000343075	0.000125848	0	0	5.30015e-05	3.24187e-05
Bacteria	Geodermatophilus_sp_TF02_6	2250575	0	0.000116067	0.000240014	0.000128165	9.82049e-05	0	0	0
Bacteria	Streptomyces_oceani	1075402	0	1.8422e-05	0	3.88057e-05	0	0	0.000524898	0
Bacteria	Nocardioides_sp_130	2497878	0	7.36716e-05	0.000198742	0.000163559	6.45042e-05	6.88285e-05	0	1.26129e-05
Bacteria	Marinilactibacillus_piezotolerans	258723	0	3.94894e-05	0	0.00018914	0	0	0.000352877	0
Bacteria	Corynebacterium_sp_KPL1818	1203559	0	0	0	0	0	0	0.000504806	7.6259e-05
Bacteria	Arthrobacter_sp_TB_26	494420	0	9.30244e-05	0.000383027	8.27245e-05	2.20407e-05	0	0	0
Bacteria	Dietzia_natronolimnaea	161920	0	0.000237806	6.77919e-05	0.000187649	8.74129e-05	0	0	0
Bacteria	Rothia_sp_HMSC08A08	1581132	0	0	0	0	0	0	0	0.000580399
Bacteria	Moraxella_atlantae	34059	0.000232837	5.84114e-05	0	0	0	0	0.00017617	0.000112725
Bacteria	Agrococcus_carbonis	684552	0	0.000145323	0.000138904	0.000119724	0.000109472	0	4.35651e-05	2.20179e-05
Bacteria	Eubacterium_siraeum	39492	0	0	0	0	0	0.000505505	0	7.33723e-05
Bacteria	Bifidobacterium_animalis	28025	0	5.1792e-05	0	5.50701e-05	0	0.000295418	0.000159465	1.70099e-05
Bacteria	Hymenobacter_perfusus	1236770	0	0.000107986	0.000223536	0.000129839	9.97271e-05	0	0	1.69075e-05
Bacteria	Arthrobacter_sp_CAL618	1055770	0	0.000170274	0	0.000230683	0.000176997	0	0	0
Bacteria	Ruminococcus_sp_AM28_13	2293194	0	0	0	0	0	0	0	0.000577367
Bacteria	Eubacterium_sulci	143393	0	0.00013177	0	0.000249594	9.58164e-05	0	0	0.000100047
Bacteria	Ruminococcus_sp_AM42_11	2292372	0	0	0	0	0	0.000426767	0	0.000150083
Bacteria	Nakamurella_sp_N5BH11	2576308	0	5.38334e-05	0.000267064	6.4443e-05	4.29392e-05	0.000148534	0	0
Bacteria	Nocardioides_szechwanensis	1005944	0	0.000110508	0.00018525	0.00015355	0.000102421	0	0	2.25099e-05
Bacteria	Pseudoalteromonas_sp_SK18	1938366	0	0	0.000573835	0	0	0	0	0
Bacteria	Nocardioides_sp_Root140	1736460	0	6.41773e-05	0.000115545	0.000339682	5.30654e-05	0	0	0
Bacteria	Sphingomonas_sp_CCH5_D11	1768786	0.000244572	2.21397e-05	2.66442e-05	0	0	0	0.000221953	5.65936e-05
Bacteria	Anaerosphaera_sp_HMSC064C01	1739304	0	0	0	0	0	0	0	0.00057185
Bacteria	Pseudomonas_sp_IC_126	2547400	0	0.000200624	9.18117e-05	0.000116936	8.62157e-05	0	3.02198e-05	4.60215e-05
Bacteria	Staphylococcus_massiliensis	555791	0	0	0	0.000285107	7.98899e-05	0	0	0.000206486
Bacteria	Dyadobacter_sp_NS28	2579942	0	6.47975e-05	0.000118253	0.000212567	8.04313e-05	9.52541e-05	0	0
Bacteria	Ruminococcus_sp_AF25_28AC	2293167	0	0	0	0	0	0	0	0.000571186
Bacteria	Synechocystis_sp_PCC_7509	927677	0	0.000120574	0.000144744	0.000185259	5.86499e-05	0	5.94116e-05	0
Bacteria	Haemophilus_haemolyticus	726	0	0	0	0	0	0	0	0.000567828
Bacteria	Microbacterium_sp_LCT_H2	1914306	0	0	0	0	0.000281446	0	0.000285487	0
Bacteria	Pelagivirga_sediminicola	2170575	0	1.55355e-05	0.000359678	0.000120461	7.10865e-05	0	0	0
Bacteria	Sphingobacterium_sp_5_0403_2	2592657	0	5.13497e-05	8.68202e-05	0.0002299	0.000196071	0	0	0
Bacteria	Paracraurococcus_ruber	77675	0.000115069	5.36235e-05	7.48401e-05	7.30344e-05	5.33157e-05	0.000160796	3.32191e-05	0
Bacteria	Flavobacterium_terrigena	402734	0	0.000174245	0	0.000389614	0	0	0	0
Bacteria	Ignatzschineria_sp_F8392	1980117	0	0	0	0	0	0	0	0.000563816
Bacteria	Sphingomonas_sp_URHD0007	1298856	0	9.77003e-05	0.00023104	0.00013586	7.70168e-05	0	0	2.10812e-05
Bacteria	Halomonas_sp_PBN3	1397528	0	0	0.000561748	0	0	0	0	0
Bacteria	Microbacterium_hydrocarbonoxydans	273678	0	5.4037e-05	8.33146e-05	0.000136478	7.56275e-05	0	0.000166983	4.47943e-05
Bacteria	Massilia_psychrophila	1603353	8.73562e-05	3.71268e-05	0.000202592	8.67666e-05	5.40976e-05	9.19073e-05	0	0
Bacteria	Microvirga_aerophila	670291	0	6.06517e-05	0.000336924	0.000103678	3.74629e-05	2.05287e-05	0	0
Bacteria	Marinococcus_halotolerans	301092	0	7.69113e-05	0.000255879	0.000127548	5.31437e-05	0	4.50427e-05	0
Bacteria	Lysobacter_sp_C8_1	2315424	0.000223409	8.77474e-05	6.0167e-05	0.000104643	6.93892e-05	0	0	1.18834e-05
Bacteria	Massilia_violaceinigra	2045208	0	5.72896e-05	0.000236343	7.43133e-05	6.47692e-05	9.5752e-05	1.39942e-05	1.47161e-05
Bacteria	Flavobacteriaceae_bacterium_PLHSN227	2576776	0	0	0.00055543	0	0	0	0	0
Bacteria	Acetobacteraceae_bacterium_DB1506	2230885	0.000151806	6.48358e-05	9.45061e-05	6.47877e-05	7.43488e-05	9.32253e-05	0	1.08241e-05
Bacteria	Rufibacter_sp_R_22_1c_1	2487040	0	4.71512e-05	0.000117499	0.000145223	0.000244215	0	0	0
Bacteria	Brevibacterium_luteolum	199591	0.00025746	4.74761e-05	3.50684e-05	2.12269e-05	3.93528e-05	0	3.28404e-05	0.00011982
Bacteria	Microbacterium_paludicola	300019	0	0.00013443	0.000124212	0.00016283	0.000101946	0	2.87693e-05	0
Bacteria	Winogradskyella_epiphytica	262005	0	0	0.000265403	0.00022329	0	0	0	6.32319e-05
Bacteria	Acinetobacter_sp_ANC_3781	2529835	0	6.86557e-05	0	0.00032337	0.000159539	0	0	0
Bacteria	Sanguibacter_keddieii	60920	0	0.000102812	0.00011913	0.000227365	6.50379e-05	0	0	3.69228e-05
Bacteria	Puniceibacterium_sediminis	1608407	0	7.00701e-05	0.000226041	8.56693e-05	0.000169385	0	0	0
Bacteria	Geodermatophilaceae_bacterium_URHB0048	1380347	0	6.80893e-05	0.000292964	6.07807e-05	0.000108221	0	2.10516e-05	0
Bacteria	Idiomarina_zobellii	86103	0	0	0.00055092	0	0	0	0	0
Bacteria	Pedobacter_sp_YR510	2135720	0	0	0.000550051	0	0	0	0	0
Bacteria	Porphyrobacter_donghaensis	267135	0.000235715	4.18057e-05	8.0888e-05	0.000107697	8.35509e-05	0	0	0
Bacteria	Salimicrobium_sp_WN024	2029857	0	0	0.000549332	0	0	0	0	0
Bacteria	Hymenobacter_sp_9PBR_2	2493666	0	7.55854e-05	0.000160826	0.000120555	8.72699e-05	6.45969e-05	0	3.98494e-05
Bacteria	Klenkia_marina	1960309	0	0.000122598	7.82081e-05	0.000174375	9.34809e-05	0	6.11769e-05	1.86036e-05
Bacteria	Sphingomonadaceae_bacterium_KCTC_52780	2172047	0.000111704	4.99413e-05	0.000165981	6.52904e-05	6.65579e-05	6.67732e-05	2.20214e-05	0
Bacteria	Corynebacterium_pyruviciproducens	598660	0	2.48899e-05	0	0	2.84471e-05	0	0.000201853	0.000291855
Bacteria	Acinetobacter_guillouiae	106649	0	0.00017686	0	0.000253195	0.00011694	0	0	0
Bacteria	Acinetobacter_sp_ANC_4218	1977880	0	3.89304e-05	0	0.000109164	0.000398159	0	0	0
Bacteria	Parvimonas_sp_KA00067	1588755	0	0	0	0	0	0	0	0.000546197
Bacteria	Phormidium_ambiguum	71191	0	4.01897e-05	0.000117454	0.000254989	9.26337e-05	0	4.06284e-05	0
Bacteria	Vibrio_litoralis	335972	0	0	0.000114555	0.000377768	5.33547e-05	0	0	0
Bacteria	Ramlibacter_sp_Leaf400	1736365	0	4.32127e-05	0.00033167	9.18543e-05	4.81083e-05	0	1.65747e-05	1.40722e-05
Bacteria	Janthinobacterium_lividum	29581	0	9.28579e-05	0.000119953	0.000228531	6.60621e-05	0	3.7996e-05	0
Bacteria	Rhodobacteraceae_bacterium_O448	2026339	0	1.4319e-05	0.000329754	0.000138389	6.12849e-05	0	0	0
Bacteria	Cellulomonas_terrae	311234	7.09101e-05	7.4801e-05	0.00026116	6.75814e-05	6.91934e-05	0	0	0
Bacteria	Collinsella_sp_AF25_2LB	2292226	0	0	0	0	0	0	0	0.000543365
Bacteria	Scytonema_sp_NIES_4073	2005464	0	0.000116466	0	0.000426235	0	0	0	0
Bacteria	Prevotella_paludivivens	185294	0	0	0	7.51776e-05	0.000366907	0	9.95721e-05	0
Bacteria	Geodermatophilaceae_bacterium_URHB0062	1380353	0	0.000100985	0.000191988	0.000130605	9.27461e-05	0	2.4333e-05	0
Bacteria	Jannaschia_rubra	282197	0	1.8345e-05	9.04014e-05	0.000405587	2.60626e-05	0	0	0
Bacteria	Brachybacterium_ginsengisoli	1331682	0.000169532	8.78437e-05	9.18951e-05	9.2841e-05	4.24446e-05	0	3.35006e-05	2.17988e-05
Bacteria	Rhodococcus_sp_UNC23MFCrub1_1	1449068	0	0.000108133	0.000284014	8.76771e-05	5.93699e-05	0	0	0
Bacteria	Corynebacterium_doosanense	1121358	0	4.51127e-05	5.91009e-05	4.82085e-05	4.95423e-05	0.000156792	5.4511e-05	0.000125801
Bacteria	Tessaracoccus_flavescens	399497	0.000152984	7.22853e-05	5.58309e-05	0.000134512	8.06855e-05	0	3.13111e-05	1.11015e-05
Bacteria	Geodermatophilus_sp_LHW52908	2303986	0.000102034	5.51279e-05	0.000186694	6.29196e-05	7.52343e-05	2.94995e-05	2.6907e-05	0
Bacteria	Pseudomonas_seleniipraecipitans	640205	0.000215123	5.04067e-05	3.47362e-05	0.000147418	3.6665e-05	0	5.32496e-05	0
Bacteria	Corynebacterium_fournierii	1852390	0	2.42245e-05	0	0	0.000411994	0	2.72745e-05	7.16579e-05
Bacteria	Brevundimonas_sp_374	1150400	0	0.000116654	0	0.000216257	7.57815e-05	0	0.000126253	0
Bacteria	Lactobacillus_animalis	1605	0	0.000263762	0.00016056	0	5.7543e-05	0	0	5.06584e-05
Bacteria	Corallococcus_sp_AB049A	2316721	0	0	0	0	0	0.000530537	0	0
Bacteria	Geobacter_sulfurreducens	35554	0	0	0	0	0	0.000528392	0	0
Bacteria	Pseudopropionibacterium_sp_Marseille_P6184	2220000	0	0	0	0	0	0.00048493	2.1036e-05	2.23214e-05
Bacteria	Rothia_kristinae	37923	0	5.83956e-05	0	0.000151508	0.000213136	0	0	0.000105243
Bacteria	Janthinobacterium_sp_CG23_2	1706231	0.000205625	2.61598e-05	0.000166776	8.12961e-05	4.83453e-05	0	0	0
Bacteria	Carnobacterium_sp_17_4	208596	0	0.000302584	0	0.000225231	0	0	0	0
Bacteria	Flavihumibacter_sp_ZG627	1463156	0	0.000169119	7.27082e-05	0.000191083	7.53213e-05	0	0	1.9425e-05
Bacteria	Brevundimonas_halotolerans	69670	0	5.93734e-05	0.000347003	7.23332e-05	4.77035e-05	0	0	0
Bacteria	bacterium_M00_F_Ca_ET_230_01_1_1	2563920	0.000159563	5.14328e-05	3.2815e-05	5.86068e-05	5.09762e-05	4.39477e-05	6.88336e-05	5.77593e-05
Bacteria	Citricoccus_muralis	169134	0	0.00012916	4.74511e-05	9.79826e-05	0.000114207	0	0.000134479	0
Bacteria	Streptococcus_sp_263_SSPC	1579343	0	0.000108393	0	0	0	0	0	0.000414681
Bacteria	Macrococcus_bovicus	69968	0	0	0	0	0	0.000519278	0	0
Bacteria	Brevundimonas_viscosa	871741	0	8.0847e-05	0.000144002	0.000118712	7.18759e-05	0	7.18295e-05	3.19155e-05
Bacteria	Nesterenkonia_jeotgali	317018	0	0.000209154	6.93395e-05	0.000153054	4.5305e-05	0	4.14466e-05	0
Bacteria	Rhodococcus_kroppenstedtii	293050	0	3.88275e-05	0	0	0	0.00044402	3.53338e-05	0
Bacteria	Paenirhodobacter_sp_MME_103	1662865	0	7.25587e-05	0	0	0.000444808	0	0	0
Bacteria	Ramlibacter_tataouinensis	94132	0	5.28658e-05	0.000323901	6.01072e-05	4.62903e-05	0	3.3469e-05	0
Bacteria	Rothia_sp_HSID18067	2419514	0	0	0	0	0	0	0	0.000515865
Bacteria	Thauera_phenylacetica	164400	0.000114802	5.44835e-05	6.63507e-05	0.000118872	0.000129843	2.04613e-05	0	1.00045e-05
Bacteria	Rhodopseudomonas_palustris	1076	0	0.000107591	0.000134264	0.000136461	0.000101106	0	3.53092e-05	0
Eukaryota	Coniosporium_apollinis	61459	5.7331e-05	8.02175e-05	8.21614e-05	9.46534e-05	0.000119843	0	6.6725e-05	1.3349e-05
Bacteria	Klebsiella_sp_WCHKl090001	2153354	0	0	0	0.000378457	0.000133562	0	0	0
Bacteria	Blastococcus_sp_CT_GayMR16	2559607	0	9.21088e-05	0.000172893	0.000115038	7.01205e-05	0	4.96579e-05	1.11874e-05
Bacteria	Dietzia_sp_UCD_THP	1292020	0	0.000128388	0	0.000194495	0.000146976	0	4.07977e-05	0
Bacteria	Paracoccus_sp_3058	2561921	0	0.000199558	8.34221e-05	0.000163489	6.40977e-05	0	0	0
Bacteria	Porphyromonas_asaccharolytica	28123	0.000306135	0	0	0	0	0	0	0.00020373
Bacteria	Erwinia_rhapontici	55212	0	3.25593e-05	2.2329e-05	0.000292591	2.04668e-05	4.81857e-05	7.09129e-05	2.23046e-05
Bacteria	Pseudoalteromonas_sp_DL_6	1390185	0	0	0.000509072	0	0	0	0	0
Bacteria	Gelidibacter_sediminis	1608710	0	5.38476e-05	0	0.000454408	0	0	0	0
Bacteria	Blastococcus_sp_TF02_8	2250574	0	9.03309e-05	0.000164811	0.000103857	0.000115755	0	3.3469e-05	0
Bacteria	Massilia_sp_MC02	2561931	0.00012157	4.17309e-05	0.00019653	7.42728e-05	4.49821e-05	0	2.85142e-05	0
Bacteria	Paracraurococcus_sp_NE82	2527868	0	5.33098e-05	0.000157996	0.00011346	8.85436e-05	7.64842e-05	0	1.73715e-05
Bacteria	Modestobacter_sp_1G4	2213158	0	7.23714e-05	0.00013625	0.000110985	0.000111633	0	5.96133e-05	1.60904e-05
Bacteria	Duganella_sp_Leaf61	1736227	0.000254488	4.65598e-05	6.52919e-05	0.000104337	3.62658e-05	0	0	0
Bacteria	Glutamicibacter_halophytocola	1933880	0.000320682	1.878e-05	3.02678e-05	4.96934e-05	4.18663e-05	0	3.52741e-05	1.02477e-05
Bacteria	Arthrobacter_sp_PGP41	2079227	0	8.775e-05	0.000202606	0.000152258	4.16671e-05	0	2.2005e-05	0
Bacteria	Yoonia_vestfoldensis	245188	0	5.8613e-05	0.000151977	6.93814e-05	0.000226256	0	0	0
Bacteria	Sphingomonas_sp_Leaf30	1736213	0.000303671	6.10062e-05	6.50985e-05	7.57938e-05	0	0	0	0
Bacteria	Alkanindiges_illinoisensis	197183	0	0.000128068	0.000185073	3.1823e-05	7.69264e-05	0	8.31597e-05	0
Bacteria	Arthrobacter_sp_Soil763	1736402	0	4.40048e-05	0.000266977	0.000108991	5.49647e-05	0	2.99087e-05	0
Bacteria	Corynebacterium_macginleyi	38290	0	5.06489e-05	0	0	0	0	0.00036148	9.24161e-05
Bacteria	Veillonella_sp_T11011_6	2027459	0	0	0	0	0	0	0	0.000504245
Bacteria	Geodermatophilus_sp_DF01_2	2559610	0	7.7931e-05	0.000170986	0.000164825	8.91761e-05	0	0	0
Bacteria	Haematobacter_missouriensis	366616	0	0.000121397	0	0.000190396	7.829e-05	0	6.31299e-05	4.90156e-05
Bacteria	Micrococcaceae_bacterium_JKS001869	1938872	0	0	0	0	0.000318023	0	0	0.000183706
Bacteria	Flavobacterium_aquatile	245	0	0.000101244	0.00010284	0.00022499	7.21862e-05	0	0	0
Bacteria	Gulosibacter_sp_Marseille_P7157	2479839	0	0.000111274	4.66373e-05	0.000201139	7.75489e-05	0	2.46562e-05	3.95552e-05
Bacteria	Brevundimonas_naejangsanensis	588932	0	0.000105664	8.79221e-05	0.000204001	0.000102625	0	0	0
Bacteria	Aeromonas_molluscorum	271417	0.000185021	0.000218404	5.29827e-05	0	2.13375e-05	0	0	2.18952e-05
Bacteria	Ornithinimicrobium_humiphilum	125288	0	0.000101061	4.23037e-05	0.000145211	6.61767e-05	9.66512e-05	4.804e-05	0
Bacteria	Thauera_sp_28	303682	0	3.10446e-05	0	4.57549e-05	3.81863e-05	0.000357981	2.60221e-05	0
Bacteria	Nocardioides_daphniae	402297	0	9.80127e-05	9.45443e-05	6.28623e-05	0.000113318	0.000129989	0	0
Bacteria	Azohydromonas_australica	364039	0	3.53579e-05	0.000264691	8.90343e-05	4.2817e-05	4.39419e-05	2.19156e-05	0
Bacteria	Massilia_lutea	321985	8.37946e-05	3.58179e-05	8.91924e-05	0.000123971	0.000141974	0	2.26236e-05	0
Bacteria	Sphingomonas_changbaiensis	529705	0	5.17075e-05	0.000212401	9.9339e-05	0.000106649	0	0	2.64094e-05
Bacteria	Cellulomonas_biazotea	1709	0	4.94116e-05	0.0002356	7.30413e-05	3.05867e-05	0.000107439	0	0
Bacteria	Salegentibacter_echinorum	1073325	0	0	0.00030386	0.000192019	0	0	0	0
Bacteria	Weissella_ceti	759620	0	0	0.000495102	0	0	0	0	0
Bacteria	Tatumella_sp_OPLPL6	1928657	0	6.79308e-05	0.000119968	0	9.4247e-05	8.69502e-05	0	0.000124745
Bacteria	Microbacterium_sp_cf046	1761803	0	5.35665e-05	0.000204538	0.000130347	3.44235e-05	7.02137e-05	0	0
Bacteria	Paracoccus_isoporae	591205	0	0.000150011	4.21382e-05	8.11127e-05	4.99284e-05	0	0.000136013	3.33819e-05
Bacteria	Streptococcus_suis	1307	0	0.00010683	0	0	0	0	0.000385026	0
Bacteria	Geodermatophilus_africanus	1137993	0	6.3328e-05	0.000114115	0.000128394	5.2513e-05	0.000109311	2.38395e-05	0
Bacteria	Serinibacter_sp_K3_2	1655435	0	0.000152618	0.000182633	0.000121456	3.42622e-05	0	0	0
Bacteria	Microbacterium_pygmaeum	370764	0	5.44949e-05	0.000161295	0.000126102	0.000136655	0	1.17875e-05	0
Bacteria	Deinococcus_apachensis	309886	0	7.28304e-05	0.000120521	7.64637e-05	8.92139e-05	0.000119636	0	1.15484e-05
Bacteria	Hymenobacter_aquaticus	1867101	0	6.02122e-05	0.000184641	0.000156146	6.42222e-05	0	0	2.4745e-05
Bacteria	Rahnella_aquatilis	34038	0.000292821	6.04599e-05	0	0.000103	0	0	3.31857e-05	0
Bacteria	Massilia_umbonata	864828	0.00012785	3.2013e-05	0.000104872	7.92881e-05	9.84688e-05	2.98348e-05	1.66563e-05	0
Bacteria	Brachybacterium_sp_VR2415	2017485	0.000150541	6.31184e-05	9.84843e-05	9.15468e-05	4.18452e-05	0	3.13678e-05	1.18515e-05
Bacteria	Sphaerotilus_natans	34103	0.000120565	2.34808e-05	0.000156029	4.04875e-05	0.000147061	0	0	0
Bacteria	Conexibacter_woesei	191495	0	5.63568e-05	0.000220531	0.000108582	7.0557e-05	0	3.06219e-05	0
Bacteria	Sphingobacterium_nematocida	1513896	0	8.77911e-05	3.63828e-05	0.000191557	0.000118722	0	3.5721e-05	1.62185e-05
Bacteria	Microvirgula_aerodenitrificans	57480	0	0	0	0	0	0.000486275	0	0
Bacteria	Rothia_sp_HMSC065G12	1739308	0	0	0	0	0	0	0	0.00048532
Bacteria	Methylobacterium_sp_CCH5_D2	1768765	0	7.90215e-05	8.83562e-05	0.000155596	5.15178e-05	4.13274e-05	4.31967e-05	2.61014e-05
Bacteria	Kineosphaera_limosa	111564	0	5.9054e-05	0.000153308	0.000122466	0.000149636	0	0	0
Bacteria	Pseudomonas_alcaligenes	43263	0	0.000123211	0	0.00011205	0.000134406	5.79697e-05	0	5.50158e-05
Bacteria	Halolactibacillus_halophilus	306540	0	0	0.000482602	0	0	0	0	0
Bacteria	Planococcus_maritimus	192421	0	0.000126811	4.68802e-05	0.000256416	3.68015e-05	0	0	1.39548e-05
Bacteria	Tetrasphaera_sp_Soil756	1736399	0	5.40358e-05	0.000122045	0.00013899	4.53157e-05	0.000120394	0	0
Bacteria	Acinetobacter_beijerinckii	262668	0	3.3585e-05	0	0.000161002	0.000100341	0	0	0.000185074
Bacteria	Flavobacteria_bacterium_BAL38	391598	0	0.000150228	0	0.000329572	0	0	0	0
Bacteria	Rhizobium_sp_Leaf321	1736335	0	4.01046e-05	9.20096e-05	0.000146408	0	0.000144822	5.54437e-05	0
Bacteria	Brevibacterium_linens	1703	0	8.1795e-05	7.1635e-05	0.000141513	4.64354e-05	0	9.46707e-05	4.2274e-05
Bacteria	Brachybacterium_sp_VM2412	2017484	0	0.000151585	0.000136328	0.000113031	6.2927e-05	0	1.39004e-05	0
Bacteria	Knoellia_sp_Soil729	1736394	0	7.95272e-05	6.87316e-05	0.000191493	0.000109873	0	2.79847e-05	0
Bacteria	Lysobacter_spongiicola	435289	0	0.000123903	4.87702e-05	0.000181452	7.57096e-05	0	3.29561e-05	1.31743e-05
Bacteria	Roseomonas_sp_HF4	2562313	0.00018056	1.98664e-05	5.2586e-05	4.87409e-05	3.84671e-05	0.00012368	0	1.14551e-05
Bacteria	Modestobacter_sp_1G6	2213161	0	6.85153e-05	0.000125573	7.62032e-05	9.79448e-05	0.000106697	0	0
Bacteria	Salinicola_acroporae	1541440	0.000474452	0	0	0	0	0	0	0
Bacteria	Paracoccus_siganidrum	1276757	7.07395e-05	8.36532e-05	9.33034e-05	8.42345e-05	0.000110827	0	3.1272e-05	0
Bacteria	Marinobacter_maritimus	277961	0	0	0.000473967	0	0	0	0	0
Bacteria	Roseovarius_nanhaiticus	573024	0	0	0.000343595	0.000128445	0	0	0	0
Bacteria	Salinicoccus_luteus	367840	0	1.73247e-05	0.000246153	0.000208411	0	0	0	0
Bacteria	Microbacterium_sp_KCTC_39802	2183895	0	6.32039e-05	0.000129058	0.000122242	0.000139907	0	1.74298e-05	0
Bacteria	Janibacter_sp_Marseille_P4121	2058291	0	2.4826e-05	0	0	4.65775e-05	0.000125976	0.000133278	0.000141055
Bacteria	Prevotella_sp_HJM029	1433844	0.000401987	0	0	6.91046e-05	0	0	0	0
Bacteria	Microbacterium_sp_Leaf288	1736323	0.000147152	2.29057e-05	0.00013262	5.61602e-05	3.81559e-05	5.94287e-05	0	1.45188e-05
Bacteria	Salegentibacter_holothuriorum	241145	0	0	0.000337735	0.000131658	0	0	0	0
Bacteria	Flavobacterium_tegetincola	150172	0	6.20873e-05	0.000235583	9.3089e-05	0	0	7.82644e-05	0
Bacteria	Phascolarctobacterium_faecium	33025	0	0	0	0	0	0.000309604	0	0.000159387
Bacteria	Phycicoccus_jejuensis	367299	0	8.59906e-05	9.76913e-05	0.000187139	7.05192e-05	0	2.75828e-05	0
Bacteria	Mesonia_sp_K4_1	2602760	0	0	0.000468493	0	0	0	0	0
Bacteria	Leuconostoc_fallax	1251	0	0	0.00026969	0	0.000197544	0	0	0
Bacteria	Ruminococcus_sp_AM54_1NS	2293226	0	0	0	0	0	0	0	0.000466469
Bacteria	Bilophila_wadsworthia	35833	0	0	0	0	0	0.000299162	0	0.000167218
Bacteria	Flavobacterium_sp_IR1	2026304	0	5.43757e-05	0	0.000112293	0.000222728	0	4.64425e-05	2.98359e-05
Bacteria	Hymenobacter_rigui	334424	0	8.73352e-05	0.000131352	0.000159646	5.99552e-05	0	0	2.73283e-05
Bacteria	Bacteroides_intestinalis	329854	0	0	0	0	0	0.000432021	0	3.30227e-05
Bacteria	Arthrobacter_sp_4R501	2058886	0	6.39301e-05	0.000362823	0	3.69795e-05	0	0	0
Bacteria	Psychrobacter_urativorans	45610	0	0.000233397	0.00016146	0	4.89074e-05	0	0	1.97718e-05
Bacteria	Burkholderiales_bacterium_C2	2502236	9.51943e-05	3.08147e-05	0.000174212	8.69739e-05	3.56621e-05	0	2.72552e-05	1.30014e-05
Bacteria	Lysobacter_sp_N42	2545719	0.00017169	3.59059e-05	3.94461e-05	2.47936e-05	2.81768e-05	0.000126736	3.5647e-05	0
Bacteria	Quadrisphaera_sp_DSM_44207	1881057	0	6.93783e-05	0.000159544	0.000122823	9.87343e-05	0	0	1.18587e-05
Bacteria	Sinorhizobium_meliloti	382	0	7.01162e-05	0.000264644	8.33857e-05	2.32328e-05	0	0	2.06271e-05
Bacteria	Collinsella_sp_AM24_1	2292031	0	0	0	0	0	0	0	0.000461658
Bacteria	Oceanospirillum_maris	64977	0	0	0.000460978	0	0	0	0	0
Eukaryota	Fusarium_verticillioides	117187	4.91643e-05	3.41431e-05	0	4.97274e-05	0	1.31736e-05	0.000281697	3.29454e-05
Bacteria	Chryseobacterium_formosense	236814	0	0	0	0	0	0	0.00042359	3.70977e-05
Bacteria	Microvirga_sp_CCBAU_65841	2078013	0.000114668	3.11298e-05	0.000150454	6.00683e-05	3.12664e-05	4.90602e-05	2.39374e-05	0
Bacteria	Hymenobacter_sp_YR204	2135668	0	8.92608e-05	0.000228707	7.34654e-05	6.76933e-05	0	0	0
Bacteria	Sphingomonas_sp_Leaf10	1735676	0	7.21127e-05	0.000136912	9.7733e-05	9.3533e-05	0	3.91019e-05	1.78442e-05
Bacteria	Eubacterium_nodatum	35518	0	9.46264e-05	0	0	0.000104351	0	0.000257671	0
Bacteria	Rathayibacter_sp_Leaf299	1736328	0	7.07118e-05	0.000214338	6.74651e-05	0.000103682	0	0	0
Bacteria	Prevotella_sp_oral_taxon_306_str_F0472	712461	0	5.49605e-05	0	0.000218328	0	0	0	0.000181073
Bacteria	Treponema_medium	58231	0	0.000393568	0	0	2.92177e-05	0	0	3.14106e-05
Bacteria	Paracoccus_sp_SC2_6	2259340	0	4.20078e-05	0.000136986	0.000151655	7.41084e-05	4.92294e-05	0	0
Bacteria	Kocuria_sp_M5W7_7	2485125	0	7.93887e-05	4.90193e-05	0.000137876	6.70986e-05	7.47557e-05	2.29601e-05	2.27658e-05
Bacteria	Pseudomonas_bauzanensis	653930	0	5.64443e-05	5.83386e-05	0.000292006	4.65156e-05	0	0	0
Bacteria	Nocardia_farcinica	37329	0	4.29346e-05	0.000130821	0.000210459	6.80459e-05	0	0	0
Bacteria	Hymenobacter_daecheongensis	496053	0	5.95796e-05	0.000174358	0.000147049	5.2789e-05	0	0	1.74412e-05
Bacteria	Simonsiella_muelleri	72	0	0	0	0	0	0.000451197	0	0
Bacteria	Microbacterium_sp_AR7_10	1891970	0	7.62516e-05	4.42721e-05	0.000136354	8.56391e-05	0	9.1812e-05	1.68614e-05
Bacteria	Massilia_eurypsychrophila	1485217	0	7.10189e-05	0.000180728	9.8008e-05	6.29548e-05	0	2.81857e-05	1.00823e-05
Bacteria	Corynebacterium_sp_58734	2496114	0	0	0	0	0.000449948	0	0	0
Bacteria	Pantoea_sp_CCBC3_3_1	2490851	0.000218903	0	0	9.663e-05	0.000133559	0	0	0
Bacteria	Nocardioides_sp_URHA0020	1380392	5.15843e-05	7.87439e-05	0.000157844	8.81079e-05	7.13605e-05	0	0	0
Bacteria	Prevotella_pleuritidis	407975	0	0.000104528	0	0	0.00031305	0	0	2.97558e-05
Bacteria	Pelomonas_sp_BT06	2135721	0.000218721	1.69628e-05	2.71914e-05	2.82428e-05	0	0.000103959	2.13885e-05	3.0735e-05
Bacteria	Acidipropionibacterium_acidipropionici	1748	0.000138041	9.41075e-05	0	0.000100822	9.17758e-05	0	2.24494e-05	0
Bacteria	Microbacteriaceae_bacterium_J5903	2528712	0	4.814e-05	9.09805e-05	0.000106691	0.000186621	0	0	1.47046e-05
Bacteria	Acidovorax_sp_93	2135632	0.000143325	6.50705e-05	0	0.000156348	8.18674e-05	0	0	0
Bacteria	Tissierellia_bacterium_S7_1_4	1284708	0	0	0	0	0	0	0	0.000445414
Bacteria	Rothia_nasimurium	85336	0	6.41709e-05	4.46185e-05	0.000134211	0.000180019	0	0	2.23634e-05
Bacteria	Prevotella_sp_C561	563031	0	0.000107003	0	0.000163605	0	0	0	0.000174683
Bacteria	Myroides_odoratus	256	0	0	0	0.000395265	4.98395e-05	0	0	0
Bacteria	Brevundimonas_sp_NS26	2293980	0	7.44314e-05	0.000120424	0.000125807	6.67149e-05	0	2.49261e-05	3.25266e-05
Bacteria	Paracoccus_sp_MKU1	1745182	9.43255e-05	5.16662e-05	0.000130896	7.28573e-05	6.99763e-05	0	2.4735e-05	0
Bacteria	Microbacterium_sp_Leaf161	1736281	0.000286582	5.36689e-05	0	8.32692e-05	2.09155e-05	0	0	0
Bacteria	Arthrobacter_sp_NamB4	2576837	0	4.32127e-05	0.000267229	0.000133368	0	0	0	0
Bacteria	Veillonella_dispar	39778	0	0	0	0	0	0	0	0.00044306
Bacteria	Litoreibacter_halocynthiae	1242689	0	0	0.00035591	8.68584e-05	0	0	0	0
Bacteria	Chryseobacterium_sp_FP211_J200	1792309	0	0.000154688	0	0.000242556	0	0	0	4.53258e-05
Bacteria	Sphingobacterium_alimentarium	797292	0	3.60406e-05	0	0.000160615	0	0	0.000245752	0
Bacteria	Sphingomonas_sp_BK235	2512131	0	0.000102359	4.62823e-05	9.93824e-05	3.6472e-05	5.29839e-05	4.47815e-05	5.96143e-05
Bacteria	Arthrobacter_sp_UNC362MFTsu5_1	1449044	0	4.14682e-05	0.000248607	5.55604e-05	9.55383e-05	0	0	0
Bacteria	Maribacter_sp_T28	1836467	0	0	0.000218332	0.000222333	0	0	0	0
Bacteria	Microvirga_subterranea	186651	0	4.34928e-05	0.000252376	9.69553e-05	3.25453e-05	0	1.48627e-05	0
Bacteria	Flavobacterium_gelidilacus	206041	0	0.00011264	0	0.000327492	0	0	0	0
Bacteria	Burkholderiaceae_bacterium_26	1619951	0.000216921	1.53577e-05	5.51041e-05	2.25241e-05	0	0.000130123	0	0
Bacteria	Arthrobacter_sp_ZGTC131	2058898	0	4.96098e-05	0.000272876	7.48718e-05	4.21494e-05	0	0	0
Bacteria	Miniimonas_sp_S16	2171623	0	6.61221e-05	0	0.000116922	0.000205788	0	5.04413e-05	0
Bacteria	Herbaspirillum_robiniae	2014887	0	3.10666e-05	0.000407859	0	0	0	0	0
Bacteria	Tenacibaculum_sp_TNO020	1458515	0.000438728	0	0	0	0	0	0	0
Bacteria	Brachybacterium_alimentarium	47845	0	0.000127392	0.000106048	0.000156148	4.89722e-05	0	0	0
Bacteria	Microbacterium_sp_1_5R	1916917	0	5.04149e-05	0.000114705	7.06865e-05	0.000117129	0	0	8.55213e-05
Bacteria	Pseudomonas_taetrolens	47884	0.000253975	3.31809e-05	0	9.66089e-05	0	0	3.14786e-05	2.17109e-05
Bacteria	Deinococcus_marmoris	249408	0	4.96087e-05	9.46937e-05	0.000122515	0.000142504	0	0	2.74637e-05
Bacteria	Marinobacter_sp_JH2	2547598	0	0	0.000436718	0	0	0	0	0
Bacteria	Corynebacterium_sp_43075	2496112	0	0	0	0	0	0	0.000436699	0
Archaea	Methanothrix_soehngenii	2223	0	7.86746e-05	7.26591e-05	5.45583e-05	0.000167268	0	6.29095e-05	0
Bacteria	Actinomyces_sp_oral_taxon_448_str_F0400	712124	0.000103264	0	0	2.97901e-05	0	0	2.22296e-05	0.000280751
Bacteria	Paracoccus_tibetensis	336292	0	5.66798e-05	0.000167884	9.22289e-05	9.71508e-05	0	2.18067e-05	0
Bacteria	Photobacterium_sp_NCIMB_13483	2022103	0	0	0	0.00043539	0	0	0	0
Bacteria	filamentous_cyanobacterium_Phorm_46	2107705	0	0	0	0.000434516	0	0	0	0
Bacteria	Psychrobacter_sp_PRwf_1	349106	0	0.000433482	0	0	0	0	0	0
Bacteria	Corynebacterium_sp_KPL1824	1203561	0	0	0	0	0	0	0.000432671	0
Bacteria	Sphingomonas_sp_DAC4	2315689	0	4.23654e-05	0.000147367	9.48163e-05	3.63248e-05	0.000111663	0	0
Bacteria	Methyloversatilis_universalis	378211	0.000280189	0	2.81209e-05	3.75616e-05	2.13367e-05	5.04508e-05	1.48244e-05	0
Bacteria	Sphingosinicella_ginsenosidimutans	1176539	0.000137424	3.41783e-05	0.000138073	8.00463e-05	4.22642e-05	0	0	0
Bacteria	Ruminococcus_sp_AF16_50	2293149	0	0	0	0	0	0	0	0.000430803
Bacteria	Bifidobacterium_psychraerophilum	218140	0	1.80717e-05	0	6.9612e-05	0.000342605	0	0	0
Bacteria	Nitrosomonas_communis	44574	0	2.14597e-05	0.000293838	0	0	0	0.000110572	0
Bacteria	Planococcus_plakortidis	1038856	0	0.000197947	3.75884e-05	0.000109847	7.93517e-05	0	0	0
Bacteria	Rathayibacter_caricis	110936	0	3.71722e-05	0.000115368	6.49705e-05	4.68477e-05	0.000160074	0	0
Bacteria	Microbacterium_sp_Root280D1	1736510	0	0.000123465	0.000165266	0.000101349	0	0	0	3.43147e-05
Bacteria	Pseudoxanthomonas_sp_CF385	1881042	0	0.000175368	0.00018037	3.61374e-05	3.22535e-05	0	0	0
Bacteria	Microbacterium_profundi	450380	0	0.000164037	4.19429e-05	8.44539e-05	5.9884e-05	4.72552e-05	1.13938e-05	1.451e-05
Bacteria	Microvirga_flocculans	217168	0	3.59944e-05	0.000161546	0.000140682	5.12631e-05	0	3.35828e-05	0
Bacteria	Sphingobacterium_mizutaii	1010	0.000259794	2.79167e-05	0	0	0	0	3.61335e-05	9.92011e-05
Bacteria	Nocardioides_sp_503	2508326	0	8.82272e-05	0.000147671	0.000126422	5.96421e-05	0	0	0
Bacteria	Peptoniphilus_coxii	755172	0	2.51969e-05	0	9.44473e-05	0	0	0	0.000301668
Bacteria	Brumimicrobium_aurantiacum	1737063	0	0	0.000420092	0	0	0	0	0
Bacteria	Sphingomonas_sp_Leaf33	1736215	6.16291e-05	4.66761e-05	0.000131745	3.97719e-05	8.13e-05	0	4.52149e-05	1.36795e-05
Bacteria	Caldibacillus_debilis	301148	0	0	0	0	0	0.000419711	0	0
Bacteria	Simplicispira_metamorpha	80881	0	0.000245745	2.98021e-05	5.90891e-05	8.48174e-05	0	0	0
Bacteria	Shewanella_sp_BC20	2004459	0	0	0	0	0.000419361	0	0	0
Bacteria	Arthrobacter_sp_NamB2	2576035	0	0.000126169	0.000171738	5.89507e-05	6.22125e-05	0	0	0
Bacteria	Gibbsiella_quercinecans	929813	0	1.06046e-05	0	0.000328066	8.02604e-05	0	0	0
Bacteria	Tsukamurella_tyrosinosolvens	57704	0.000271844	2.16856e-05	0	4.51188e-05	2.26026e-05	0	5.70539e-05	0
Bacteria	Janthinobacterium_sp_S3_2	1747903	0	2.41457e-05	0.000130222	0.000170138	3.00232e-05	0	4.46851e-05	1.86819e-05
Bacteria	Propioniferax_innocua	1753	0	1.32432e-05	2.62574e-05	4.19734e-05	0.000335881	0	0	0
Bacteria	Gordonia_bronchialis	2054	0.000211975	1.28938e-05	4.3048e-05	4.23729e-05	1.90149e-05	0	6.93291e-05	1.85993e-05
Bacteria	Auraticoccus_monumenti	675864	0	7.07439e-05	0.000148887	8.46883e-05	9.2559e-05	0	1.8728e-05	0
Bacteria	Indioceanicola_profundi	2220096	0.00033825	1.70695e-05	4.18418e-05	0	1.79455e-05	0	0	0
Bacteria	Sphingopyxis_bauzanensis	651663	5.80642e-05	6.32069e-05	3.54023e-05	0.000146795	5.48504e-05	0	4.08995e-05	1.52427e-05
Bacteria	Nocardioides_sp_SZ4R5S7	2340821	0	9.16607e-05	0.000131087	8.68238e-05	7.68255e-05	0	2.7937e-05	0
Bacteria	Nocardioides_gilvus	1735589	0	8.47956e-05	6.01364e-05	0.000172367	9.60855e-05	0	0	0
Bacteria	Alishewanella_aestuarii	453835	0	0.000144042	0	0.000268722	0	0	0	0
Bacteria	Veillonella_rogosae	423477	0	0	0	0	0	0	0	0.000412702
Bacteria	Curtobacterium_sp_ER1_6	1891920	0	4.35365e-05	8.6795e-05	0.000220769	6.14154e-05	0	0	0
Bacteria	Microbacterium_sp_UCD_TDU	1247714	0	1.74309e-05	0	0.000351246	4.35607e-05	0	0	0
Bacteria	Phenylobacterium_sp_Root700	1736591	0	8.25492e-05	0.000112614	0.000110171	5.27132e-05	0	2.71001e-05	2.70272e-05
Bacteria	Nocardioides_solisilvae	1542435	0	0.000114871	7.50633e-05	0.000103803	0.000116764	0	0	0
Bacteria	Haemophilus_paraphrohaemolyticus	736	0	0	0	0	0	0	0	0.000410443
Bacteria	Prevotella_salivae	228604	0	9.27459e-05	0	0.0001304	7.5743e-05	0	3.39854e-05	7.6523e-05
Bacteria	Methylobacterium_sp_L1A1	2502246	0	5.0081e-05	3.65561e-05	2.64455e-05	2.14381e-05	0.00027393	0	0
Bacteria	Rheinheimera_sp_D18	2545632	0	5.76902e-05	0.00027803	7.20571e-05	0	0	0	0
Bacteria	Pseudoxanthomonas_suwonensis	314722	0	0.00019267	0	9.36086e-05	8.33032e-05	0	1.43761e-05	2.23628e-05
Bacteria	Acinetobacter_sp_WCHAc060012	2419603	0.000385307	0	0	0	0	0	0	2.10028e-05
Bacteria	Bacteroides_luti	1297750	0.000406112	0	0	0	0	0	0	0
Bacteria	Nocardioides_plantarum	29299	0	5.65247e-05	0.000154427	0.000119008	7.60412e-05	0	0	0
Bacteria	Pseudomonas_syringae_pv_syringae_B728a	317	7.01422e-05	4.64644e-05	4.48173e-05	0.000128743	4.00983e-05	7.56073e-05	0	0
Bacteria	Nocardioides_sp_616	2268090	0	7.06327e-05	0.000111055	0.000130572	9.35415e-05	0	0	0
Bacteria	Actinomyces_sp_oral_taxon_414	712122	0	5.97886e-05	0	0	4.11862e-05	5.9782e-05	0.000116618	0.000127593
Bacteria	Nocardioides_sp_LS1	1027620	0	8.0297e-05	0.000123776	0.000132049	5.80068e-05	0	1.07213e-05	0
Bacteria	Massilia_albidiflava	321983	9.19775e-05	2.62425e-05	7.29101e-05	9.38252e-05	0.000108759	0	0	1.08421e-05
Bacteria	Quisquiliibacterium_sp_CC_CFT501	2498847	0	6.51117e-05	8.97945e-05	4.58153e-05	3.641e-05	0.000134687	3.26619e-05	0
Bacteria	Ruminococcus_sp_OM07_17	2293233	0	0	0	0	0	0	0	0.000404039
Bacteria	Propionibacteriaceae_bacterium_NML_150081	2016505	0	4.07119e-05	0	0	0.000362829	0	0	0
Bacteria	Janibacter_sp_HTCC2649	313589	4.66191e-05	5.86666e-05	9.23021e-05	7.75318e-05	0.000103092	0	2.5326e-05	0
Bacteria	Xanthomonadaceae_bacterium_NML93_0399	2032565	0.000195724	1.97131e-05	0	4.6371e-05	3.27501e-05	6.35792e-05	4.31065e-05	0
Bacteria	Paracoccus_alcaliphilus	34002	0.000150701	3.94277e-05	2.66836e-05	6.22666e-05	5.19714e-05	0	3.03331e-05	3.9249e-05
Bacteria	Marinobacter_segnicrescens	430453	0	0	0.000399685	0	0	0	0	0
Bacteria	Terracoccus_luteus	53356	0	5.82696e-05	8.45577e-05	5.48933e-05	6.30319e-05	7.06051e-05	0	6.78728e-05
Bacteria	Dialister_pneumosintes	39950	0	0.000398887	0	0	0	0	0	0
Bacteria	Alistipes_sp_5CBH24	2585118	0	0	0	0	0	0.000398851	0	0
Bacteria	Pseudacidovorax_intermedius	433924	0	5.18002e-05	8.96827e-05	7.76932e-05	5.63525e-05	8.14263e-05	1.93534e-05	2.19213e-05
Bacteria	Agrococcus_sp_Marseille_P2731	1841862	0	9.08351e-05	0.000100226	0.00012755	5.54122e-05	0	2.29927e-05	0
Bacteria	Quadrisphaera_sp_DD2A	2593304	0	4.83264e-05	0.000211992	5.23485e-05	1.7235e-05	6.71043e-05	0	0
Bacteria	Anaerococcus_sp_Marseille_P3625	1977277	0	0	0	0	0	0	0	0.000395577
Bacteria	Rufibacter_immobilis	1348778	0	8.76526e-05	8.72498e-05	0	0.000220133	0	0	0
Bacteria	Pseudomonas_salegens	1434072	0	0	0.00039422	0	0	0	0	0
Bacteria	Coriobacteriaceae_bacterium	2011094	0	9.22025e-05	0	0	0	0.000301852	0	0
Bacteria	Prevotella_amnii	419005	0	0	0	0	0	0	0.000191072	0.000202568
Bacteria	Sphingomonas_phyllosphaerae	257003	6.09604e-05	4.97365e-05	7.6165e-05	0.000121929	3.80384e-05	0	2.38911e-05	2.26717e-05
Bacteria	Terrabacter_aerolatus	422442	0	2.51871e-05	0.000138038	0.00012907	2.1368e-05	6.10835e-05	0	1.8342e-05
Bacteria	Saccharopolyspora_dendranthemae	1181886	0.000141234	5.12694e-05	0	8.18273e-05	2.81472e-05	4.02705e-05	3.10198e-05	1.90301e-05
Bacteria	Chryseobacterium_nematophagum	2305228	0	0	0	0.000392074	0	0	0	0
Bacteria	Flavobacterium_sp_GSA192	2576304	0	0	0	0.000391654	0	0	0	0
Bacteria	Actinomyces_bouchesdurhonensis	1852361	0	0.000105903	3.85005e-05	0.000185041	4.73181e-05	0	0	1.46982e-05
Bacteria	Immundisolibacter_cernigliae	1810504	0.000343224	2.64217e-05	0	0	2.1113e-05	0	0	0
Bacteria	Brevundimonas_sp_Leaf168	1736283	0	7.391e-05	0.000189297	0.000127358	0	0	0	0
Bacteria	Pseudomonas_sp_Lz4W	1206777	0	0	0	0	0	0	0.000390536	0
Bacteria	Sphingobacterium_lactis	797291	0	2.65553e-05	4.16496e-05	0.00010818	0.000196379	0	0	1.69928e-05
Bacteria	Neisseria_bergeri	1906581	0	0	0	0	0	0	0	0.000389176
Bacteria	Corynebacterium_sp_45173	2496637	0	0	0	0	0	0	0	0.000389024
Bacteria	Desulfovibrio_desulfuricans	876	0	0	0	0	0.000388102	0	0	0
Bacteria	Propionibacterium_freudenreichii	1744	0	9.32863e-05	5.18544e-05	0.00011203	0.000112751	0	0	1.74247e-05
Bacteria	Halomonas_saccharevitans	416872	0	0	0.000386213	0	0	0	0	0
Bacteria	Geodermatophilus_pulveris	1564159	0	7.19667e-05	0.000137678	0.000103613	7.2436e-05	0	0	0
Bacteria	Rheinheimera_sp_YQF_1	2499626	0	0.000130416	8.69982e-05	0.000146692	2.11053e-05	0	0	0
Bacteria	Neisseria_sp_HMSC078C12	1715075	0	0	0	0	0	0	0	0.000384271
Bacteria	Trichococcus_alkaliphilus	2052943	0	0.000236782	0	7.06874e-05	7.63726e-05	0	0	0
Bacteria	Streptococcus_rubneri	1234680	0	0.000143148	0	0	0	0	0.000240526	0
Bacteria	Pseudomonas_psychrophila	122355	0	0.00010219	2.96943e-05	0.000121847	2.39811e-05	0	4.72153e-05	5.84366e-05
Bacteria	Salmonella_enterica	28901	0.000135055	0	0	0	3.84512e-05	0	0.000175463	3.4358e-05
Bacteria	Hymenobacter_elongatus	877208	0.000192299	4.70142e-05	5.35588e-05	3.76559e-05	5.20321e-05	0	0	0
Bacteria	Propionibacteriaceae_bacterium_VG341	2072026	0	3.66568e-05	7.67923e-05	0.000115586	0.000127096	0	2.63055e-05	0
Bacteria	Alloprevotella_rava	671218	0.000158691	2.44534e-05	0	0	3.50082e-05	0	0	0.000164228
Bacteria	Brachybacterium_sp_SGAir0954	2571029	8.9685e-05	3.58657e-05	3.7676e-05	6.07888e-05	3.11318e-05	3.92646e-05	5.90186e-05	2.79493e-05
Bacteria	Brevundimonas_sp_DS20	1532555	0	5.94789e-05	0	0	8.87507e-05	0	0.000231211	0
Bacteria	Sphingomonas_sp_Ant20	104605	0	0.000176572	4.88955e-05	0.000104715	3.81042e-05	0	0	1.08715e-05
Bacteria	Pseudomonas_luteola	47886	0	0.000112948	0	0	0	0	0.000265917	0
Bacteria	Comamonadaceae_bacterium_YIM_73032	2259336	0	4.20929e-05	0.000122598	5.99008e-05	4.51343e-05	0.000109134	0	0
Bacteria	Atopobium_vaginae	82135	0	5.83834e-05	0	0	0	0	0.000104586	0.000215848
Bacteria	Marinobacter_sp_LQ44	1749259	0	0	0.000378188	0	0	0	0	0
Bacteria	Tychonema_bourrellyi	54313	0	1.71547e-05	3.84681e-05	6.44701e-05	3.44526e-05	0.000223309	0	0
Bacteria	Luteimonas_sp_4_12	2027406	0.00023736	3.23057e-05	0	3.37593e-05	2.96143e-05	0	2.55821e-05	1.87063e-05
Bacteria	Zhizhongheella_caldifontis	1452508	0	5.69047e-05	0.000155041	9.21378e-05	5.09259e-05	0	0	2.22586e-05
Bacteria	Macellibacteroides_sp_HH_ZS	1857568	0.00022376	3.39663e-05	0	7.07254e-05	4.8745e-05	0	0	0
Bacteria	Hymenobacter_psychrophilus	651662	0	6.13281e-05	0.000144872	9.40129e-05	7.6589e-05	0	0	0
Bacteria	Klenkia_taihuensis	1225127	0	9.6164e-05	0.000151605	6.54795e-05	6.32801e-05	0	0	0
Bacteria	Geodermatophilus_poikilotrophus	1333667	0	4.69704e-05	0.000116761	7.83707e-05	6.72765e-05	6.70226e-05	0	0
Bacteria	Sutterella_sp_KLE1602	1574262	0	0	0	0	0	0.000376373	0	0
Bacteria	Conexibacter_sp_Seoho_28	2133960	0	5.49378e-05	0.000125556	6.74835e-05	5.27921e-05	3.80019e-05	2.57542e-05	1.08183e-05
Bacteria	Rhodococcus_sp_ANT_H53B	2597357	0	6.44293e-05	0	0.000310743	0	0	0	0
Bacteria	Luteimonas_sp_1_1416	2559601	0.000218133	6.6328e-05	0	9.06722e-05	0	0	0	0
Bacteria	Oceaniglobus_indicus	2047749	0	2.69448e-05	0.000169932	0.000116807	6.06734e-05	0	0	0
Bacteria	Pseudomonas_sp_PAMC_29040	2498450	0	0	0	0	0	0	0.000374114	0
Bacteria	Pseudorhodoferax_sp_Leaf267	1736316	0	6.01469e-05	8.1306e-05	9.091e-05	2.47917e-05	0.000115166	0	0
Bacteria	Pseudomonas_sp_1_7	633150	0	0.000145866	0	0.000226258	0	0	0	0
Bacteria	Comamonas_sp_26	2035201	0	0	0.000314488	2.69838e-05	0	0	0	3.06272e-05
Bacteria	Nocardioides_sp_BN140041	2607659	0	5.36045e-05	8.6709e-05	0.000145421	5.25091e-05	0	3.35775e-05	0
Bacteria	Peptostreptococcaceae_bacterium_oral_taxon_929	2081703	0	0	0	0	0	0	0	0.000371455
Bacteria	Exiguobacterium_sp_B203_G5_25_7	2183920	0	0	0	0.000189548	9.54988e-05	0	8.62288e-05	0
Bacteria	Cellulomonas_hominis	156981	0	6.08319e-05	0.000164803	0.00010769	3.78234e-05	0	0	0
Bacteria	Xanthomonas_arboricola	56448	0	4.29798e-05	7.70613e-05	0.000104948	8.75629e-05	0	4.18308e-05	1.67385e-05
Bacteria	Nigerium_massiliense	1522317	0	2.7489e-05	4.4231e-05	0	0.00029915	0	0	0
Bacteria	Aequorivita_sublithincola	101385	0	0	0.000230797	0.000139315	0	0	0	0
Bacteria	Sphingosinicella_sp_GL_C_18	2116704	0.000146578	3.04612e-05	8.74244e-05	6.73447e-05	3.82599e-05	0	0	0
Bacteria	Rhizobium_flavum	1335061	0	0.000198748	0	4.40989e-05	8.76455e-05	0	3.84655e-05	0
Bacteria	Marmoricola_sp_URHB0036	1298863	0	6.68641e-05	0.000145087	0.000102065	5.49071e-05	0	0	0
Bacteria	Solirubrobacter_soli	363832	2.67834e-05	4.94434e-05	0.000121038	7.42912e-05	4.54635e-05	3.88249e-05	1.30747e-05	0
Bacteria	Propionibacteriaceae_bacterium_NML_160184	2016506	0	1.78074e-05	0	0	0.00033648	0	0	1.45911e-05
Bacteria	Acinetobacter_sp_WCHA39	2004648	0	0	0	0.000367772	0	0	0	0
Bacteria	Nocardioides_sp_URHA0032	1380388	0	6.98491e-05	0.00012043	6.33842e-05	7.30586e-05	0	2.90826e-05	1.18728e-05
Eukaryota	Debaryomyces_hansenii	4959	0	0.00010699	3.81122e-05	9.8861e-05	2.59225e-05	0	6.71405e-05	3.06053e-05
Bacteria	Rhizobium_sp_TH135	2067451	0	0.000141748	5.13837e-05	0.000108323	4.58043e-05	0	1.98764e-05	0
Bacteria	Leptospira_sp_B5_022	1242992	0	0	0	0	0	0.000367101	0	0
Bacteria	Cellulomonas_sp_Leaf334	1736339	0	3.92843e-05	0.000177017	7.46652e-05	5.22008e-05	0	2.29782e-05	0
Bacteria	Achromobacter_xylosoxidans	85698	0	5.27171e-05	7.19611e-05	9.12774e-05	7.14803e-05	7.82767e-05	0	0
Bacteria	Marinobacter_salexigens	1925763	0	0	0.000365115	0	0	0	0	0
Bacteria	Brachybacterium_sp_EE_P12	2306299	0	8.9323e-05	5.10552e-05	0.000103626	5.61077e-05	0	5.34926e-05	1.08153e-05
Bacteria	Vitellibacter_aquimaris	1548749	0	3.43412e-05	0.000208061	0.00012173	0	0	0	0
Bacteria	Haliea_salexigens	287487	0	0	0.000363902	0	0	0	0	0
Bacteria	Arthrobacter_sp_Leaf69	1736232	0	6.85359e-05	0.000157688	9.35561e-05	4.39128e-05	0	0	0
Bacteria	Roseburia_intestinalis	166486	0	2.77642e-05	0	0	0	0	0	0.000335897
Bacteria	Tetzosporium_hominis	2020506	0	0.000151069	0	0.000111284	0.000100347	0	0	0
Bacteria	Pseudorhodoferax_sp_Leaf265	1736315	9.19676e-05	6.06938e-05	2.19075e-05	4.45591e-05	2.51799e-05	0.000100987	1.72299e-05	0
Bacteria	Veillonella_atypica	39777	0	0.000362414	0	0	0	0	0	0
Bacteria	Gemmobacter_sp_HB_1	2652247	6.01836e-05	4.97165e-05	2.97661e-05	8.44375e-05	8.97712e-05	0	3.3749e-05	1.42764e-05
Bacteria	Clostridium_leptum	1535	0	0	0	0	0	0.000361524	0	0
Bacteria	Corynebacterium_sp_NML_120412	2029401	0	0	0	0	0	0	0.000200242	0.000160907
Bacteria	Weissella_minor	1620	0	0	0.000189707	0.000170936	0	0	0	0
Bacteria	Prevotella_sp_HMSC069G02	1739496	0	0.000360106	0	0	0	0	0	0
Bacteria	Lactobacillus_concavus	287844	0	3.98458e-05	0	0.000124929	0.000113528	0	8.1718e-05	0
Bacteria	Klenkia_soli	1052260	0	6.1199e-05	0.000103113	7.54901e-05	6.97626e-05	0	3.13169e-05	1.87171e-05
Bacteria	Sphingomonas_sp_3P27F8	2502213	0.000166649	3.48279e-05	3.76687e-05	4.27759e-05	2.92292e-05	3.22665e-05	0	1.57001e-05
Bacteria	Aerococcus_sp_SJQ22	2487350	0	0.000358747	0	0	0	0	0	0
Bacteria	Agrococcus_jejuensis	399736	0	7.46528e-05	6.3774e-05	7.98716e-05	6.21747e-05	2.8672e-05	4.95674e-05	0
Bacteria	Arthrobacter_globiformis	1665	0	4.34042e-05	0.000229326	6.12507e-05	2.41436e-05	0	0	0
Bacteria	Crenalkalicoccus_roseus	1485588	0	5.7859e-05	0.000119974	6.80435e-05	7.73369e-05	0	0	3.36096e-05
Bacteria	Brevundimonas_nasdae	172043	0	5.80903e-05	0	0	0.000100928	0	0.000197384	0
Bacteria	Geodermatophilus_telluris	1190417	0	7.31042e-05	9.24061e-05	0.000130127	6.01185e-05	0	0	0
Bacteria	Novosphingobium_barchaimii	1420591	0.000211948	3.21566e-05	5.07245e-05	3.58966e-05	1.44798e-05	0	0	1.01952e-05
Bacteria	Aureimonas_altamirensis	370622	3.61266e-05	4.33627e-05	2.41962e-05	6.5393e-05	5.48285e-05	0	9.81267e-05	3.30965e-05
Bacteria	Rhizobium_sp_Leaf306	1736330	0	0.000105283	9.09739e-05	0.000111098	4.52249e-05	0	0	0
Bacteria	Ignatzschineria_indica	472583	0	0	0	0	0	0	0	0.000352491
Bacteria	Modestobacter_sp_Leaf380	1736356	0	5.867e-05	7.56853e-05	6.94596e-05	0.000111287	0	3.67573e-05	0
Bacteria	Pantoea_sp_Ae16	1890373	0	0	0	0	0	0	0	0.000351295
Bacteria	Rhodococcus_ruber	1830	0	0.000189712	8.49408e-05	7.64647e-05	0	0	0	0
Bacteria	Tessaracoccus_massiliensis	1522311	0	6.89409e-05	0	5.71898e-05	0.000172146	0	3.89108e-05	1.36621e-05
Bacteria	Lysobacter_dokdonensis	414050	0	1.9331e-05	0.000231154	3.7272e-05	4.12209e-05	0	2.15128e-05	0
Bacteria	Rubrobacter_xylanophilus	49319	0	4.08073e-05	5.87795e-05	0	0	0.000132515	0.000118089	0
Bacteria	Duganella_sp_CF517	1881038	0.000131042	3.12166e-05	5.52825e-05	6.23361e-05	3.54774e-05	0	3.46187e-05	0
Bacteria	Dyadobacter_sp_32	538966	0	0.000186936	2.88787e-05	9.21896e-05	4.15368e-05	0	0	0
Bacteria	Winogradskyella_sediminis	1382466	0	0	0.000348999	0	0	0	0	0
Bacteria	Brumimicrobium_mesophilum	392717	0	0	0.000214791	0.000133957	0	0	0	0
Bacteria	Pseudorhodoferax_soli	545864	0	3.48973e-05	4.59965e-05	8.60744e-05	3.73254e-05	0.000133636	1.06382e-05	0
Bacteria	Lachnospiraceae_bacterium_oral_taxon_096	712982	0	6.90901e-05	0	0.000176146	0	0	0.000103058	0
Bacteria	Planococcus_massiliensis	1499687	0	6.23261e-05	0	0.000113062	2.9672e-05	0	0.000142534	0
Bacteria	Nocardioides_sp_SB3_45	2558918	0	5.17518e-05	9.76307e-05	0.000117708	5.78051e-05	0	2.18438e-05	0
Bacteria	Sphingobium_sp_YBL2	484429	0.000259026	1.1041e-05	0	5.5132e-05	2.11613e-05	0	0	0
Bacteria	Rhizobium_sp_Td3	1764556	9.57202e-05	4.73459e-05	0	3.17294e-05	2.17309e-05	9.53534e-05	3.41485e-05	1.91051e-05
Bacteria	Lysobacter_soli	453783	0	5.60589e-05	0.000181772	7.6874e-05	1.9078e-05	0	0	1.09652e-05
Bacteria	Deinococcus_sp_LM3	1938608	0	9.88304e-05	0	0.000169478	7.54435e-05	0	0	0
Bacteria	Campylobacter_hominis	76517	0	0	0	0	0	0	0	0.000343722
Bacteria	Leptotrichia_buccalis	40542	0	0	0	0	0	0	0	0.000343491
Bacteria	Cellulomonas_sp_HZM	1454010	0	2.50301e-05	6.4047e-05	4.9638e-05	0.000118135	8.66375e-05	0	0
Bacteria	Pigmentiphaga_sp_NML080357	2008675	0	0	0.000111105	0	0	0.000207078	0	2.50557e-05
Bacteria	Hymenobacter_chitinivorans	89969	0	6.26666e-05	0.0001324	9.63817e-05	5.07676e-05	0	0	0
Bacteria	Serinicoccus_sp_GP_T3_3	2306021	0	5.68982e-05	6.7557e-05	0.000128207	7.67718e-05	0	0	1.20947e-05
Bacteria	Paracoccus_alkenifer	65735	0	8.11189e-05	6.69017e-05	5.94465e-05	0.000111172	0	2.27029e-05	0
Bacteria	Arthrobacter_castelli	271431	0	6.18447e-05	0.000185319	4.02993e-05	2.81054e-05	0	2.50792e-05	0
Bacteria	Brevibacterium_epidermidis	1698	0	6.99148e-05	4.93276e-05	0.000165224	4.09178e-05	0	0	1.43829e-05
Bacteria	Massilia_aurea	373040	3.28806e-05	5.96478e-05	9.53805e-05	8.93483e-05	4.11399e-05	2.10984e-05	0	0
Bacteria	Massilia_lurida	1036180	0	4.26536e-05	0.00016296	5.44668e-05	5.91397e-05	1.98944e-05	0	0
Bacteria	Mycolicibacterium_novocastrense	59813	0	0.00017906	0.000104589	5.50954e-05	0	0	0	0
Bacteria	Methylobacterium_sp_ARG_1	1692501	0.000131743	4.91872e-05	5.46972e-05	4.29915e-05	3.14879e-05	0	2.7986e-05	0
Bacteria	Gordonia_terrae	2055	0	9.49153e-05	5.31938e-05	7.19757e-05	7.434e-05	0	4.31206e-05	0
Bacteria	Agromyces_sp_NDB4Y10	1775951	0	4.18501e-05	0.00018162	6.39463e-05	4.81693e-05	0	0	0
Bacteria	Ketogulonicigenium_vulgare	92945	0	1.99573e-05	2.61449e-05	9.62278e-05	0.000168216	0	2.4994e-05	0
Bacteria	Salinarimonas_sp_BN140002	1638099	9.69985e-05	4.85358e-05	8.84192e-05	6.49168e-05	3.61865e-05	0	0	0
Bacteria	Fusobacterium_necrophorum	859	0	0.000334439	0	0	0	0	0	0
Bacteria	Bacteroides_coprophilus	387090	0	0	0	0.000228113	0	0	0	0.000106148
Bacteria	Methylobacterium_radiotolerans	31998	0	8.0958e-05	6.63699e-05	8.27847e-05	0	0	5.41853e-05	4.98841e-05
Bacteria	Hymenobacter_sp_sh_6	2319843	0	5.81402e-05	0.000161479	7.27788e-05	4.16764e-05	0	0	0
Bacteria	Pseudomonas_sp_TTU2014_105ASC	1729726	0	0.000136256	0	0.000146482	0	0	0	5.13057e-05
Bacteria	Arenimonas_metalli	948077	0	7.10431e-05	0.000101423	9.13269e-05	3.22881e-05	0	0	3.74957e-05
Bacteria	Limimaricola_cinnabarinus	1125964	0	2.6583e-05	9.8636e-05	0.000106124	0.000101603	0	0	0
Bacteria	Microbacterium_sp_Y_01	2048898	0	5.31017e-05	0.000105326	7.8856e-05	9.5533e-05	0	0	0
Bacteria	Glutamicibacter_nicotianae	37929	0	0.000332406	0	0	0	0	0	0
Bacteria	Methylobacterium_sp_DM1	2067957	0	7.30838e-05	6.25482e-05	8.30219e-05	4.30956e-05	0	6.03035e-05	1.00955e-05
Bacteria	Agromyces_flavus	589382	0	2.67331e-05	0.000216825	6.0109e-05	2.80802e-05	0	0	0
Bacteria	Brevundimonas_subvibrioides	74313	0	3.55051e-05	8.60307e-05	9.66089e-05	7.82051e-05	0	3.53435e-05	0
Bacteria	Microvirga_guangxiensis	549386	0	3.94955e-05	9.79228e-05	9.21394e-05	3.3098e-05	6.82687e-05	0	0
Bacteria	Sphingomonas_sp_R4DWN	2529389	0	4.98732e-05	9.92571e-05	9.36836e-05	6.51702e-05	0	0	2.29077e-05
Bacteria	Aeromicrobium_sp_Leaf291	1736325	0	0.00033068	0	0	0	0	0	0
Bacteria	Pelomonas_saccharophila	304	0.000185238	1.82525e-05	3.85235e-05	1.20169e-05	1.10773e-05	5.0516e-05	0	1.46539e-05
Bacteria	Bacteroidales_bacterium	2030927	0	0	0	0	0.000267122	0	0	6.26783e-05
Bacteria	Pantoea_sp_3_5_1	1522060	0	0	0	0	0	0	0.000329527	0
Bacteria	Amaricoccus_sp_HB172011	2589815	0	3.78548e-05	8.87353e-05	6.77518e-05	8.12177e-05	0	3.60753e-05	1.73522e-05
Bacteria	Sanguibacter_antarcticus	372484	0	3.42053e-05	0.000117036	6.20637e-05	0.000115208	0	0	0
Bacteria	Microvirga_lotononidis	864069	0	4.63121e-05	0.000150704	5.96876e-05	3.4792e-05	2.56063e-05	1.10825e-05	0
Bacteria	Sphingomonas_adhaesiva	28212	0	6.26776e-05	0.000104588	4.88176e-05	4.10312e-05	0	4.88841e-05	2.20219e-05
Bacteria	Ochrobactrum_rhizosphaerae	571254	0	0.000170549	0	0.000157406	0	0	0	0
Bacteria	Microcella_alkaliphila	279828	0	4.56071e-05	8.95494e-05	0.000128978	4.85927e-05	0	0	1.35882e-05
Bacteria	Brevundimonas_sp_BAL3	391600	0	9.33993e-05	0	0	0.000115555	0	8.16927e-05	3.55268e-05
Bacteria	Corynebacterium_sp_HMSC08C04	1581137	0	0	0	0	0	0	0.000101489	0.000224499
Bacteria	Rhodobacter_sp_JA983	2584941	0	2.55875e-05	0.000103467	8.11127e-05	5.69086e-05	0	5.88245e-05	0
Bacteria	Staphylococcus_sciuri	1296	0	0	0	0	0	0	0	0.000325899
Bacteria	Raoultella_ornithinolytica	54291	0	0	0	0	0.000325568	0	0	0
Bacteria	Deinococcus_sp_KSM4_11	2568654	0	4.8039e-05	0.000110829	8.92541e-05	6.09874e-05	0	0	1.50583e-05
Bacteria	Kytococcus_schroeteri	138300	0	0	0	0	0.000323655	0	0	0
Bacteria	Methylobacterium_oxalidis	944322	0	3.40761e-05	0.0001182	3.52976e-05	2.58993e-05	0.000110045	0	0
Bacteria	Sphingomonas_hankookensis	563996	0.000291047	3.16964e-05	0	0	0	0	0	0
Bacteria	Pleurocapsa_sp_CCALA_161	2107688	0	3.3482e-05	0	0.00014174	3.00313e-05	0	0.000117466	0
Bacteria	Sphingomonas_sp_RIT328	1470591	0	5.57307e-05	5.05967e-05	0.000102235	3.64494e-05	0	4.67186e-05	3.07488e-05
Bacteria	Miniimonas_arenae	676201	0	5.16899e-05	0	0	0.000236527	0	0	3.40578e-05
Bacteria	Defluviimonas_sp_XJ4	2487129	0	3.44192e-05	7.04448e-05	7.97848e-05	0.000125042	0	0	1.21805e-05
Bacteria	Aliihoeflea_sp_2WW	1381123	0	5.68116e-05	7.9647e-05	8.35627e-05	3.06245e-05	5.96316e-05	1.12385e-05	0
Bacteria	Ewingella_americana	41202	0.000103354	3.05534e-05	1.79652e-05	4.61354e-05	0	0	0.000123006	0
Bacteria	Rhodococcus_sp_EPR_157	1813677	0	6.85201e-05	0.000149673	7.94198e-05	2.32499e-05	0	0	0
Bacteria	Aureimonas_sp_Leaf454	1736381	0	2.87719e-05	4.37065e-05	4.05563e-05	5.9442e-05	0.000124736	2.34848e-05	0
Bacteria	Sedimentibacter_sp_SX930	1955060	0	0.000320433	0	0	0	0	0	0
Bacteria	Sphingobium_chlorophenolicum	46429	0.000130606	3.36882e-05	0.000111419	2.43254e-05	2.03168e-05	0	0	0
Bacteria	Fenollaria_massiliensis	938288	0	0	0	0	0	0	0	0.000319601
Bacteria	Tessaracoccus_sp_ZS01	1906324	0	0.000101511	3.7676e-05	8.1356e-05	9.87878e-05	0	0	0
Bacteria	Stenotrophomonas_sp_CC120223_11	1378090	0	0	0.000319088	0	0	0	0	0
Bacteria	Streptococcus_sp_Marseille_P644	2487316	0	0	0	0	0	0	0	0.000319014
Bacteria	Ralstonia_sp_SET104	2448774	0.000221687	0	0	2.10484e-05	0	7.60283e-05	0	0
Bacteria	Prevotella_sp_oral_taxon_473_str_F0040	712469	0	4.8155e-05	0	0	3.99859e-05	0	0.000109117	0.000121499
Bacteria	Nocardioides_sp_GY_10113	2569761	0	5.05885e-05	0.000115486	4.89451e-05	9.25374e-05	0	0	1.11928e-05
Bacteria	Brevundimonas_sp_GW460_12_10_14_LB2	1827469	0	8.76526e-05	0	0.000147109	8.35776e-05	0	0	0
Bacteria	Mariniflexile_sp_TRM1_10	2027857	0.000318332	0	0	0	0	0	0	0
Bacteria	Modestobacter_multiseptatus	88139	0	5.04187e-05	0.000102127	4.97097e-05	5.65684e-05	3.0917e-05	2.83711e-05	0
Bacteria	Malikia_spinosa	86180	0	1.67572e-05	4.61966e-05	0.000188072	6.70508e-05	0	0	0
Bacteria	Hymenobacter_sedentarius	1411621	0	6.2187e-05	0.000132367	8.61317e-05	3.72957e-05	0	0	0
Bacteria	Sphingopyxis_macrogoltabida	33050	0	3.98247e-05	6.93955e-05	8.17924e-05	2.73204e-05	3.92095e-05	3.88069e-05	2.1365e-05
Bacteria	Calidifontibacter_indicus	419650	5.83586e-05	4.96603e-05	4.09631e-05	5.54283e-05	9.71384e-05	0	1.60672e-05	0
Bacteria	Marinobacter_hydrocarbonoclasticus	2743	0	0	0.000317327	0	0	0	0	0
Bacteria	Cupriavidus_taiwanensis	164546	0	4.78496e-05	5.44745e-05	0.000151011	4.45886e-05	0	1.80354e-05	0
Bacteria	Pseudomonas_protegens	380021	0.000208698	1.94932e-05	0	6.33251e-05	2.38201e-05	0	0	0
Bacteria	Halomonas_ventosae	229007	0	0	0.000203598	0.000111731	0	0	0	0
Bacteria	Snodgrassella_alvi	1196083	0	5.54606e-05	0	0.000259563	0	0	0	0
Bacteria	Pseudomonas_sp_06C_126	1917281	0	0	0	0	0	0	0.000315021	0
Bacteria	Flavobacterium_sp_IMCC34758	2211445	0	0	0	0.000253701	0	0	0	6.12506e-05
Bacteria	Nostoc_cycadae	246795	0	0.000144541	0	0.000169633	0	0	0	0
Bacteria	Paracoccus_zeaxanthinifaciens	187400	0	4.48617e-05	4.51607e-05	0.000114974	0.00010904	0	0	0
Bacteria	Paracoccus_sp_YJ057	2447760	0	5.62899e-05	5.05505e-05	8.33342e-05	0.000100249	0	1.02918e-05	1.33055e-05
Bacteria	Ornithinimicrobium_murale	1050153	0	6.53216e-05	6.85534e-05	0.000109907	5.7504e-05	0	0	1.25891e-05
Bacteria	Megasphaera_micronuciformis	187326	0	6.02753e-05	0	0.000121408	6.65392e-05	0	0	6.56374e-05
Bacteria	Blastococcus_sp_Marseille_P5729	2086582	0.000114233	9.26707e-05	0	5.62917e-05	4.03066e-05	0	0	1.03144e-05
Bacteria	Staphylococcus_caprae	29380	0	0	0	0	0	0	0	0.000312911
Bacteria	Tannerella_sp_oral_taxon_HOT_286	712710	1.43294e-05	3.62999e-05	0	5.90368e-05	0	0	1.76862e-05	0.000185515
Bacteria	Cellulomonas_sp_KH9	1855324	0	4.4992e-05	0.000147329	7.006e-05	4.94024e-05	0	0	0
Bacteria	Pseudomonas_sp_16W4_4_3	2586906	0	0.000131011	4.65346e-05	8.87001e-05	1.43453e-05	0	1.87613e-05	1.15125e-05
Bacteria	Hymenobacter_sp_DG25A	1385663	0	6.70238e-05	0.000113979	7.91295e-05	5.05828e-05	0	0	0
Bacteria	Actinomyces_nasicola	208480	0.000123439	6.91889e-05	5.38543e-05	2.38162e-05	3.99534e-05	0	0	0
Bacteria	Bacteroides_fragilis	817	0	4.39473e-05	0	0	0	0	0	0.000266277
Bacteria	Agrococcus_sp_SGAir0287	2070347	8.65447e-05	3.49995e-05	4.43907e-05	4.04983e-05	2.11047e-05	8.26084e-05	0	0
Bacteria	Acinetobacter_sp_S23	2576829	0	7.58521e-05	3.97405e-05	0.000125141	6.92716e-05	0	0	0
Bacteria	Leifsonia_xyli	1575	0	4.03888e-05	8.78348e-05	0.000137682	4.39203e-05	0	0	0
Bacteria	Ruminococcus_champanellensis	1161942	0	0	0	0	0	0.000309637	0	0
Bacteria	Rathayibacter_sp_Leaf296	1736327	0	4.67446e-05	0.000175942	8.67581e-05	0	0	0	0
Bacteria	Paracoccus_sp_IO390502	2079229	0	4.29112e-05	0.000118126	8.00446e-05	6.80021e-05	0	0	0
Bacteria	Frankiales_bacterium	2339232	0	4.73305e-05	4.38736e-05	6.14117e-05	6.0782e-05	7.19e-05	2.36251e-05	0
Bacteria	Tessaracoccus_oleiagri	686624	0	0.000154331	2.89427e-05	5.90903e-05	5.04867e-05	0	1.58969e-05	0
Bacteria	Brachybacterium_faecium	43669	0	9.24016e-05	8.93478e-05	5.82085e-05	6.86002e-05	0	0	0
Bacteria	Mycolicibacterium_fortuitum	1766	0	0.000222101	0	0	0	8.49393e-05	0	0
Bacteria	Pseudorhodobacter_sp_MZDSW_24AT	2052957	0	5.41236e-05	0.00014549	4.62343e-05	6.11756e-05	0	0	0
Bacteria	Pseudomonas_sp_o96_267	2479853	0	0.000143961	0	0.000162422	0	0	0	0
Bacteria	Chryseobacterium_sp_YLOS41	2058346	0	0	0	0	0.000151472	0	0.000154824	0
Bacteria	Saccharopolyspora_rectivirgula	28042	8.16549e-05	2.4437e-05	0	0.000127502	3.80457e-05	0	3.45308e-05	0
Bacteria	Phycicoccus_dokdonensis	443156	0	6.11035e-05	0.000107062	6.16869e-05	3.96709e-05	0	3.65058e-05	0
Bacteria	Lactobacillus_aviarius	1606	0.00030547	0	0	0	0	0	0	0
Bacteria	Anaerococcus_lactolyticus	33032	0	0	0	0	0	0	0	0.000304757
Bacteria	Paenarthrobacter_nicotinovorans	29320	0	0.00015442	0.00011179	0	3.84768e-05	0	0	0
Bacteria	Rhodobacteraceae_bacterium_EhC02	1849170	0	2.41764e-05	0.000101385	0.000157997	2.09357e-05	0	0	0
Bacteria	Mobilicoccus_massiliensis	1522310	0	5.89989e-05	7.7108e-05	7.13387e-05	6.16833e-05	3.51726e-05	0	0
Bacteria	Pseudoxanthomonas_sp_Root65	1736576	0	5.59149e-05	4.17078e-05	7.00856e-05	2.25398e-05	7.59094e-05	3.8063e-05	0
Bacteria	Sphingopyxis_sp_L1A2A	2502247	7.06678e-05	3.23464e-05	4.40662e-05	0.00010489	5.21012e-05	0	0	0
Bacteria	Butyricimonas_virosa	544645	0	0	0	0	0	0.000186445	0	0.000117418
Bacteria	Flavobacterium_soli	344881	0	6.27282e-05	6.85237e-05	0.000103814	0	0	6.85553e-05	0
Bacteria	Sphingomonas_sp_CCH10_B3	1768757	0	3.18881e-05	3.54521e-05	9.14771e-05	2.06675e-05	8.44337e-05	3.94509e-05	0
Bacteria	Microbacterium_laevaniformans	36807	0	9.43052e-05	0	0.000101396	8.98603e-05	0	1.77072e-05	0
Bacteria	Ornithinimicrobium_sp_H23M54	2594265	0	6.42248e-05	3.0909e-05	0.000132171	4.37975e-05	0	0	3.20733e-05
Bacteria	Lutibacter_oricola	762486	0	0	0.000302921	0	0	0	0	0
Bacteria	Citricoccus_sp_CH26A	1045009	0	7.59069e-05	4.45631e-05	8.71802e-05	9.52091e-05	0	0	0
Bacteria	Mobilicoccus_pelagius	746032	0	6.4012e-05	2.30144e-05	5.01365e-05	7.83649e-05	6.88876e-05	0	1.69882e-05
Bacteria	Corynebacterium_lipophiloflavum	161889	0	4.4346e-05	0	0	6.81895e-05	0	0.000163518	2.52229e-05
Bacteria	Roseomonas_rhizosphaerae	1335062	0	5.91332e-05	0.000174876	0	6.6961e-05	0	0	0
Bacteria	Gramella_jeungdoensis	708091	0	7.96956e-05	0.00022126	0	0	0	0	0
Bacteria	Luteimonas_marina	488485	0.000117493	2.11262e-05	6.06493e-05	4.98807e-05	5.15544e-05	0	0	0
Bacteria	Paracoccus_homiensis	364199	0	3.3791e-05	6.87423e-05	8.49738e-05	9.36604e-05	0	1.87486e-05	0
Bacteria	Yaniella_halotolerans	225453	0	6.28139e-05	0	0.00014459	9.24211e-05	0	0	0
Bacteria	Mycolicibacterium_bacteremicum	564198	0	5.10015e-05	7.55847e-05	3.16761e-05	2.94072e-05	0	1.50172e-05	9.71172e-05
Bacteria	Schaalia_turicensis	131111	0.000282428	0	0	0	0	0	1.7229e-05	0
Bacteria	Paracoccus_laeviglucosivorans	1197861	0	6.19708e-05	7.10333e-05	4.88658e-05	0.000101253	0	1.61491e-05	0
Bacteria	Pseudomonas_sp_Eur1_9_41	378534	0	0	0	0	0	0	0.000299247	0
Bacteria	Parabacteroides_chartae	1037355	0	3.79725e-05	0	0.000163096	9.80898e-05	0	0	0
Bacteria	Microbacterium_sp_Root166	1736478	0	3.80477e-05	0.000114831	7.55347e-05	3.51587e-05	0	3.51632e-05	0
Bacteria	Cellulomonas_sp_PhB143	2485186	0	1.66203e-05	0.000155612	9.89868e-05	2.71993e-05	0	0	0
Bacteria	Rhodobacteraceae_bacterium_DSL_40	2219044	8.94694e-05	2.29079e-05	7.90536e-05	4.26114e-05	4.0675e-05	0	1.28542e-05	1.06896e-05
Bacteria	Pseudomonas_sp_Y22	2268758	0	8.72307e-05	6.23814e-05	0.000112566	3.52055e-05	0	0	0
Bacteria	Georgenia_satyanarayanai	860221	0	5.76312e-05	7.12725e-05	6.9408e-05	9.90405e-05	0	0	0
Bacteria	Variovorax_boronicumulans	436515	0	3.37131e-05	9.11602e-05	6.55801e-05	3.12797e-05	5.68128e-05	1.843e-05	0
Bacteria	Tessaracoccus_lapidicaptus	1427523	0	0.00013806	0	0	0.000158504	0	0	0
Bacteria	Flavobacterium_sp_SNL9	2608000	0	5.21473e-05	0	0.000244256	0	0	0	0
Bacteria	Prevotella_sp_oral_taxon_313	652722	0	0	0	0.000164816	0.000131248	0	0	0
Bacteria	Sphingomonas_sp_S6_262	1166340	0	2.72178e-05	0.000121172	9.24973e-05	4.40371e-05	0	0	1.11385e-05
Bacteria	Trichococcus_sp_SKBG	2585775	0	0.00029562	0	0	0	0	0	0
Bacteria	Noviherbaspirillum_sp_122213_3	2588497	0	3.92843e-05	7.46282e-05	6.66815e-05	6.98892e-05	3.14179e-05	0	1.36958e-05
Bacteria	Geodermatophilus_tzadiensis	1137988	0	5.59841e-05	6.90174e-05	8.59524e-05	8.46105e-05	0	0	0
Bacteria	Geodermatophilus_amargosae	1296565	0	4.15192e-05	7.10407e-05	3.16363e-05	6.29366e-05	5.48479e-05	3.30451e-05	0
Bacteria	Porphyrobacter_mercurialis	1572751	0	3.96447e-05	4.91651e-05	7.15836e-05	0.000111639	0	0	2.25412e-05
Bacteria	Nesterenkonia_massiliensis	1232429	0	6.56342e-05	0	0.000134192	5.14518e-05	0	4.32671e-05	0
Bacteria	Clostridium_sp_Marseille_P7770	2495408	0	0	0	0	0	0.000293714	0	0
Bacteria	Yonghaparkia_sp_Root332	1736516	0	9.78929e-05	0	0.00019512	0	0	0	0
Bacteria	Sphingomonas_sp_ABOLF	1985879	0.000154042	3.89889e-05	0	4.14677e-05	4.45214e-05	0	0	1.39824e-05
Bacteria	Corynebacterium_ammoniagenes	1697	0	2.048e-05	4.60386e-05	8.36909e-05	8.03905e-05	0	0	6.20962e-05
Bacteria	Kluyvera_cryocrescens	580	0	5.46997e-05	0	0.000111951	0.000102057	0	0	2.34375e-05
Bacteria	Tersicoccus_phoenicis	554083	0	5.23157e-05	9.9921e-05	7.12862e-05	4.10445e-05	0	2.64666e-05	0
Bacteria	Mitsuaria_chitosanitabida	65048	0.000191612	0	2.30942e-05	0	0	6.2771e-05	1.31203e-05	0
Bacteria	Bacteroides_xylanisolvens	371601	0	0	0	0	0	0.000290261	0	0
Bacteria	Nocardiopsis_salina	245836	0.000161598	3.21705e-05	0	4.99855e-05	0	4.63931e-05	0	0
Bacteria	Geobacter_sp_DSM_2909	2135459	0	0	0	0	0	0.000290091	0	0
Bacteria	Kosakonia_cowanii	208223	0	4.17258e-05	0	8.15766e-05	7.72423e-05	6.09174e-05	2.84714e-05	0
Bacteria	Bifidobacterium_asteroides	1684	0	0	0	0.000218704	7.09278e-05	0	0	0
Bacteria	Deinococcus_actinosclerus	1768108	0	2.76414e-05	0.00015557	0	0.000106263	0	0	0
Bacteria	Chondrocystis_sp_NIES_4102	2005460	0	0	0	0.000289204	0	0	0	0
Bacteria	Marihabitans_asiaticum	415218	0	6.92512e-05	3.74469e-05	7.26806e-05	6.30046e-05	4.65976e-05	0	0
Bacteria	Rhodobacteraceae_bacterium_WDS4C29	1914409	0	2.04348e-05	8.80173e-05	8.56723e-05	3.30278e-05	0	6.16732e-05	0
Bacteria	Altererythrobacter_dongtanensis	692370	0	4.31074e-05	0.000132591	6.23343e-05	5.05294e-05	0	0	0
Bacteria	Hydrogenophaga_sp_NH_16	2184519	0	3.96546e-05	0	0.000131739	0.000116754	0	0	0
Bacteria	Pontibacter_akesuensis	388950	0	3.66132e-05	0.000135624	8.40884e-05	3.11045e-05	0	0	0
Bacteria	Exiguobacterium_acetylicum	41170	0	0	0	0	0.000287315	0	0	0
Bacteria	Veillonellaceae_bacterium_DNF00626	1588754	0	0	0	0	0	0	0.000168859	0.000118317
Bacteria	Lactobacillus_kimchiensis	993692	0	0.000178988	0	0	0	0	0.000108063	0
Bacteria	Microbacterium_sp_LKL04	912630	0	0.000128935	0	0.000157663	0	0	0	0
Bacteria	Trichococcus_patagoniensis	382641	0	0.000173376	0	0.000113129	0	0	0	0
Bacteria	Knoellia_sinensis	136100	0	5.64707e-05	5.02445e-05	7.23534e-05	4.5785e-05	0	4.37347e-05	1.78823e-05
Bacteria	Aeromicrobium_massiliense	1464554	0	2.5827e-05	0.000173109	4.02162e-05	1.93614e-05	0	2.75795e-05	0
Bacteria	Solirubrobacter_sp_URHD0082	1298857	0	4.18099e-05	0.00011072	8.2142e-05	3.3819e-05	0	1.69221e-05	0
Bacteria	Oceaniglobus_sp_YLY08	2136177	0	0	0.000167308	6.63849e-05	3.04391e-05	0	2.12302e-05	0
Bacteria	Moheibacter_sediminis	1434700	0	0	0	0	0.000284952	0	0	0
Bacteria	Kineococcus_radiotolerans	131568	0	4.94762e-05	5.72603e-05	6.85014e-05	7.95058e-05	0	0	3.01429e-05
Bacteria	Mesorhizobium_sp_YM1C_6_2	1827501	0	3.55405e-05	0.000117348	9.75693e-05	2.39192e-05	0	0	1.02457e-05
Bacteria	Luteitalea_pratensis	1855912	7.539e-05	3.89889e-05	9.42784e-05	5.50553e-05	2.0825e-05	0	0	0
Bacteria	Clostridiales_bacterium_CHKCI006	1780379	0.00028449	0	0	0	0	0	0	0
Bacteria	Microbacterium_kyungheense	1263636	0	3.33104e-05	0.000134226	7.68574e-05	2.91199e-05	0	0	1.06604e-05
Bacteria	Glutamicibacter_soli	453836	0	0	0	0	5.71818e-05	0.000226911	0	0
Bacteria	Sphingopyxis_sp_H115	1759073	0.000121379	2.31768e-05	1.94916e-05	5.15989e-05	5.45711e-05	0	0	1.35963e-05
Bacteria	Deinococcus_murrayi	68910	0	6.66676e-05	0	0	0.000216834	0	0	0
Bacteria	Schleiferia_thermophila	884107	0	0	0	0	0	0.00028292	0	0
Bacteria	Microbacterium_hominis	162426	0	5.83012e-05	9.70206e-05	6.76484e-05	5.99036e-05	0	0	0
Bacteria	Ulvibacter_litoralis	227084	0	0	0	0.000282071	0	0	0	0
Bacteria	Streptococcus_pneumoniae	1313	0	0.00028191	0	0	0	0	0	0
Bacteria	Actinomyces_polynesiensis	1325934	0	0.000134802	0	6.02219e-05	8.68095e-05	0	0	0
Bacteria	Altererythrobacter_sp_AY_3R	2268576	0	1.83288e-05	0.000111717	7.17958e-05	7.98207e-05	0	0	0
Bacteria	Microbacterium_sp_BH_3_3_3	1906742	0	4.92112e-05	0	0.000118572	6.95978e-05	0	2.08078e-05	2.33816e-05
Bacteria	Methylorubrum_populi	223967	0	3.87923e-05	4.50086e-05	6.61932e-05	4.24031e-05	8.9053e-05	0	0
Bacteria	Acinetobacter_sp_ANC_5324	2053289	0	0.000280732	0	0	0	0	0	0
Bacteria	Ancrocorticia_populi	2175228	0	4.55079e-05	3.938e-05	9.99345e-05	7.93968e-05	0	0	1.64014e-05
Bacteria	Sulfitobacter_geojensis	1342299	0	0	0.000201644	7.87171e-05	0	0	0	0
Bacteria	Nocardioides_sp_4053	2576036	0	7.29428e-05	0	0.000114174	9.25339e-05	0	0	0
Bacteria	Gaiella_occulta	1002870	3.86846e-05	4.61916e-05	8.68223e-05	7.40352e-05	3.37697e-05	0	0	0
Bacteria	Pseudomonas_sp_v388	2479849	0	1.15146e-05	8.44223e-05	6.15913e-05	0.000121171	0	0	0
Bacteria	Corynebacterium_sp_HMSC04H06	1581050	0	1.68894e-05	0	0	0.000240766	0	0	2.09562e-05
Bacteria	Arthrobacter_sp_UCD_GKA	1913576	4.22023e-05	6.64324e-05	3.48191e-05	8.63039e-05	3.21527e-05	0	1.66846e-05	0
Bacteria	Flavobacterium_plurextorum	1114867	0	0.000278433	0	0	0	0	0	0
Bacteria	Massilia_sp_ONC3	2562153	0	3.54035e-05	9.29492e-05	7.47172e-05	3.45378e-05	0	2.30046e-05	1.76609e-05
Bacteria	Lachnospiraceae_bacterium_A4	397291	0	0	0	0	2.4172e-05	0.000186612	6.73261e-05	0
Bacteria	Sphingosinicella_vermicomposti	614671	0	3.55719e-05	0.000140579	4.4862e-05	5.6801e-05	0	0	0
Bacteria	Comamonas_terrigena	32013	5.41568e-05	5.83724e-05	0	7.59519e-05	5.86349e-05	0	0	3.0474e-05
Bacteria	Nocardioides_sp_WSJ_1	2138300	0	5.12246e-05	7.55746e-05	8.33815e-05	6.74071e-05	0	0	0
Bacteria	Bradyrhizobium_japonicum	375	0.000162502	3.01642e-05	4.63651e-05	0	3.84966e-05	0	0	0
Bacteria	Prevotella_sp_MGM1	2033405	0	0	0	0	3.66733e-05	0.000176992	6.37549e-05	0
Bacteria	Nesterenkonia_sp_GY074	1804987	0	0.000106161	8.63063e-05	4.5165e-05	3.95943e-05	0	0	0
Bacteria	Aestuariimicrobium_kwangyangense	396389	0	6.06409e-05	0.000105582	8.14074e-05	2.95225e-05	0	0	0
Bacteria	Glutamicibacter_sp_0426	1913445	0	0.000276561	0	0	0	0	0	0
Bacteria	Salinibacterium_amurskyense	205941	0	1.38903e-05	0.000166573	8.1247e-05	1.45901e-05	0	0	0
Bacteria	Variovorax_sp_CF079	1882774	5.50133e-05	1.83948e-05	8.24424e-05	1.99511e-05	1.97364e-05	8.06877e-05	0	0
Bacteria	Ruminococcus_bicirculans	1160721	0	0	0	0	0	0	0	0.000275841
Bacteria	Haemophilus_sp_HMSC068C11	1739522	0	0	0	0	0	0	0.000275828	0
Bacteria	Sphingomonas_aerolata	185951	0	7.57288e-05	5.93574e-05	0.000100546	3.98893e-05	0	0	0
Bacteria	Pandoraea_sp_LMG_31116	2508300	0	0	2.71525e-05	4.84678e-05	0	0.000177711	2.2145e-05	0
Bacteria	Noviherbaspirillum_massiliense	1465823	9.69827e-05	2.48695e-05	5.42133e-05	5.18115e-05	4.71838e-05	0	0	0
Bacteria	Microbacterium_sp_BK668	2512118	0	4.29235e-05	0.000138145	3.96617e-05	5.43058e-05	0	0	0
Bacteria	Clostridium_sp_AM42_36	2293031	0	0	0	0	0	0	0	0.000274531
Bacteria	Marinobacter_sp_ES_1	1396858	0	0	0.000274024	0	0	0	0	0
Bacteria	Pseudomonas_sp_TC_11	2161748	8.9683e-05	2.23668e-05	4.74589e-05	7.23144e-05	4.18674e-05	0	0	0
Bacteria	Ruminococcus_sp_AM31_15AC	2293202	0	0	0	0	0	0	0	0.000273151
Bacteria	Herbaspirillum_hiltneri	341045	0	2.02055e-05	0.000134318	3.78028e-05	6.22314e-05	0	1.85873e-05	0
Bacteria	Noviherbaspirillum_humi	1688639	0	3.84664e-05	9.39804e-05	8.47731e-05	5.57768e-05	0	0	0
Bacteria	Massilia_sp_JS1662	1519190	0.000120488	2.41657e-05	5.73666e-05	4.71121e-05	2.35588e-05	0	0	0
Bacteria	Idiomarina_abyssalis	86102	0	0	0.000272686	0	0	0	0	0
Bacteria	Bosea_thiooxidans	53254	0.000140734	1.77912e-05	4.52936e-05	0	2.058e-05	4.7685e-05	0	0
Bacteria	Gordonia_sp_852002_10350_SCH5691597	1834085	7.20412e-05	1.9951e-05	0	0	4.40402e-05	0	0.000135299	0
Bacteria	Rhodobacter_sphaeroides	1063	0	7.35387e-05	5.45367e-05	2.85817e-05	8.48967e-05	0	2.97523e-05	0
Bacteria	Marinobacterium_georgiense	48076	0	0	0.000271056	0	0	0	0	0
Bacteria	Campylobacter_concisus	199	0	0.000104688	0	0	0.000113553	0	0	5.27599e-05
Bacteria	Erysipelotrichaceae_bacterium	2049044	0	0	0	0	3.41866e-05	7.61703e-05	0.000127618	3.28219e-05
Bacteria	Anaerococcus_sp_Marseille_P9784	2614127	0	0	0	0	0	0	0	0.000270473
Bacteria	Acinetobacter_sp_SWBY1	2079596	0	0	0	0	0	0	0.000269457	0
Bacteria	Kurthia_huakuii	1421019	0.000225631	0	0	4.3814e-05	0	0	0	0
Bacteria	Terrabacter_sp_3211	2587050	0	3.32907e-05	9.95706e-05	5.34588e-05	3.39721e-05	4.90244e-05	0	0
Bacteria	Bergeyella_cardium	1585976	0	0	0	0.000186164	0	0	0	8.27967e-05
Bacteria	Sphingomonas_sp_AAP5	1523415	0.000131599	2.41181e-05	2.90317e-05	2.97874e-05	2.6191e-05	0	1.6101e-05	1.21265e-05
Bacteria	Lactobacillus_mali	1618	0	0	0	0	0.000268927	0	0	0
Bacteria	Acidovorax_sp_Leaf78	1736237	0	0	8.34847e-05	0.000109561	7.55555e-05	0	0	0
Bacteria	Ureaplasma_canigenitalium	42092	0	0	0	0	0	0	0	0.000268209
Bacteria	Flaviflexus_sp_H23T48	2496867	0.000109046	2.95978e-05	4.75383e-05	5.98092e-05	0	0	2.2023e-05	0
Bacteria	Sediminibacterium_salmoneum	426421	0.000165281	0	0	0	0	0	0.00010271	0
Bacteria	Rhodosalinus_sediminis	1940533	0	2.00273e-05	9.44874e-05	9.62539e-05	5.7035e-05	0	0	0
Bacteria	Agrobacterium_sp_MS2	1345498	0	0	0	0	0	0	0.00026771	0
Bacteria	Pseudomonas_indoloxydans	404407	0	0.00014319	0	0.000124477	0	0	0	0
Bacteria	Curtobacterium_pusillum	69373	0	4.18303e-05	6.78573e-05	0.000102906	5.46735e-05	0	0	0
Bacteria	Sphingosinicella_sp_BN140058	1892855	6.44044e-05	2.6057e-05	6.93469e-05	4.50993e-05	5.19229e-05	0	1.04359e-05	0
Bacteria	Hymenobacter_sp_M3	2607656	0	3.5764e-05	0.000119624	6.1416e-05	3.53662e-05	0	0	1.49521e-05
Bacteria	Sphingobium_sp_RAC03	1843368	0.000102126	3.13352e-05	2.85723e-05	6.40448e-05	0	0	4.09872e-05	0
Bacteria	Mycolicibacterium_sp_CR10	2562314	3.21427e-05	3.76389e-05	3.509e-05	4.05665e-05	1.62605e-05	4.65864e-05	5.87754e-05	0
Bacteria	Jeotgalibacillus_sp_S_D1	2552189	0	0.000131262	0	0.000135495	0	0	0	0
Bacteria	Candidatus_Saccharibacteria_bacterium_YM_S32_TM7_50_20	2056494	0	0	0.000266528	0	0	0	0	0
Bacteria	Hymenobacter_sp_17J68_5	2502781	0	2.17827e-05	9.57004e-05	6.00912e-05	2.08152e-05	6.80306e-05	0	0
Bacteria	Faecalitalea_sp_Marseille_P3755	2015901	0	0	0	0	0	0.000233893	0	3.24728e-05
Bacteria	Klenkia_brasiliensis	333142	0	4.7227e-05	0.000102518	6.59368e-05	5.06413e-05	0	0	0
Bacteria	Sphingomonas_spermidinifaciens	1141889	0	3.45163e-05	8.31913e-05	4.1882e-05	3.59922e-05	0	2.31006e-05	4.70681e-05
Bacteria	Propionibacteriaceae_bacterium_NML_130396	2016507	0	5.09184e-05	6.45398e-05	6.74249e-05	8.25135e-05	0	0	0
Bacteria	Marinococcus_luteus	1122204	0	3.57869e-05	0.000133855	3.97452e-05	5.56376e-05	0	0	0
Eukaryota	Penicillium_rubens	1108849	7.37225e-05	4.38029e-05	1.30642e-05	2.35645e-05	1.20336e-05	3.33225e-05	4.86917e-05	1.6803e-05
Bacteria	Bradyrhizobium_erythrophlei	1437360	0	3.23542e-05	9.3702e-05	7.74354e-05	1.57127e-05	3.47337e-05	1.06906e-05	0
Bacteria	Acidipropionibacterium_jensenii	1749	0	5.15453e-05	5.48857e-05	0.000114902	4.32281e-05	0	0	0
Bacteria	Paeniglutamicibacter_gangotriensis	254787	0	8.26642e-05	3.02572e-05	0.000106774	2.46723e-05	0	1.99052e-05	0
Bacteria	Ideonella_sakaiensis	1547922	0	1.43688e-05	7.74536e-05	3.23779e-05	2.66844e-05	9.23756e-05	0	2.09069e-05
Bacteria	Treponema_sp_OMZ_838	1539298	0	0.000208813	0	0	5.51591e-05	0	0	0
Bacteria	Acinetobacter_sp_FDAARGOS_515	2420307	0	0	0	0	0	0	0	0.000263888
Bacteria	Hymenobacter_rubripertinctus	2029981	0	5.42153e-05	7.54632e-05	0.00011584	1.82799e-05	0	0	0
Bacteria	Noviherbaspirillum_autotrophicum	709839	5.67051e-05	2.19832e-05	6.70244e-05	5.25237e-05	6.54578e-05	0	0	0
Bacteria	Aeromonas_sp_ASNIH5	1758179	0	0.000133648	0	0	0	0	0	0.000129675
Bacteria	Rivibacter_sp_C1_9	2570323	7.8095e-05	0	1.71231e-05	0	1.97207e-05	0.000147668	0	0
Bacteria	Lawsonella_clevelandensis	1528099	0	0	0	0	0	0	0.000118923	0.000143526
Bacteria	Caenimonas_sp_HX_9_20	2596921	0	2.51486e-05	0.00010174	4.76608e-05	3.31956e-05	4.30242e-05	1.1665e-05	0
Bacteria	Gemmobacter_aquaticus	490185	0	3.11971e-05	2.3379e-05	0.000126697	4.59568e-05	0	3.51829e-05	0
Bacteria	Azotobacter_chroococcum	353	0	5.50258e-05	0.000148007	5.90517e-05	0	0	0	0
Bacteria	Photobacterium_sanguinicancri	875932	0	0	0.000217768	4.42476e-05	0	0	0	0
Bacteria	Gillisia_mitskevichiae	270921	0	0	0	0.000261939	0	0	0	0
Bacteria	Microbacteriaceae_bacterium_X2B	2502255	0	3.08736e-05	7.42957e-05	8.20355e-05	4.26608e-05	0	3.19306e-05	0
Bacteria	Salinicola_sp_CR50	1949085	0.000261724	0	0	0	0	0	0	0
Bacteria	Varibaculum_cambriense	184870	0	2.96358e-05	0	0	0	0	0	0.000231999
Bacteria	Planococcus_sp_ANT_H30	2597347	0	0.000110078	0	0.000151478	0	0	0	0
Bacteria	Arthrobacter_nitrophenolicus	683150	0	7.24525e-05	0.000103113	4.05834e-05	4.50494e-05	0	0	0
Bacteria	Altererythrobacter_mangrovi	1982042	2.27072e-05	2.42031e-05	0.000104639	5.05102e-05	5.90341e-05	0	0	0
Bacteria	Trichococcus_ilyis	640938	0	0.000244748	0	0	0	0	0	1.62735e-05
Bacteria	Aquabacterium_commune	70586	0	3.8698e-05	3.91424e-05	2.82749e-05	4.35778e-05	8.67314e-05	0	2.43323e-05
Bacteria	Acinetobacter_sp_WCHA29	2004649	0	0	0	0.000260237	0	0	0	0
Bacteria	Sphingomonas_montana	1843236	0.000133599	1.80731e-05	3.57169e-05	2.50857e-05	4.76144e-05	0	0	0
Bacteria	Pedobacter_ureilyticus	1393051	0	9.67254e-05	5.18045e-05	0	4.85364e-05	0	6.28701e-05	0
Bacteria	Neisseria_sp_oral_taxon_014_str_F0314	641148	0	3.73638e-05	0	0	0	0	9.9404e-05	0.000122895
Bacteria	Mesorhizobium_albiziae	335020	0	3.25999e-05	0.000145633	3.16908e-05	4.96588e-05	0	0	0
Bacteria	Sulfitobacter_indolifex	225422	0	0	5.6817e-05	0.000174392	2.80742e-05	0	0	0
Bacteria	Ornithinicoccus_hortensis	82346	0	5.43936e-05	5.08836e-05	6.51412e-05	6.90585e-05	0	0	1.90887e-05
Bacteria	Acinetobacter_towneri	202956	0	0.000107139	0	0	0	0	0	0.000150996
Bacteria	Actinobaculum_sp_oral_taxon_183_str_F0552	712888	4.9828e-05	4.81855e-05	0	4.66443e-05	2.75988e-05	0	2.14092e-05	6.40583e-05
Bacteria	Halomonas_sp_N3_2A	2014541	0	0	0.000257651	0	0	0	0	0
Bacteria	Chryseobacterium_bovis	421530	0	6.60195e-05	0	0	0	0	0.000142357	4.90255e-05
Bacteria	Methylobacterium_sp_Leaf117	1736260	0	6.19982e-05	0	4.93353e-05	6.0756e-05	8.51181e-05	0	0
Bacteria	Paracoccus_denitrificans	266	0	6.2407e-05	5.03223e-05	5.96043e-05	5.91688e-05	0	0	2.5651e-05
Bacteria	Streptococcus_intermedius	1338	0	0	0	0.000256752	0	0	0	0
Bacteria	Sphingopyxis_sp_EG6	1874061	0	2.86652e-05	0	0	5.44226e-05	0.000173127	0	0
Bacteria	Planctomycetes_bacterium_ETA_A1	2528023	5.90838e-05	2.36426e-05	7.64626e-05	3.63516e-05	2.11279e-05	0	3.95381e-05	0
Bacteria	Aquabacterium_tepidiphilum	2315841	8.1952e-05	2.5961e-05	6.43579e-05	3.54016e-05	3.42962e-05	0	0	1.40836e-05
Bacteria	Flavobacterium_sp_MEB061	1587524	0	0	0.000256002	0	0	0	0	0
Bacteria	Rhodococcus_rhodochrous	1829	0.000148079	4.2296e-05	0	4.83217e-05	1.67718e-05	0	0	0
Bacteria	Corynebacterium_testudinoris	136857	0	4.57278e-05	4.48662e-05	6.78964e-05	2.61849e-05	0	5.86965e-05	1.18823e-05
Bacteria	Acinetobacter_kyonggiensis	595670	0	5.31106e-05	0	0.000201714	0	0	0	0
Bacteria	Salinicola_sp_CR57	1949086	0.000254275	0	0	0	0	0	0	0
Bacteria	Corynebacterium_pseudodiphtheriticum	37637	0	0	0	0	0.000153745	0	0.000100457	0
Bacteria	Enterococcus_asini	57732	0.000253918	0	0	0	0	0	0	0
Bacteria	Jeotgalicoccus_saudimassiliensis	1461582	0	4.84448e-05	0	0.00014513	6.02533e-05	0	0	0
Bacteria	Microcella_putealis	337005	0	4.373e-05	2.10481e-05	0.000140403	4.85496e-05	0	0	0
Bacteria	Xenophilus_sp_E41	2282216	0	5.98074e-05	0.000117672	5.03781e-05	2.45805e-05	0	0	0
Bacteria	Planococcus_sp_CPCC_101016	2599617	0	0.000119588	0	0.00013278	0	0	0	0
Bacteria	Rhodobacter_veldkampii	33049	0	3.42441e-05	4.00719e-05	5.44135e-05	4.19096e-05	0	5.48399e-05	2.66843e-05
Bacteria	Actinomyces_sp_oral_taxon_848_str_F0332	649739	0	0	0	0	0	0.000252006	0	0
Bacteria	Lacinutrix_venerupis	1486034	0	0	0	0.000251808	0	0	0	0
Bacteria	Pseudoclavibacter_sp_AY1F1	2080583	0	3.20773e-05	0.000122574	4.12174e-05	2.42121e-05	3.15939e-05	0	0
Bacteria	Jeotgalibaca_sp_PTS2502	1903686	0	5.33491e-05	0	0.000198248	0	0	0	0
Bacteria	Arthrobacter_sp_EPSL27	1745378	0	4.66804e-05	0.000115864	5.45869e-05	3.44526e-05	0	0	0
Bacteria	Microbacterium_sp_RU33B	1907390	0	4.13739e-05	4.53603e-05	9.54891e-05	5.22778e-05	0	0	1.69027e-05
Bacteria	Adhaeribacter_sp_HMF7616	2072847	0	3.32832e-05	0.000161446	3.78888e-05	1.85672e-05	0	0	0
Bacteria	Roseomonas_cervicalis	204525	0	3.31526e-05	6.79475e-05	3.55235e-05	3.58749e-05	5.91386e-05	0	1.94608e-05
Bacteria	Sphingobium_sp_ba1	1522072	0	5.05806e-05	4.62296e-05	5.43425e-05	3.43822e-05	0	4.69664e-05	1.84469e-05
Bacteria	Nocardioides_sp_CCTCC_AB_2018079	2201891	0	4.93202e-05	6.12584e-05	7.95936e-05	4.69097e-05	0	1.29363e-05	0
Bacteria	Campylobacter_rectus	203	0	0.000189363	0	0	6.05231e-05	0	0	0
Bacteria	Microbacterium_lemovicicum	1072463	0	5.58152e-05	8.91121e-05	5.62126e-05	2.91474e-05	0	0	1.93589e-05
Bacteria	Dietzia_sp_oral_taxon_368	712270	0	0.000207376	0	0	4.16205e-05	0	0	0
Bacteria	Brachybacterium_sp_UMB0905	2069310	0	3.752e-05	0	2.88449e-05	0.00011127	0	4.86896e-05	2.26617e-05
Bacteria	Sphingomonas_sp_17J27_24	2555898	0	2.81258e-05	9.83968e-05	6.04206e-05	6.18085e-05	0	0	0
Bacteria	Brevundimonas_sp_Leaf363	1736353	0	2.72121e-05	9.79577e-05	0.00010026	2.32845e-05	0	0	0
Bacteria	Lachnospiraceae_bacterium_7_1_58FAA	658087	0	0	0	0	0	0.000247943	0	0
Bacteria	Marinobacter_litoralis	187981	0	0	0.000247334	0	0	0	0	0
Bacteria	Ruegeria_sp_318_1	2547397	0	0	9.96018e-05	9.3503e-05	5.41743e-05	0	0	0
Bacteria	Lactobacillus_paralimentarius	83526	0	5.53671e-05	0	0	0.000191798	0	0	0
Bacteria	Brachybacterium_phenoliresistens	396014	0	3.97503e-05	0.000101214	7.61092e-05	2.99443e-05	0	0	0
Bacteria	Brevibacterium_yomogidense	946573	0	3.85828e-05	0	0.000164842	3.31628e-05	0	0	1.02633e-05
Bacteria	Vulcaniibacterium_sp_R_5_52_3	2598725	0	2.79634e-05	4.37844e-05	9.41204e-05	4.1831e-05	0	3.90536e-05	0
Bacteria	Tateyamaria_sp_ANG_S1	1577905	0	2.61896e-05	0.000157181	6.33098e-05	0	0	0	0
Bacteria	filamentous_cyanobacterium_CCP3	2107704	0	2.14021e-05	0	0.000178492	4.67446e-05	0	0	0
Bacteria	Proteiniclasticum_ruminis	398199	0	0.000113192	0.000133372	0	0	0	0	0
Bacteria	Amycolatopsis_sp_CB00013	1703945	0.000246366	0	0	0	0	0	0	0
Bacteria	Gordonia_sp_IITR100	1314686	0	9.87286e-05	0	0.00010076	4.68231e-05	0	0	0
Bacteria	Geodermatophilus_aquaeductus	1564161	0	2.46527e-05	8.75536e-05	7.79673e-05	5.58852e-05	0	0	0
Bacteria	Frigoribacterium_sp_Leaf8	1735673	0	8.85658e-05	0	0.000157453	0	0	0	0
Bacteria	Arthrobacter_sp_FB24	290399	0	3.29763e-05	0.000109464	7.4732e-05	2.87021e-05	0	0	0
Bacteria	Nocardioides_jensenii	1843	0	3.26159e-05	0.000135518	3.61539e-05	2.76383e-05	0	0	1.35457e-05
Bacteria	Azospirillum_brasilense	192	0	4.08223e-05	0.000100826	6.72765e-05	3.6408e-05	0	0	0
Bacteria	Eubacterium_brachy	35517	0	9.9652e-05	0	0	0.000104008	0	0	4.14918e-05
Bacteria	Pseudomonas_alcaliphila	101564	0	6.52687e-05	0	0.000109253	7.05602e-05	0	0	0
Bacteria	Sphingobium_baderi	1332080	0.000108604	1.60047e-05	4.94055e-05	0	5.30291e-05	0	1.76862e-05	0
[truncated: 3,412 more rows]

## Sheet: Home
Superkingdom	organism_name	species_taxid	Home_SY-41	Home_WX-9	Home_WJM-I	Home_SMM-2-3		SampleID	Group
Bacteria	Streptococcus_mitis	28037	0	0.00012855	0.224285	0.27203		Home_SY-41	Home
Bacteria	Prevotella_copri	165179	0	0.378131	0.0124177	0.000934092		Home_WX-9	Home
Bacteria	Megamonas_funiformis	437897	0	0.183666	0	0		Home_WJM-I	Home
Bacteria	Chryseobacterium_haifense	421525	0.173287	3.49727e-05	0.00167012	0.00343565		Home_SMM-2-3	Home
Bacteria	Moraxella_osloensis	34062	0.0929727	0.000118717	0.0308031	0.0143003
Bacteria	Acinetobacter_johnsonii	40214	0.0842884	4.24166e-05	0.0351998	0.00349193
Bacteria	Acinetobacter_ursingii	108980	0.115336	0	0.00249711	0
Bacteria	Neisseria_cinerea	483	0	0	0.0641838	0.044956
Bacteria	Bacteroides_plebeius	310297	0	0.0924445	0	0.00150772
Bacteria	Haemophilus_haemolyticus	726	0	0	0.0162583	0.0756577
Bacteria	Empedobacter_falsenii	343874	0.0625589	0	0.000983324	0.00132649
Bacteria	Acinetobacter_parvus	134533	0.0628632	0	0	0
Bacteria	Chryseobacterium_hispanicum	358687	0.0527194	0	0.00106205	0.000119521
Bacteria	Haemophilus_parainfluenzae	729	0	1.34826e-05	0.0298299	0.0206362
Bacteria	Bacteroides_vulgatus	821	0	0.0479632	0.00197805	0
Bacteria	Gemella_haemolysans	1379	0	1.936e-05	0.0231525	0.0253738
Bacteria	Bacteroides_coprocola	310298	0	0.0424406	0	0
Bacteria	Rothia_mucilaginosa	43675	0.000141134	9.44089e-05	0.0240755	0.0143892
Bacteria	Acinetobacter_marinus	281375	0.0378975	0	0.000181216	6.47899e-05
Bacteria	Streptococcus_sp_SK643	1095727	0	0	0	0.0287648
Bacteria	Streptococcus_peroris	68891	0	0	0.0260238	0.00263723
Bacteria	Granulicatella_elegans	137732	0	0	0.017719	0.010473
Bacteria	Streptococcus_pneumoniae	1313	0	0	0.0110053	0.0169177
Bacteria	Streptococcus_sanguinis	1305	8.30864e-05	0.000119994	0.00441033	0.0222731
Bacteria	Psychrobacter_sp_1501_2011	1002339	0.021052	2.41205e-05	0.0032755	0
Bacteria	Streptococcus_oralis	1303	0	0.000124494	0.00961584	0.0142902
Bacteria	Neisseria_meningitidis	487	0	0	0.0123396	0.0116356
Bacteria	Prevotella_sp_oral_taxon_473_str_F0040	712469	0	0	0.00422954	0.0193271
Bacteria	Streptococcus_sp_UMB0029	2069308	0	0	0.0102739	0.0129605
Bacteria	Faecalibacterium_prausnitzii	853	0	0.0201911	0.000933777	0.00029813
Bacteria	Capnocytophaga_gingivalis	1017	0	0	0	0.0206941
Bacteria	Streptococcus_pseudopneumoniae	257758	0	2.03618e-05	0.00486365	0.0155258
Bacteria	Neisseria_polysaccharea	489	0	0	0.0161515	0.0038928
Bacteria	Actinomyces_oris	544580	0	1.58308e-05	0.00119298	0.0176542
Bacteria	Corynebacterium_sp_Marseille_P4122	2014528	0.0113491	3.46128e-05	0.00664512	0.00013108
Bacteria	Cutibacterium_acnes	1747	0.000126022	0	0.010632	0.00681336
Bacteria	Chryseobacterium_hominis	420404	0.0148568	0	0.00194913	0.000328654
Bacteria	Streptococcus_sp_HMSC34B10	1608856	0	0	0.0134158	0.00208657
Bacteria	Prevotella_melaninogenica	28132	0	0	0.0111346	0.00416111
Bacteria	Alistipes_putredinis	28117	0	0.0140795	0.00107175	3.73444e-05
Bacteria	Roseburia_inulinivorans	360807	0	0.014264	0.000656441	0.000205744
Bacteria	Streptococcus_mutans	1309	0.00766423	7.37673e-05	0.00191914	0.00531644
Bacteria	Neisseria_lactamica	486	0	0	0.0131512	0.00141076
Bacteria	Neisseria_flavescens	484	0	0	0.00624669	0.00776021
Bacteria	Acinetobacter_lwoffii	28090	0.00682775	0	0.00704047	0
Bacteria	Neisseria_subflava	28449	0	0	0.0066059	0.0072343
Bacteria	Enhydrobacter_sp_H5	1907940	0.00849944	0	0.00272744	0.0024351
Bacteria	Chryseobacterium_sp_FF12	1608584	0.0131791	0	0.000189346	0.000110628
Bacteria	Streptococcus_sp_C150	435842	0	0	0.0128046	0
Bacteria	Ruminococcus_lactaris	46228	0	0.012757	0	0
Bacteria	Streptococcus_infantis	68892	0	2.91648e-05	0.00636966	0.00632561
Bacteria	Neisseria_mucosa	488	0	0	0.00638286	0.00618197
Bacteria	Gemmiger_formicilis	745368	0	0.0117937	0.000171872	0
Bacteria	Streptococcus_sp_OH4692_COT_348	2491052	0	0	0	0.0117077
Bacteria	Ruminococcus_torques	33039	0	0.0116845	0	0
Bacteria	Streptococcus_sp_CCUG_49591	1860161	0	0	0.0116061	0
Bacteria	Megamonas_hypermegale	158847	0	0.0109971	0	0
Bacteria	Actinomyces_sp_oral_taxon_171_str_F0337	706438	0	0	0	0.0105336
Bacteria	Chryseobacterium_sp_F5649	2487071	0.00901325	0	0.000735385	0.000371547
Bacteria	Streptococcus_salivarius	1304	0	0.00034299	0.00522395	0.00426115
Bacteria	Candidatus_Saccharibacteria_bacterium	2026720	0	0.000437898	0.00575576	0.00329205
Bacteria	Sphingobium_yanoikuyae	13690	0.00898896	0	0.000152819	0.000121695
Bacteria	Haematobacter_massiliensis	195105	0.00684817	0.000493333	0.000259036	0.00144331
Bacteria	Megamonas_rupellensis	491921	0	0.0090085	0	0
Bacteria	Streptococcus_parasanguinis	1318	0	0.00011962	0.00530091	0.00358101
Bacteria	Corynebacterium_durum	61592	0	1.34249e-05	0.00011549	0.00875005
Bacteria	Pararheinheimera_tangshanensis	400153	0.00868175	0	0	0
Bacteria	Streptococcus_sp_263_SSPC	1579343	0	4.32433e-05	0.00649864	0.00185649
Bacteria	Neisseria_sicca	490	0	0	0	0.00802891
Bacteria	Neisseria_bergeri	1906581	0	0	0.00792142	0
Bacteria	Dorea_longicatena	88431	0	0.00701078	0.000719945	0
Bacteria	Acinetobacter_indicus	756892	0.00750139	0	0	0
Bacteria	Actinomyces_naeslundii	1655	0	0	0.000185075	0.00701008
Bacteria	Bacteroides_caccae	47678	0	0.0063328	0.00062093	0
Bacteria	Micrococcus_luteus	1270	0.000109041	2.15038e-05	0.00533371	0.0013957
Bacteria	Capnocytophaga_sputigena	1019	0	0	0.000505996	0.00612946
Bacteria	Moraxella_nonliquefaciens	478	0	0	0.00657261	0
Bacteria	Acinetobacter_sp_BMW17	1795629	0.00481796	0	0.00154716	0
Bacteria	Sutterella_sp_KLE1602	1574262	0	0.00631741	0	0
Bacteria	Streptococcus_australis	113107	0	0	0.0013905	0.00489416
Bacteria	Haemophilus_parahaemolyticus	735	0	0	0	0.00625602
Bacteria	Psychrobacter_sp_JB193	2024406	8.48915e-05	0	0.00607948	7.09481e-05
Bacteria	Veillonella_sp_VA142	741834	0	0	0	0.00623182
Bacteria	Neisseria_elongata	495	0	1.20564e-05	0.00150004	0.00466686
Bacteria	Veillonella_parvula	29466	0	0	0.00444969	0.00161459
Bacteria	Dolosigranulum_pigrum	29394	0	0	0.00112033	0.00492704
Bacteria	Rothia_sp_HMSC071C12	1739446	0	0	0.00585077	0
Bacteria	Eubacterium_ramulus	39490	0	0.00577331	0	0
Bacteria	Ruminococcaceae_bacterium	1898205	0	0.000815551	0.00480103	0
Bacteria	Prevotella_sp_ICM33	1161412	0	0	0.00528382	0.000268386
Bacteria	Phascolarctobacterium_faecium	33025	0	0.00554853	0	0
Bacteria	Staphylococcus_epidermidis	1282	0	0	0.00287754	0.00262729
Bacteria	Acinetobacter_junii	40215	0.0022207	0	0.00240238	0.000858106
Bacteria	Neisseria_sp_HMSC065D04	1739542	0	0	0	0.00523388
Bacteria	Chryseobacterium_sp_H6466	2487072	0.00518846	0	0	0
Bacteria	Veillonella_sp_CHU110	2490947	0	0	0.00190158	0.00319897
Bacteria	Fusobacterium_periodonticum	860	0	0	0.00491891	0
Bacteria	Streptococcus_sp_HMSC070B10	1715092	0	0	0	0.0049143
Bacteria	Prevotella_intermedia	28131	0	0	0.00053548	0.00433846
Bacteria	Bacteroides_massiliensis	204516	0	0.004769	0	0
Bacteria	Sphingobacterium_siyangense	459529	0.00465092	0	0	0
Bacteria	Streptococcus_sp_AM43_2AT	2293247	0	0	0	0.00447726
Bacteria	Neisseria_sp_HMSC068C04	1715179	0	0	0	0.00445931
Bacteria	Neisseria_macacae	496	0	0	0.00138887	0.00304341
Bacteria	Streptococcus_thermophilus	1308	0	4.2201e-05	0.00433696	0
Bacteria	Veillonella_dispar	39778	0	0	0.0035457	0.000824182
Bacteria	Neisseria_sp_HMSC066H01	1715031	0	0	0.00288013	0.00148436
Bacteria	Streptococcus_sp_AM28_20	2293246	0	0	0	0.00428659
Bacteria	Kocuria_sp_WRN011	2029858	2.32697e-05	0	0	0.00420485
Bacteria	Veillonella_sp_T14073_2	1911680	0	0	0.00421178	0
Bacteria	Eubacterium_eligens	39485	0	0.00217929	0.0019712	0
Bacteria	Porphyromonas_sp_oral_taxon_279_str_F0450	712438	0	0	0.00352959	0.000570837
Bacteria	Bacteroides_stercoris	46506	0	0.00405677	0	0
Bacteria	Acinetobacter_sp_MF4642	1960825	0.00405283	0	0	0
Bacteria	Leptotrichia_shahii	157691	0	0	0.00402611	0
Bacteria	Streptococcus_sp_JS71	2382163	0	0	0	0.00401962
Bacteria	Aerococcus_viridans	1377	0.000991108	0	0.00123145	0.00175981
Bacteria	Parabacteroides_merdae	46503	0	0.00397096	0	0
Bacteria	Pseudomonas_stutzeri	316	0.000146438	1.45247e-05	0.00107103	0.00273721
Bacteria	Kocuria_palustris	71999	0.00160075	7.33602e-05	0.000578302	0.00168563
Bacteria	Perlucidibaca_sp_HR_E	2094561	0.000488453	0	0.00338887	0
Bacteria	Porphyromonas_sp_KLE_1280	997829	0	0	0.0033846	0.000481092
Bacteria	Neisseria_sp_HMSC078C12	1715075	0	0	0.00382933	0
Bacteria	Kingella_denitrificans	502	0	0	0	0.00373338
Bacteria	Veillonella_sp_S13053_19	2027456	0	0	0.00235092	0.00131733
Bacteria	Prevotella_nanceiensis	425941	0	0	0.0018154	0.00184216
Bacteria	Acinetobacter_baumannii	470	0.000592408	0.0029368	0	0
Bacteria	Ralstonia_sp_GV074	2135499	0	0	0.00247724	0.00102871
Bacteria	Ralstonia_pickettii	329	0	0	0	0.00339031
Bacteria	Acinetobacter_sp_51m	1856846	0.00053229	0	0	0.00276486
Bacteria	Veillonella_infantium	1911679	0	0	0.00277637	0.000368978
Bacteria	Coprococcus_comes	410072	0	0.00192224	0.00119832	0
Bacteria	Empedobacter_brevis	247	0.00122413	0	0.00188529	0
Bacteria	Corynebacterium_variabile	1727	0.00295208	0	3.79541e-05	3.97716e-05
Bacteria	Gemella_sanguinis	84135	0	0	0.00229326	0.000689609
Bacteria	Chryseobacterium_carnis	1241979	0.0029748	0	0	0
Bacteria	Veillonella_sp_oral_taxon_158_str_F0412	671228	0	0	0.00134383	0.00162407
Bacteria	Faecalibacterium_sp_Marseille_P9312	2580425	0	0.001468	0.00135877	1.33499e-05
Bacteria	Paracoccus_sp_Arc7_R13	2500532	0.00207339	2.54575e-05	0.000426938	0.000283876
Bacteria	Neisseria_gonorrhoeae	485	0	0	0.00252904	0.000237805
Bacteria	Haemophilus_sp_C1	1661745	0	0	0	0.00271341
Bacteria	Leptotrichia_sp_oral_taxon_879_str_F0557	1227267	0	0	0	0.00271097
Bacteria	Haemophilus_influenzae	727	0	0	0	0.00269024
Bacteria	Microbacterium_lacticum	33885	0.000551972	0	0.00014962	0.00196229
Bacteria	Lachnoanaerobaculum_sp_ICM7	936594	0	0	0.00266219	0
Bacteria	Dorea_formicigenerans	39486	0	0.00265968	0	0
Bacteria	Paracoccus_yeei	147645	0.00195294	1.64603e-05	0.000546	0.000107904
Bacteria	Veillonella_sp_T11011_6	2027459	0	0	0.00226009	0.000343435
Bacteria	Prevotella_denticola	28129	0.000222135	0	0.00232904	3.23912e-05
Bacteria	Rothia_aeria	172042	0	0	0	0.00258231
Bacteria	Paracoccus_sphaerophysae	690417	0.000310128	3.97838e-05	0.00203887	0.000187742
Bacteria	Leptotrichia_hongkongensis	554406	0	0	0	0.00256054
Bacteria	Veillonella_rogosae	423477	0	0	0.00188117	0.000678245
Bacteria	Haemophilus_paraphrohaemolyticus	736	0	0	0	0.00254516
Bacteria	Paracoccus_versutus	34007	0.00253885	0	0	0
Bacteria	Neisseria_sp_HMSC077D05	1715079	0	0	0.00126753	0.00124461
Bacteria	Leptotrichia_sp_oral_taxon_215_str_W9775	712359	0	0	0.00250825	0
Bacteria	Campylobacter_concisus	199	0	0	0.00190059	0.000589968
Bacteria	Phascolarctobacterium_succinatutens	626940	0	0.00247343	0	0
Bacteria	Chryseobacterium_sp_VAUSW3	2010998	0.00231176	0	0.000133262	2.44177e-05
Bacteria	Chryseobacterium_taklimakanense	536441	0.00229815	0	0	0.000169648
Bacteria	Haemophilus_sputorum	1078480	0	0	0.00245702	0
Bacteria	Roseburia_intestinalis	166486	0	1.46084e-05	0.0024146	0
Bacteria	Actinomyces_massiliensis	461393	0	0	6.42454e-05	0.00233226
Bacteria	Microbacterium_sp_KROCY2	1305732	0.000737362	2.65907e-05	0	0.00162822
Bacteria	Rothia_dentocariosa	2047	0	0	0.00131522	0.00106548
Bacteria	Eubacterium_rectale	39491	0	0.000404897	0.00194183	0
Bacteria	Stenotrophomonas_maltophilia	40324	0.000833458	0	0.00132687	0.000182123
Bacteria	Paracoccus_sanguinis	1545044	0.00196924	4.98936e-05	0.000188788	0.000130391
Bacteria	Bilophila_wadsworthia	35833	0	0.0023202	0	0
Bacteria	Rothia_sp_HMSC076D04	1739484	0	0	0	0.00229949
Bacteria	Sphingobacterium_sp_G1_14	2003121	0.0022939	0	0	0
Bacteria	Ruminococcaceae_bacterium_AF10_16	2292180	0	0.0022665	0	0
Bacteria	Micrococcus_flavus	384602	1.64842e-05	0	0.00127737	0.000963635
Bacteria	Pseudomonas_sp_NBRC_111131	1661046	0	0	0.000151744	0.00209551
Bacteria	Prevotella_veroralis	28137	0	0	0.00222572	0
Bacteria	Lautropia_mirabilis	47671	1.61139e-05	0	0.000339582	0.00186941
Bacteria	Prevotella_sp_AM23_5	2292054	0	0.00220595	0	0
Bacteria	Rheinheimera_sp_KL1	1635005	0.00218495	0	0	0
unclassified	unclassified	unclassified	0.00131508	0.000430715	0.000135375	0.000276551
Bacteria	Firmicutes_bacterium_AM10_47	2292890	0	0.00214231	0	0
Bacteria	Bifidobacterium_pseudocatenulatum	28026	0	0	0.00210134	2.9299e-05
Bacteria	Chryseobacterium_chaponense	713588	0.00212395	0	0	0
Bacteria	Rothia_sp_HMSC072B04	1739432	0	0	0.00123976	0.000879621
Bacteria	Acinetobacter_sp_CIP_102129	1144664	0.00211565	0	0	0
Bacteria	Veillonella_sp_CHU732	2490949	0	0	0	0.00210415
Bacteria	Schaalia_odontolytica	1660	0.000127393	2.08743e-05	0.00152427	0.000412284
Bacteria	Streptococcus_sp_C17	2588991	0	0	0	0.00204645
Bacteria	Acinetobacter_soli	487316	7.47584e-05	0	0.00191742	3.87125e-05
Bacteria	Psychrobacter_sp_YP14	2203895	0.00202495	0	0	0
Bacteria	Neisseria_sp_HMSC70E02	1608896	0	0	0	0.00202469
Bacteria	Veillonella_sp_CHU740	2490950	0	0	0	0.00201334
Bacteria	Granulicatella_adiacens	46124	0	0	0.000784558	0.00122395
Bacteria	Chryseobacterium_sp_5_R23647	2258964	0	0	0.00194371	0
Bacteria	Rothia_sp_Olga	1979525	0	0	0	0.00194033
Bacteria	Holdemanella_biformis	1735	0	0.0019278	0	0
Bacteria	Streptococcus_sp_A12	1759399	0	0	0	0.00191758
Bacteria	Pseudomonas_putida	303	0.000558702	0	0.00110807	0.000250602
Bacteria	Leptotrichia_wadei	157687	0	0	0.00191296	0
Bacteria	Lachnospira_pectinoschiza	28052	0	0.00190367	0	0
Bacteria	Corynebacterium_appendicis	163202	0	0	0.00183604	4.15747e-05
Bacteria	Brochothrix_thermosphacta	2756	0.000171399	0	0.00168144	0
Bacteria	Acinetobacter_sp_MF4640	1960826	0.00154992	0	0	0.000287844
Bacteria	Granulicatella_sp_HMSC30F09	1581071	0	0	0	0.00181906
Bacteria	Veillonella_atypica	39777	0	2.53893e-05	0.00172752	5.94465e-05
Bacteria	Sphingobacterium_multivorum	28454	0.00181186	0	0	0
Bacteria	Odoribacter_splanchnicus	28118	0	0.00178779	0	0
Bacteria	Ruminococcus_gnavus	33038	0	0.00174427	0	0
Bacteria	Actinomyces_sp_ICM58	1105030	0	1.02691e-05	0.00151614	0.000210389
Bacteria	Leptotrichia_sp_oral_taxon_212	712357	0	0	0	0.0017201
Bacteria	Acinetobacter_tjernbergiae	202955	0.00171821	0	0	0
Bacteria	Clostridium_sp_OM04_12AA	2293041	0	0.00170448	0	0
Bacteria	Sphingobium_sp_LF_16	2185111	0.00166257	0	0	0
Bacteria	Acinetobacter_sp_WCHA29	2004649	0.00163798	0	0	0
Bacteria	Cardiobacterium_hominis	2718	0	0	0.000143933	0.00148758
Bacteria	Corynebacterium_aurimucosum	169292	1.8757e-05	0.000128164	0.00113691	0.000335464
Bacteria	Veillonella_sp_ACP1	936588	0	0	0.00160702	0
Bacteria	Klebsiella_pneumoniae	573	0.000125206	0.000590404	0.000362803	0.000516726
Bacteria	Veillonella_tobetsuensis	1110546	0	0	0.000809552	0.000785318
Bacteria	Sphingobacterium_nematocida	1513896	0.00130902	0	0.000256874	0
Bacteria	Sphingobacterium_sp_HMSC13C05	1581095	0.00156302	0	0	0
Bacteria	Micrococcus_terreus	574650	0.000534216	0	0.000122522	0.00089762
Bacteria	Bacteroides_eggerthii	28111	0	0.00152756	0	0
Bacteria	Escherichia_coli	562	0.000235209	2.4602e-05	0.000819415	0.000440558
Bacteria	Ottowia_sp_oral_taxon_894	1658672	0	0	0	0.00147894
Bacteria	Coprococcus_sp_AF16_22	2293087	0	0.00147112	0	0
Bacteria	Butyricimonas_faecihominis	1472416	0	0.00147018	0	0
Bacteria	Rhizobium_pusense	648995	0.000298771	0	0.00116883	0
Bacteria	Acinetobacter_sp_ANC_4218	1977880	0.00146268	0	0	0
Bacteria	Staphylococcus_pettenkoferi	170573	0	0	0.000159013	0.00130066
Bacteria	Alistipes_shahii	328814	0	0.00132856	0.000123991	0
Bacteria	Rhizobiales_bacterium	1909294	0.00116325	0	0.000144928	0.000138258
Bacteria	Acinetobacter_sp_FDAARGOS_515	2420307	0.0014185	0	0	0
Bacteria	Parabacteroides_distasonis	823	0	0.00141182	0	0
Bacteria	Neisseria_sp_HMSC072F04	1739348	0	0	0.000811667	0.000593324
Bacteria	Bacteroides_uniformis	820	0	0.00140495	0	0
Bacteria	Streptococcus_gordonii	1302	0	3.96353e-05	0.00134859	0
Bacteria	Chryseobacterium_bovis	421530	0.00137115	0	0	0
Bacteria	Paracoccus_sp_TK008	2599412	0.00132416	0	3.68762e-05	0
Bacteria	Rhizobium_sp_Td3	1764556	0.000943165	0	0.000414737	0
Bacteria	Clostridioides_difficile	1496	0.0013517	0	0	0
Bacteria	Coprococcus_catus	116085	0	0.00114578	0.000195724	0
Bacteria	Clostridium_sp_AM32_2	2293029	0	0.00133537	0	0
Bacteria	Corynebacterium_propinquum	43769	0	0	0	0.0013218
Bacteria	Streptococcus_sp_oral_taxon_056_str_F0418	712620	0	0	0	0.00131953
Bacteria	Rothia_sp_HMSC061E04	1739431	0	0	0	0.0013148
Bacteria	Neisseria_sp_HMSC073G10	1739369	0	0	0	0.00131414
Bacteria	Subdoligranulum_sp_APC924_74	2086273	0	0.00127492	0	3.68799e-05
Bacteria	Fusobacterium_mortiferum	850	0	0.00130392	0	0
Bacteria	Actinomyces_sp_ICM39	1105029	0	1.05089e-05	0.00128914	0
Bacteria	Clostridium_sp_TM06_18	2293054	0	0.00129495	0	0
Bacteria	Firmicutes_bacterium_AF36_19BH	2292888	0	2.50941e-05	0.00126934	0
Bacteria	Ruminococcus_bromii	40518	0	0.000217395	0.00105202	0
Bacteria	Psychrobacter_sp_YGAH215	2596826	0.000791942	0.0001916	0.000259805	1.77973e-05
Bacteria	Granulicatella_sp_HMSC31F03	1581074	0	0	0	0.00126044
Bacteria	Eubacterium_ventriosum	39496	0	0.00125659	0	0
Bacteria	Corynebacterium_tuberculostearicum	38304	0	2.35354e-05	0.000812652	0.0004179
Bacteria	Chryseobacterium_piscium	333702	0	0	0.00124991	0
Bacteria	Firmicutes_bacterium_AM59_13	2292897	0	3.77117e-05	0.00120147	0
Bacteria	Acinetobacter_sp_CIP_51_11	1144670	0	0	0.00121927	0
Bacteria	Acinetobacter_sp_CIP_102143	1144666	0.00121824	0	0	0
Bacteria	Acinetobacter_sp_WCHA45	2004644	0.0012128	0	0	0
Bacteria	Corynebacterium_pseudogenitalium	38303	5.54077e-05	2.29167e-05	0.000842696	0.000289883
Bacteria	Haemophilus_sp_HMSC71H05	1608898	0	0	0	0.00120498
Bacteria	Psychrobacter_sp_Sarcosine_02u_2	2058324	0.000741348	4.05462e-05	0.000401507	1.5757e-05
Bacteria	Acidovorax_temperans	80878	0.00118986	0	0	0
Bacteria	Leclercia_adecarboxylata	83655	0.00118626	0	0	0
Bacteria	Haemophilus_sp_HMSC061E01	1715211	0	0	0.00117808	0
Bacteria	Acinetobacter_pittii	48296	0.000160096	0	0	0.00101397
Bacteria	Acinetobacter_populi	1582270	0.00116925	0	0	0
Bacteria	Eikenella_corrodens	539	0	0	0	0.00116151
Bacteria	Acinetobacter_sp_WCHA39	2004648	0.00114864	0	0	0
Bacteria	Acinetobacter_towneri	202956	0.0011477	0	0	0
Bacteria	Coprococcus_sp_AF16_5	2293088	0	0.00113782	0	0
Bacteria	Trueperella_pyogenes	1661	0	1.41121e-05	0.000433337	0.000674552
Bacteria	Clostridiales_bacterium_KLE1615	1715004	0	0.00041128	0.000710572	0
Bacteria	Corynebacterium_lipophiloflavum	161889	0	0	0.000804532	0.000312783
Bacteria	Rhodococcus_erythropolis	1833	5.4936e-05	0	0.00105902	0
Bacteria	Rothia_sp_ND6WE1A	1848190	0	0	0.00109742	0
Bacteria	Alistipes_sp_AF14_19	2292910	0	0.00109522	0	0
Bacteria	Kocuria_carniphila	262208	2.96827e-05	0	8.40969e-05	0.000967285
Bacteria	Kocuria_rhizophila	72000	0.000755094	0	0	0.000321859
Bacteria	Actinomyces_sp_oral_taxon_172_str_F0311	712118	0	0	0.000974705	9.41821e-05
Bacteria	Corynebacterium_matruchotii	43768	0	0	0.00103488	3.15051e-05
Bacteria	Evtepia_gabavorous	2211183	0	0.000776124	0.000288248	0
Bacteria	Ottowia_sp_Marseille_P4747	2045302	0	0	0	0.00104592
Bacteria	Sphingobium_sp_IP1	2021637	0.000987347	0	5.57719e-05	0
Bacteria	Acinetobacter_sp_TUM15064	2609134	0.00103835	0	0	0
Bacteria	Stenotrophomonas_rhizophila	216778	0.000936594	0	9.97881e-05	0
Bacteria	Prevotella_corporis	28128	0	0.00102485	0	0
Bacteria	Alistipes_senegalensis	1288121	0	0.00101663	0	0
Bacteria	Alistipes_sp_6CPBBH3	2585756	0	0.00101526	0	0
Bacteria	Pseudoclavibacter_helvolus	255205	1.68881e-05	0	0.000954024	4.39762e-05
Bacteria	Paracoccus_salipaludis	2032623	0.000454328	0	0.000528357	2.8756e-05
Bacteria	Alkanindiges_sp_H1	1907941	3.27839e-05	0	0.000970897	0
Bacteria	Corynebacterium_singulare	161899	5.15916e-05	0	0.000950066	0
Bacteria	Veillonella_sp_AF13_2	2293250	0	0	0.000995965	0
Bacteria	Psychrobacter_immobilis	498	0.000995675	0	0	0
Bacteria	Paracoccus_sp_M683	2594268	0.000886039	0	4.54107e-05	6.28518e-05
Bacteria	Capnocytophaga_leadbetteri	327575	0	0	0.000602771	0.000383955
Bacteria	Blautia_obeum	40520	0	0.00097905	0	0
Bacteria	Brevundimonas_diminuta	293	0.000800097	0	0.000119598	5.58838e-05
Bacteria	Coprococcus_sp_AF38_1	2302943	0	0.000966684	0	0
Bacteria	Ruminococcus_sp_AM22_14LB	2293187	0	0.000961046	0	0
Bacteria	Neisseria_sp_HMSC056A03	1739544	0	0	0	0.000960184
Bacteria	Coprococcus_eutactus	33043	0	0.000944065	0	0
Bacteria	Acinetobacter_sp_CIP_102637	1144669	0.000941365	0	0	0
Bacteria	Lachnoanaerobaculum_sp_KCOM_2030	2490855	0	0	0.000939927	0
Bacteria	bacterium_M00_F_Ca_ET_230_01_1_1	2563920	0.000683097	0	0.0001904	6.26918e-05
Bacteria	Bacteroides_xylanisolvens	371601	0	0.000925081	0	0
Bacteria	Capnocytophaga_sp_ChDC_OS43	209053	0	0	0	0.000924019
Bacteria	Chryseobacterium_echinoideorum	1549648	0.00092232	0	0	0
Bacteria	Rhodobacter_capsulatus	1061	0.00092202	0	0	0
Bacteria	Pararheinheimera_mesophila	1547515	0.000921772	0	0	0
Bacteria	Paracoccus_sp_CBA4604	2065379	0.000904336	0	0	0
Bacteria	Paracoccus_lutimaris	1490030	0.000876556	0	2.68708e-05	0
Bacteria	Dialister_invisus	218538	0	0	0.000879961	0
Bacteria	Acinetobacter_sp_CIP_102159	1144667	0.000878608	0	0	0
Bacteria	Paracoccus_contaminans	1945662	0.000872631	0	0	0
Bacteria	Rothia_sp_HMSC069C03	1739283	0	0	0	0.00086785
Bacteria	Chryseobacterium_balustinum	246	0	0	0.000859971	0
Bacteria	Jeotgalicoccus_marinus	516700	0	0	0.0008558	0
Bacteria	Aeromonas_caviae	648	0.000845901	0	0	0
Bacteria	Paracoccus_sp_M1_83	2491866	0.000669278	0	0.000117898	5.3543e-05
Bacteria	Actinomyces_graevenitzii	55565	0	0	0.000513425	0.000322402
Bacteria	Paracoccus_sp_S4493	579490	0.000445861	0	0.000311094	7.40189e-05
Bacteria	Finegoldia_magna	1260	0	0.0005064	0.000233483	8.30201e-05
Bacteria	Pseudomonas_kuykendallii	1007099	0.000797581	0	1.90898e-05	0
Bacteria	Paracoccus_isoporae	591205	0.00076638	0	4.75521e-05	0
Bacteria	Paracoccus_pantotrophus	82367	0.000808165	0	0	0
Bacteria	Exiguobacterium_sp_HVEsp1	1934003	0	0	0.000807287	0
Bacteria	Paracoccus_marcusii	59779	0.000780096	2.24865e-05	0	0
Eukaryota	Malassezia_restricta	76775	1.81096e-05	0	0.000292712	0.000475456
Bacteria	Luteimonas_sp_83_4	2172536	0.000435947	0	0.000153547	0.000192391
Bacteria	Pseudomonas_alcaligenes	43263	0.000722033	0	5.78526e-05	0
Bacteria	Chryseobacterium_greenlandense	345663	0	0	0.000548264	0.000230159
Bacteria	Haemophilus_sp_CCUG_60358	1859695	0	0	0	0.000767337
Bacteria	Acinetobacter_sp_WCHA55	2004646	0.000530634	0	0.000226527	0
Bacteria	Paracoccus_sp_228	1192054	0.000341617	0	0.000409536	0
Bacteria	Subdoligranulum_sp_OF01_18	2302962	0	0.000749262	0	0
Bacteria	Microbacterium_maritypicum	300020	0	0	0.000746124	0
Bacteria	Bacteroides_sp_AM16_15	2292939	0	0.000742708	0	0
Bacteria	Sphingobacterium_sp_1_A_4	2044603	0	0	0.000741044	0
Bacteria	Eikenella_sp_NML130454	1795832	0	0	0	0.000739903
Bacteria	Xanthomonas_sp_Mitacek01	1732019	0.000739038	0	0	0
Bacteria	Corynebacterium_kefirresidentii	1979527	0	2.51708e-05	0.000534644	0.000172875
Bacteria	Coriobacteriaceae_bacterium	2011094	0	0.000725548	0	0
Bacteria	Leptotrichia_sp_oral_taxon_498	712368	0	0	0.000725049	0
Bacteria	Clostridium_sp_AF27_5AA	2293008	0	0.000724065	0	0
Bacteria	Butyricimonas_virosa	544645	0	0.000424293	0.000294301	0
Bacteria	Actinomyces_sp_ICM47	936548	0	4.57874e-05	0.000204863	0.000456854
Bacteria	Rhodobacteraceae_bacterium_Cd_10	2250708	0.000682079	0	2.4332e-05	0
Bacteria	alpha_proteobacterium_L41A	1229204	0.000327168	0	0.000231411	0.000139424
Bacteria	Prevotella_pallens	60133	0	0	0.000332799	0.000365041
Bacteria	Leuconostoc_lactis	1246	0.000120205	0	0.000575773	0
Bacteria	Bacteroides_salyersiae	291644	0	0.000695545	0	0
Bacteria	Anaerobutyricum_hallii	39488	0	0.000439192	0.000256149	0
Bacteria	Frankia_symbiont_of_Coriaria_arborea	1306538	0	0	9.64365e-05	0.000597434
Bacteria	Massilia_timonae	47229	1.64636e-05	0	0.000363873	0.00031116
Bacteria	Brevundimonas_sp_SH203	345167	0.000473541	0	0.00015316	6.01339e-05
Bacteria	Brevibacterium_sp_CS2	2575923	0.000123441	0	0.00040329	0.000155811
Bacteria	Chryseobacterium_sp_FP211_J200	1792309	0.00067912	0	0	0
Bacteria	Streptococcus_timonensis	1852387	0	0	0.000662867	0
Bacteria	Corynebacterium_ureicelerivorans	401472	0	0	0.00050943	0.000150989
Bacteria	Janibacter_hoylei	364298	0.000222631	0	9.41987e-05	0.000343463
Bacteria	Neisseria_sp_oral_taxon_014_str_F0314	641148	0	0	0.000295617	0.000363381
Bacteria	Rhodobacter_sp_140A	2183910	0.000658308	0	0	0
Bacteria	Sphingobacterium_sp_B29	1933220	0.000654863	0	0	0
Bacteria	Rhodobacter_sp_LPB0142	1850250	0.000654066	0	0	0
Bacteria	Porphyromonas_gingivalis	837	0.000106224	0	0.000547426	0
Bacteria	Clostridium_sp_AF29_8BH	2293009	0	0.000650658	0	0
Bacteria	Ruminococcus_sp_AM42_11	2292372	0	0.000646738	0	0
Bacteria	Brachybacterium_squillarum	661979	0.000633556	0	0	1.27935e-05
Bacteria	Clostridium_sp_AF12_41	2292994	0	0.00064348	0	0
Bacteria	Luteimonas_terrae	1530191	0.000637583	0	0	0
Bacteria	Empedobacter_sp_MRS2	2491114	0.000518782	0	0	0.000117443
Bacteria	Prevotella_disiens	28130	0	0	0.000635675	0
Bacteria	Oscillibacter_sp_ER4	1519439	0	0.000633586	0	0
Bacteria	Agrobacterium_tumefaciens	358	0.000633133	0	0	0
Bacteria	Kocuria_sp_2SI	2502203	0.000138233	0	0.000115733	0.00037283
Bacteria	Paracoccus_denitrificans	266	0.000618668	0	0	0
Bacteria	Acinetobacter_sp_NIPH_284	1217704	0.00061632	0	0	0
Bacteria	Paracoccus_halophilus	376733	0.000573095	0	4.12514e-05	0
Bacteria	Sphingomonas_melonis	152682	0	0	0.000316119	0.000291113
Bacteria	Capnocytophaga_sp_oral_taxon_329_str_F0087	706435	0	0	0.000488828	0.000115145
Bacteria	Gemmobacter_sp_N8	2595004	0.000602603	0	0	0
Bacteria	Prevotella_aurantiaca	596085	0	0	0.000601435	0
Bacteria	Paracoccus_sp_2251	2560053	0.000600692	0	0	0
Bacteria	Acinetobacter_sp_ANC_5600	1960940	0.00059982	0	0	0
Bacteria	Corynebacterium_hadale	2026255	0	0	0.000598036	0
Bacteria	Collinsella_aerofaciens	74426	0	0.000594263	0	0
Bacteria	Solobacterium_moorei	102148	0	6.80204e-05	0.000524999	0
Bacteria	Brevundimonas_sp_KM4	1628191	0.000287544	0	0.000149843	0.000153122
Bacteria	Neisseria_sp_HMSC064E01	1715052	0	0	0	0.000582087
Bacteria	Pseudomonas_alcaliphila	101564	1.57354e-05	0	0.000561184	0
Bacteria	Rothia_sp_HSID18067	2419514	0	0	0	0.0005767
Bacteria	Blautia_sp_KLE_1732	1226324	0	0.000571951	0	0
Bacteria	Bacteroides_thetaiotaomicron	818	0	0.000371329	0.000197883	0
Bacteria	Ruminococcus_sp_OM04_4AA	2293231	0	0.000561635	0	0
Bacteria	Firmicutes_bacterium_OM08_11AC	2292899	0	8.01081e-05	0.000478799	0
Bacteria	Sanguibacter_keddieii	60920	0	2.08821e-05	0.000476579	5.98017e-05
Bacteria	Haematobacter_missouriensis	366616	0.000556856	0	0	0
Bacteria	Ochrobactrum_pseudogrignonense	419475	0.000553389	0	0	0
Bacteria	Alistipes_finegoldii	214856	0	0.000422001	0.00012956	0
human	human	human	0	0	0.000231836	0.000316915
Bacteria	Pseudomonas_sp_286	1705700	0.000151555	0	0.000392808	0
Bacteria	Leptotrichia_massiliensis	1852388	0	0	0	0.000541986
Bacteria	Chryseobacterium_indoltheticum	254	0.000112604	0	0.000428971	0
Bacteria	Tabrizicola_sp_YIM_78059	2529861	0.000534554	0	0	0
Bacteria	Psychrobacter_sp_SHUES1	1849383	0.000350819	4.62854e-05	0.000135037	0
Bacteria	Propionibacterium_sp_KPL1844	1203573	0	0	0.000495058	3.59836e-05
Bacteria	Paracoccus_sp_BM15	1529068	0.000514709	0	0	1.61583e-05
Bacteria	Chryseobacterium_sp_G972	1805473	0	0	0.000530345	0
Bacteria	Mogibacterium_diversum	114527	0	2.00051e-05	0.000299004	0.000210835
Bacteria	Oribacterium_sinus	237576	0	0	0.000256652	0.000266371
Bacteria	Shewanella_xiamenensis	332186	0.000521785	0	0	0
Bacteria	Prevotella_sp_oral_taxon_313	652722	0	0	0.000521757	0
Bacteria	Ruminococcus_sp_AM23_1	2293188	0	0.000517189	0	0
Bacteria	Paracoccus_sediminilitoris	2202419	0.00051569	0	0	0
Bacteria	Roseovarius_sp_GCL_8	2211448	0.000511725	0	0	0
Bacteria	Atopobium_sp_ICM42b	1190620	0	1.91198e-05	0.000489072	0
Bacteria	Staphylococcus_saprophyticus	29385	0.00050612	0	0	0
Bacteria	Brevundimonas_vesicularis	41276	0.000290512	0	0.000212538	0
Bacteria	Yoonia_vestfoldensis	245188	0.00050209	0	0	0
Bacteria	Bacteroides_ovatus	28116	0	0.000499843	0	0
Bacteria	Scardovia_wiggsiae	230143	0	0	0.000496733	0
Bacteria	Prevotella_sp_F0091	1227276	0	0	0.00049545	0
Bacteria	Ruminococcus_callidus	40519	0	3.08427e-05	0.000461383	0
Bacteria	Clostridium_sp_AM46_21	2293033	0	0.000490955	0	0
Bacteria	Stenotrophomonas_bentonitica	1450134	0.000100145	0	0.000384109	0
Bacteria	Cutibacterium_granulosum	33011	4.65322e-05	0	0.000355023	8.22195e-05
Bacteria	Actinomyces_sp_oral_taxon_175_str_F0384	712119	0	0	0	0.000481517
Bacteria	Kingella_oralis	505	0	0	0	0.000480066
Bacteria	Paracoccus_haeundaensis	225362	0.00035927	0	0	0.000119882
Bacteria	Actinomyces_sp_oral_taxon_181_str_F0379	712121	0	0	0.000475061	0
Bacteria	Micavibrio_aeruginosavorus	349221	0.00035675	0	0.000118297	0
Bacteria	Stenotrophomonas_sp_LM091	1904944	3.23771e-05	0	0.000440595	0
Bacteria	Paracoccus_sp_SM22M_07	1520813	0.000447255	0	2.35303e-05	0
Bacteria	Blautia_sp_Marseille_P2398	1805476	0	0.000470172	0	0
Bacteria	Paracoccus_aminovorans	34004	0.000468282	0	0	0
Bacteria	Pseudomonas_fluorescens	294	0.000466224	0	0	0
Bacteria	Paracoccus_sediminis	1214787	0.000465908	0	0	0
Bacteria	Rhodobacter_megalophilus	418630	0.000464767	0	0	0
Bacteria	Ruminococcus_sp_OM02_16LB	2302958	0	0.000462169	0	0
Bacteria	Sphingobacterium_spiritivorum	258	0	0	0.000460541	0
Bacteria	Corynebacterium_sp_NML_150383	2029400	0	0	0.000450649	0
Bacteria	Abiotrophia_sp_HMSC24B09	1581061	0	0	0.000447975	0
Bacteria	Brachybacterium_muris	219301	7.97248e-05	0	0.000276892	9.04676e-05
Bacteria	Sphingomonas_sp_S_NIH_Pt3_0716	1920124	0.000442313	0	0	0
Bacteria	Aureimonas_altamirensis	370622	0.000436248	0	0	0
Bacteria	Paracoccus_sp_JC_501	2498559	0.000137776	0	0.000167181	0.000122165
Bacteria	Paracoccus_sp_SY	1330255	0.000326328	0	9.79529e-05	0
Bacteria	Roseburia_sp_AM16_25	2292065	0	0.000423716	0	0
Bacteria	Exiguobacterium_profundum	307643	0	0	0.00042087	0
Bacteria	Streptococcus_sp_HMSC067H01	1739491	0	0	0	0.000419128
Eukaryota	Alternaria_alternata	5599	1.2718e-05	0	0.000195857	0.000209362
Bacteria	Firmicutes_bacterium_AF16_15	2292885	0	0	0.00041531	0
Bacteria	Acinetobacter_beijerinckii	262668	0.000414839	0	0	0
Bacteria	Sphingobacterium_sp_IITKGP_BTPF85	1338009	0.00041477	0	0	0
Bacteria	Kocuria_rosea	1275	0.000129732	0	0.000189922	9.3802e-05
Bacteria	Acinetobacter_gyllenbergii	134534	0.000411565	0	0	0
Bacteria	Comamonas_aquatica	225991	0.00034437	0	4.84507e-05	1.34776e-05
Bacteria	Blautia_sp_aa_0143	2478953	0	0.000403103	0	0
Bacteria	Eikenella_sp_NML03_A_027	1795828	0	0	0.000402927	0
Bacteria	Sinirhodobacter_populi	2306993	0.000350844	0	5.19941e-05	0
Bacteria	Eubacterium_infirmum	56774	0	3.45994e-05	0.000367686	0
Bacteria	Janibacter_indicus	857417	8.13018e-05	0.000104112	0.000125081	8.87528e-05
Bacteria	Kocuria_indica	1049583	6.29849e-05	0	0.000103576	0.000232285
Bacteria	Actinomyces_sp_ICM54	936549	0	0	0	0.000398742
Bacteria	Rhodobacter_veldkampii	33049	0.00039584	0	0	0
Bacteria	Rhizobium_rosettiformans	1368430	0.000328245	0	6.67564e-05	0
Bacteria	Eubacterium_sulci	143393	0	0.000282947	0	0.000107648
Bacteria	Clostridiales_bacterium	1898207	0	0.000389542	0	0
Bacteria	Rhizobium_arenae	1856850	0.000389033	0	0	0
Bacteria	Pseudomonas_oleovorans	301	0	0	0.000387485	0
Bacteria	Sphingobacterium_sp_1_A_5	2044604	0.000387393	0	0	0
Bacteria	Micrococcus_sp_HMSC31B01	1581073	0.000173524	0	0	0.000212491
Bacteria	Corynebacterium_jeikeium	38289	0	0	0.000367312	1.49573e-05
Bacteria	Acinetobacter_sp_SWAC57	2293834	0.000381752	0	0	0
Bacteria	Brevundimonas_sp_DS20	1532555	0.000300722	0	8.06913e-05	0
Bacteria	Actinomycetaceae_bacterium_BA112	1823756	0	0	0	0.000380458
Bacteria	Eubacterium_siraeum	39492	0	0	0.000379007	0
Bacteria	Actinomyces_sp_HMSC035G02	1739406	0	0	0.000258934	0.000116893
Bacteria	Coprococcus_sp_AF19_8AC	2293090	0	0.00037577	0	0
Bacteria	Clostridium_sp_AF36_4	2293015	0	0	0.000371935	0
Bacteria	Paracoccus_seriniphilus	184748	0.000371131	0	0	0
Bacteria	Clostridium_sp_AF02_29	2292993	0	0.000367038	0	0
Bacteria	Brevundimonas_sp_357	2555782	8.49244e-05	0	0.000128805	0.00015083
Bacteria	Prevotella_jejuni	1177574	0	0	0.000363934	0
Bacteria	Chryseobacterium_aquaticum	452084	0	0	0	0.000363663
Bacteria	Blautia_wexlerae	418240	0	0.000362033	0	0
Bacteria	Paracoccus_marinus	288426	0.000280734	0	4.73522e-05	3.29875e-05
Bacteria	Clostridium_sp_AF15_31	2292995	0	0.000360635	0	0
Bacteria	Kytococcus_sedentarius	1276	3.2092e-05	0	0.000175889	0.000148865
Bacteria	Sphingobacterium_sp_JUb78	2485111	0.000356192	0	0	0
Bacteria	Prevotella_sp_C561	563031	0	0	0.000352095	0
Bacteria	Prevotella_sp_oral_taxon_306_str_F0472	712461	0	0	0.000351869	0
Bacteria	Bifidobacterium_bifidum	1681	0	0	0.000345685	0
Bacteria	Clostridium_sp_ATCC_BAA_442	649724	0	0.000345634	0	0
Bacteria	Paracoccus_sp_GY0581	2528244	0.000308961	0	3.66085e-05	0
Bacteria	Pseudoruegeria_sp_SK021	1933035	0.00034488	0	0	0
Bacteria	Ruminococcus_sp_AF25_28AC	2293167	0	0.000343446	0	0
Bacteria	Ruminococcus_sp_AM16_34	2293184	0	0.000342554	0	0
Bacteria	Clostridium_sp_AF35_15	2293013	0	0.000342258	0	0
Bacteria	Romboutsia_timonensis	1776391	0	0.000341125	0	0
Bacteria	Morococcus_cerebrosus	1056807	0	0	0.000340807	0
Bacteria	Agrobacterium_sp_FDAARGOS_525	2420311	0.000340494	0	0	0
Bacteria	Kocuria_sp_PT10	2219657	0.000180742	0	0	0.000159006
Bacteria	Alistipes_sp_5CBH24	2585118	0	0.000339695	0	0
Bacteria	alpha_proteobacterium_LLX12A	1229484	0.000338965	0	0	0
Bacteria	Brevundimonas_sp_374	1150400	0.000270217	0	6.63897e-05	0
Bacteria	Clostridium_sp_AF43_10	2293018	0	0.000332479	0	0
Bacteria	Sandaracinobacter_sp_PAMC_28131	1715348	0.000210319	0	6.90346e-05	4.98374e-05
Bacteria	Prolinoborus_fasciculus	1056810	0.000327431	0	0	0
Bacteria	Gulosibacter_sp_Marseille_P7157	2479839	0.000177072	0	0.000150158	0
Bacteria	Actinomycetaceae_bacterium	1898202	0	0	0	0.000324638
Bacteria	Prevotella_salivae	228604	0	0	0.000239466	8.32698e-05
Eukaryota	Malassezia_globosa	76773	0	0	7.35882e-05	0.000249018
Bacteria	Psychrobacter_pasteurii	1945520	0.000322077	0	0	0
Bacteria	Ruthenibacterium_lactatiformans	1550024	0	0.000321158	0	0
Bacteria	Dorea_sp_AM58_8	2292346	0	0.000320896	0	0
Bacteria	Ruminococcus_sp_AM47_2BH	2293221	0	0.000319253	0	0
Bacteria	Atopobium_parvulum	1382	0	2.27429e-05	0.000296218	0
Bacteria	Brevundimonas_bullata	13160	0.000173714	0	0.000144998	0
Bacteria	Paracoccus_sp_PAMC_22219	1569209	0.000285684	0	0	3.08321e-05
Bacteria	Haematobacter_genomosp_1	366618	0.000313068	0	0	0
Bacteria	Hartmannibacter_diazotrophicus	1482074	0.00031245	0	0	0
Bacteria	Paracoccus_sp_FO_3	1335059	0.000312381	0	0	0
Bacteria	Prevotella_sp_oral_taxon_472_str_F0295	655809	0	0	0.00031196	0
Bacteria	Paracoccus_laeviglucosivorans	1197861	0.000281978	0	2.90631e-05	0
Bacteria	Capnocytophaga_sp_oral_taxon_326_str_F0382	712212	0	0	0	0.000310166
Bacteria	Sphingobium_sp_PAMC28499	2565554	0.000309167	0	0	0
Bacteria	Clostridium_sp_TF06_15AC	2293051	0	0.000309158	0	0
Bacteria	Paracoccus_gahaiensis	1706839	0.000291274	0	0	1.74463e-05
Bacteria	Rothia_sp_HMSC065C03	1715084	0	0	0.00030869	0
Bacteria	Clostridium_sp_AM28_20LB	2293027	0	0.000308499	0	0
Bacteria	Aquimixticola_soesokkakensis	1519096	0.000307335	0	0	0
Bacteria	Bacteroides_fragilis	817	0	3.52642e-05	0.00027178	0
Bacteria	Agromyces_sp_SLBN_50	744977	0.000303804	0	0	0
Bacteria	Clostridium_sp_OF10_22XD	2293039	0	0.00030364	0	0
Bacteria	Rhizobium_sp_P007	285908	0.000302924	0	0	0
Bacteria	Enterobacteriaceae_bacterium_ATCC_29904	1593232	0.00029962	0	0	0
Bacteria	Sphingobacterium_daejeonense	371142	0.000298959	0	0	0
Bacteria	Pseudoxanthomonas_sp_NML171200	2480816	0.000298875	0	0	0
Bacteria	Prevotella_timonensis	386414	0	2.53999e-05	0.00027118	0
Bacteria	Sphingobacterium_sp_CZ_2	2557994	7.15804e-05	0	0.000224765	0
Bacteria	Faecalibacterium_sp_OM04_11BH	2292357	0	0.000295373	0	0
Bacteria	Pseudorhodobacter_aquimaris	687412	0.00029243	0	0	0
Bacteria	Paracoccus_sp_I_41R45	2489002	0.000291773	0	0	0
Bacteria	Shinella_sp_DD12	1410620	1.32908e-05	0	0.000278469	0
Bacteria	Acinetobacter_defluvii	1871111	0.000289803	0	0	0
Bacteria	Acinetobacter_sp_ANC_3862	1217705	0.000289651	0	0	0
Bacteria	TM7_phylum_sp_oral_taxon_352	713054	0	0.000288913	0	0
Bacteria	Rhizobium_sp_H41	1510041	0.000287914	0	0	0
Bacteria	Lactobacillus_iners	147802	0	0	0	0.000286861
Bacteria	Atopobium_sp_BS2	936550	0	0	0.000286474	0
Bacteria	Brevibacterium_ihuae	1631743	1.8706e-05	0	0.000239206	2.8521e-05
Bacteria	Sphingomonas_sp_FARSPH	2219696	0.000133554	0	9.04523e-05	6.21992e-05
Bacteria	Alistipes_ihumii	1470347	0	0.000232136	5.23321e-05	0
Bacteria	Sphingomonas_sp_CCH5_D11	1768786	0.000283837	0	0	0
Bacteria	Rhodobacter_sp_BO_81	2294033	0.000282574	0	0	0
Bacteria	Corynebacterium_genitalium	38288	0	1.52473e-05	0.000266466	0
Bacteria	Rhodovulum_bhavnagarense	992286	0.000280738	0	0	0
Bacteria	Acinetobacter_schindleri	108981	0.000280605	0	0	0
Bacteria	Microbacterium_oxydans	82380	0	0	0.000181608	9.74539e-05
Eukaryota	Saccharomyces_cerevisiae	4932	0	0	0.000278528	0
Bacteria	Paracoccus_aminophilus	34003	0.000276063	0	0	0
Bacteria	Clostridium_sp_AM18_55	2293023	0	0.000275512	0	0
Bacteria	Aerococcus_urinaeequi	51665	0.000274657	0	0	0
Bacteria	Paenirhodobacter_sp_MME_103	1662865	0.000273323	0	0	0
Bacteria	Bacteroides_finegoldii	338188	0	0.000271834	0	0
Bacteria	Bifidobacterium_longum	216816	0	0.000149204	0	0.000121264
Bacteria	Brachybacterium_sp_sponge	1775432	3.33302e-05	0	8.44319e-05	0.000151234
Bacteria	Stomatobaculum_longum	796942	0	0	0.000268274	0
Bacteria	Neisseria_sp_HMSC055H02	1739411	0	0	0	0.000268
Bacteria	Rhodobacter_sp_SYSU_G02214	2593022	0.000267552	0	0	0
Bacteria	Anaerotignum_sp_KCTC_15736	2358141	0	0.000267077	0	0
Bacteria	Comamonadaceae_bacterium_CCH4_C5	1768804	0.000266409	0	0	0
Bacteria	Parabacteroides_sp_AF39_10AC	2293117	0	0.000265679	0	0
Bacteria	Pararhodobacter_sp_AM505	2172121	0.000265369	0	0	0
Bacteria	Atopobium_vaginae	82135	7.96122e-05	0	0.000127507	5.8002e-05
Bacteria	Stenotrophomonas_sp_VV52	2066958	0.000263548	0	0	0
Bacteria	Porphyromonas_sp_HMSC065F10	1739394	0	0	0.000213026	4.86688e-05
Bacteria	Clostridium_sp_AF21_20LB	2293003	0	0.000261155	0	0
Bacteria	Xanthomonas_citri	346	0.000260006	0	0	0
Bacteria	Isoptericola_variabilis	139208	0	0	0.000216738	4.30695e-05
Bacteria	Clostridiaceae_bacterium_TF01_6	2305245	0	0.000259617	0	0
Bacteria	Psychrobacter_sp_PRwf_1	349106	0.000258875	0	0	0
Bacteria	Ochrobactrum_rhizosphaerae	571254	0.000255973	0	0	0
Bacteria	Acinetobacter_sp_CFCC_10889	1775557	0.000255841	0	0	0
Bacteria	Cereibacter_changlensis	402884	0.000221682	0	1.80818e-05	1.57221e-05
Bacteria	Pseudomonas_veronii	76761	0.000251333	0	0	0
Bacteria	Prevotella_oulorum	28136	0	0	0.000251122	0
Eukaryota	Penicillium_digitatum	36651	0	0	0.000246844	0
Bacteria	Clostridium_sp_AM27_28	2293025	0	0.000246567	0	0
Bacteria	Sphingobacterium_hotanense	649196	0.000201452	0	4.43925e-05	0
Bacteria	Butyricicoccus_sp_AM29_23AC	2292295	0	0.000245527	0	0
Bacteria	Xanthomonadaceae_bacterium_NML93_0399	2032565	0.000245077	0	0	0
Bacteria	Rubrobacter_xylanophilus	49319	0	0	0.000159333	8.50015e-05
Bacteria	Streptococcus_cristatus	45634	0	1.62432e-05	0.00022743	0
Bacteria	Actinomyces_bouchesdurhonensis	1852361	0	3.57447e-05	0.000150849	5.68121e-05
Bacteria	Prevotella_nigrescens	28133	0	0	0.000238999	0
Bacteria	Actinomyces_sp_oral_taxon_448_str_F0400	712124	0.000196582	0	4.21642e-05	0
Bacteria	Capnocytophaga_sp_oral_taxon_863_str_F0517	1227265	0	0	0	0.00023844
Bacteria	Prevotella_sp_Marseille_P8229	2479840	0	0.000237536	0	0
Bacteria	Pseudomonas_sp_TTU2014_105ASC	1729726	0	0	0	0.000236233
Bacteria	Acinetobacter_oleivorans	1148157	0.000236124	0	0	0
Bacteria	Faecalibacterium_sp_AF27_11BH	2302956	0	0.000236019	0	0
Bacteria	Butyricicoccus_sp_AM42_5AC	2292297	0	0.000236006	0	0
Bacteria	Butyricicoccus_sp_AF10_3	2292196	0	0.000234578	0	0
Bacteria	Celeribacter_manganoxidans	1411902	0.00023336	0	0	0
Bacteria	Candidatus_Saccharibacteria_bacterium_TM7_EAM_G5_1_HOT_356	2080846	0	1.6957e-05	0.000216157	0
Bacteria	Paracoccus_sp_N5	1101189	0.000231522	0	0	0
Bacteria	Brevibacterium_casei	33889	4.79904e-05	0	0.000111694	7.16676e-05
Bacteria	Clostridium_sp_AF20_7	2293002	0	0.000231214	0	0
Bacteria	Paracoccus_sp_TRP	412597	0.000229926	0	0	0
Bacteria	Staphylococcus_aureus	1280	0.000229601	0	0	0
Bacteria	Sphingomonas_sp_ABOLH	1985881	0	0	0.000228993	0
Bacteria	Corynebacterium_kroppenstedtii	161879	2.9954e-05	0	5.01246e-05	0.000148777
Bacteria	Oscillibacter_sp_PEA192	2109687	0	0.000228526	0	0
Bacteria	Dermabacter_vaginalis	1630135	0	0	0.00022825	0
Bacteria	Bacteroides_intestinalis	329854	0	0.000226906	0	0
Bacteria	Butyricicoccus_sp_AM32_19	2292296	0	0.000226713	0	0
Bacteria	Pedobacter_xixiisoli	1476464	0.000226647	0	0	0
Bacteria	Acinetobacter_sp_ANC_4204	1977884	0.000225928	0	0	0
Bacteria	Pseudomonas_sp_CBZ_4	1163065	4.72784e-05	0	0.00017804	0
Bacteria	Paracoccus_saliphilus	405559	0.000190099	0	3.48069e-05	0
Bacteria	Prevotella_buccalis	28127	0	7.72596e-05	0.000145328	0
Bacteria	Staphylococcus_kloosii	29384	0	0	0.000221708	0
Bacteria	Blautia_sp_BCRC_81119	2212480	0	0.000219505	0	0
Bacteria	Gordonia_sputi	36823	0	0	0	0.000218498
Bacteria	Delftia_tsuruhatensis	180282	0	0	0	0.000215972
Bacteria	Defluviimonas_denitrificans	404881	0.000214317	0	0	0
Bacteria	Psychrobacter_sp_JB385	1434841	0	0	0.000213732	0
Bacteria	Exiguobacterium_mexicanum	340146	0	0	0.000213555	0
Bacteria	Tannerella_sp_oral_taxon_HOT_286	712710	8.49558e-05	0	0.000127266	0
Bacteria	Ruminococcus_sp_TF11_2AC	2293241	0	0.000211861	0	0
Bacteria	Staphylococcus_equorum	246432	0.000211113	0	0	0
Bacteria	Arthrobacter_sp_AFG7_2	1688693	0	0	0.000209937	0
Bacteria	Defluviimonas_alba	1335048	0.000209769	0	0	0
Bacteria	Pseudomonas_sp_NBRC_111144	1661059	0.000209585	0	0	0
Bacteria	Rothia_sp_HMSC068F09	1739378	0	0	0	0.000209228
Bacteria	Ruminococcus_sp_AF21_11	2293161	0	0.00020902	0	0
Bacteria	Intestinibacter_bartlettii	261299	0	0.000207925	0	0
Bacteria	Corynebacterium_afermentans	38286	0	1.43084e-05	0.00019291	0
Bacteria	Prevotella_sp_oral_taxon_299_str_F0039	652716	0	0	0	0.000207191
Bacteria	Ruminococcaceae_bacterium_AM28_23LB	2292269	0	0.000206771	0	0
Bacteria	Brevundimonas_sp_SGAir0440	2579977	5.14495e-05	0	0.000155304	0
Bacteria	Enterobacter_cloacae_subsp_cloacae_ATCC_13047	550	0.000206601	0	0	0
Bacteria	Ruminococcus_sp_AF45_4BH	2292071	0	0.000206435	0	0
Bacteria	Ruminococcus_sp_AM31_32	2293203	0	0.00020598	0	0
Bacteria	Shewanella_putrefaciens	24	0.000205013	0	0	0
Bacteria	Bifidobacterium_breve	1685	0	0	0	0.000204853
Bacteria	Pseudomonas_fulva	47880	0.000203549	0	0	0
Bacteria	Acinetobacter_harbinensis	1353941	4.46301e-05	0	0.000121265	3.62476e-05
Bacteria	Acinetobacter_sp_WCHAc060042	2213016	0.00020201	0	0	0
Bacteria	Streptococcus_rubneri	1234680	0	3.21167e-05	0	0.000169625
Bacteria	Corynebacterium_mycetoides	38302	0.000201339	0	0	0
Bacteria	Flavonifractor_plautii	292800	0	0.000201112	0	0
Bacteria	Acinetobacter_bereziniae	106648	0	0	0.000201012	0
Bacteria	Blautia_massiliensis	1737424	0	0.0002007	0	0
Bacteria	Luteimonas_sp_FCS_9	1547516	0.000200361	0	0	0
Bacteria	Gemmobacter_sp_HB_1	2652247	0.000200131	0	0	0
Bacteria	Actinomyces_sp_oral_taxon_180_str_F0310	651609	0	0	0.000199875	0
Bacteria	Roseicitreum_antarcticum	564137	0.00019836	0	0	0
Bacteria	Corynebacterium_jeddahense	1414719	0	0	8.64297e-05	0.000111836
Bacteria	Comamonadaceae_bacterium_CCH12_A10	1768803	0.000198182	0	0	0
Bacteria	Actinomyces_sp_oral_taxon_848_str_F0332	649739	0	0	0	0.000197615
Bacteria	Paracoccus_homiensis	364199	0.000194543	0	0	0
Bacteria	Aeromonas_media	651	0.000194346	0	0	0
Bacteria	Ruminococcus_sp_AM26_12LB	2293190	0	0.000193946	0	0
Bacteria	Microbacterium_aurum	36805	2.44008e-05	0	8.78152e-05	8.12125e-05
Bacteria	Pseudomonas_sp_o96_267	2479853	4.99327e-05	0	0.000143037	0
Bacteria	Clostridium_sp_OM08_29	2293049	0	0.000192825	0	0
Eukaryota	Debaryomyces_hansenii	4959	0.000149529	0	4.16285e-05	0
Bacteria	Ruminococcus_sp_AF14_5	2293147	0	0.000189738	0	0
Bacteria	Subdoligranulum_sp_AM23_21AC	2302961	0	0.000189194	0	0
Bacteria	Eubacterium_sp_TM06_47	2292354	0	0.00018838	0	0
Bacteria	Gemmobacter_intermedius	1553448	0.000187391	0	0	0
Bacteria	Brevundimonas_naejangsanensis	588932	0.000128571	0	5.86627e-05	0
Bacteria	Ruminococcus_sp_AF37_20	2293178	0	0.000187101	0	0
Bacteria	Desulfotomaculum_sp_OF05_3	2305243	0	0.000187028	0	0
Bacteria	Paracoccus_sp_CFH_10530	2508543	0.000186626	0	0	0
Bacteria	Propioniciclava_sinopodophylli	1837344	0	0	1.56699e-05	0.00017
Bacteria	Gordonia_sp_852002_51296_SCH5728562_b	1834101	0	0	0	0.000183917
Bacteria	Clostridium_sp_AF37_5AT	2292007	0	0.00018364	0	0
Bacteria	Comamonas_sp_Z1	2601246	0	0	0	0.000183322
Bacteria	Glutamicibacter_sp_BW77	2024402	0	0	0	0.000183194
Bacteria	Comamonas_thiooxydans	363952	3.19716e-05	0	0	0.000151145
Bacteria	Roseovarius_lutimaris	1005928	0.000183043	0	0	0
Bacteria	Firmicutes_bacterium_AM55_24TS	2292896	0	0.00018147	0	0
Bacteria	Corynebacterium_macginleyi	38290	0	0	0.000181459	0
Bacteria	Nocardia_farcinica	37329	9.01088e-05	0	9.1013e-05	0
Bacteria	Paracoccus_zhejiangensis	1077935	0.0001617	0	0	1.93103e-05
Bacteria	Anaerostipes_hadrus	649756	0	0.000180348	0	0
Bacteria	Psychrobacter_sp_L7	1982756	8.96538e-05	0	8.97448e-05	0
Bacteria	Paracoccus_chinensis	525640	2.50803e-05	0	0.000123637	3.06037e-05
Bacteria	Paracoccus_sulfuroxidans	384678	0.000178847	0	0	0
Bacteria	Brevundimonas_sp_GW460_12_10_14_LB2	1827469	0.000178764	0	0	0
Bacteria	Paracoccus_sp_4_2	2116655	0.000176797	0	0	0
Bacteria	Butyricicoccus_sp_AM28_25	2292294	0	0.000176751	0	0
Bacteria	Clostridium_glycyrrhizinilyticum	342942	0	0.000176706	0	0
Bacteria	Agrobacterium_albertimagni	147266	0	0	0.000176362	0
Bacteria	Gemmobacter_sp_YIM_102744_1	2488730	0.000174985	0	0	0
Bacteria	Peptoniphilus_sp_HMSC062D09	1739305	0	0.00017427	0	0
Bacteria	Sphingomonas_sp_ABOLG	1985880	0.000174082	0	0	0
Bacteria	Collinsella_sp_AF25_2LB	2292226	0	0.000173934	0	0
Bacteria	Ruminococcus_sp_AF16_40	2293148	0	0.000173509	0	0
Bacteria	Actinomyces_dentalis	272548	0.000123892	0	4.90838e-05	0
Bacteria	Pseudomonas_sp_ALS1279	1734450	0	0	0.000172733	0
Bacteria	Lactobacillus_acidophilus	1579	0	0	0	0.000171444
Bacteria	Pseudomonas_aeruginosa	287	0.000123423	0	0	4.80101e-05
Bacteria	Rhodococcus_sp_YH3_3	1803579	0	0	0.000171135	0
Bacteria	Gemmobacter_nectariphilus	220343	0.000148247	0	2.24998e-05	0
Bacteria	Corynebacterium_sp_HMSC05H05	1581119	0	3.05401e-05	0.00013914	0
Bacteria	Clostridium_sp_AM42_36	2293031	0	0.000169128	0	0
Bacteria	Luteimonas_sp_YGD11_2	2508168	9.4114e-05	0	7.47036e-05	0
Bacteria	Ruminococcus_sp_AF33_11BH	2293176	0	0.000167919	0	0
Bacteria	Clostridiaceae_bacterium_AF29_16BH	2292179	0	0.000167608	0	0
Bacteria	Prevotella_oris	28135	0	0	0.000166132	0
Bacteria	Xinfangfangia_sp_CIP_111625	2483812	0.000165662	0	0	0
Bacteria	Paracoccus_sp_SYSUP0003	2233774	0.0001181	0	3.25218e-05	1.48109e-05
Bacteria	Eubacterium_sp_AF19_12LB	2293106	0	0.00016506	0	0
Bacteria	Rheinheimera_sp_A13L	506534	0.000164883	0	0	0
Bacteria	Mycolicibacterium_iranicum	912594	1.14735e-05	0	9.83781e-05	5.45215e-05
Bacteria	Ruminococcus_sp_AM40_10AC	2293212	0	0.000164138	0	0
Bacteria	Roseinatronobacter_thiooxidans	121821	0.000132362	0	0	3.13043e-05
Bacteria	Brevundimonas_nasdae	172043	0.000163533	0	0	0
Bacteria	Pseudoxanthomonas_sp_CF385	1881042	8.04548e-05	0	8.24187e-05	0
Bacteria	Brevundimonas_sp_BAL3	391600	7.01126e-05	0	9.19219e-05	0
Bacteria	Delftia_lacustris	558537	0	0	0	0.000161943
Bacteria	Pseudooceanicola_batsensis	314255	0.000160695	0	0	0
Bacteria	Prevotella_loescheii	840	0	0	0.000160373	0
Bacteria	Dietzia_timorensis	499555	0.000100407	1.09079e-05	3.60827e-05	1.28314e-05
Bacteria	Paracoccus_sp_MKU1	1745182	0.000160161	0	0	0
Bacteria	Sphingobium_sp_RAC03	1843368	0.000158989	0	0	0
Bacteria	Eubacterium_sp_AM49_13BH	2292351	0	0.000158741	0	0
Bacteria	Tessaracoccus_flavescens	399497	7.30759e-05	0	8.55521e-05	0
Bacteria	Cloacibacterium_normanense	237258	0.000158379	0	0	0
Bacteria	Acinetobacter_radioresistens	40216	0.000157585	0	0	0
Bacteria	Carnobacterium_mobile	2750	0.000156894	0	0	0
Bacteria	Propionibacterium_acidifaciens	556499	0.000128319	0	2.77398e-05	0
Bacteria	Bifidobacterium_animalis	28025	0	0	0	0.000155885
Bacteria	Sphingobium_sp_ba1	1522072	0.000155867	0	0	0
Bacteria	Pedobacter_ureilyticus	1393051	5.34603e-05	0	0.000101872	0
Bacteria	Bilophila_sp_4_1_30	693988	0	0.000154533	0	0
Bacteria	Ruminococcus_sp_AF20_12LB	2293160	0	0.000153972	0	0
Bacteria	Clostridiaceae_bacterium	1898204	0	0.000153693	0	0
Bacteria	Pantoea_septica	472695	0	0	0.00015339	0
Bacteria	Leisingera_aquimarina	476529	0.000152525	0	0	0
Bacteria	Brevundimonas_sp_Leaf280	1736320	9.01008e-05	0	6.21767e-05	0
Bacteria	Prevotella_sp_BCRC_81118	2518605	0	0.000151902	0	0
Bacteria	Paraprevotella_clara	454154	0	0	0.000150928	0
Bacteria	Agrobacterium_sp_MS2	1345498	0.000150618	0	0	0
Bacteria	Chryseobacterium_hungaricum	454006	0.000148322	0	0	0
Bacteria	Clostridium_sp_OM05_9	2293045	0	0.000148239	0	0
Bacteria	Ruminococcus_sp_AF12_5	2293146	0	0.000147423	0	0
Bacteria	Rheinheimera_sp_LHK132	2498451	0.000145341	0	0	0
Bacteria	Clostridiaceae_bacterium_OF09_1	2292276	0	0.000145006	0	0
Bacteria	Lachnospiraceae_bacterium_OF11_28	2305244	0	0.000144748	0	0
Bacteria	Staphylococcus_vitulinus	71237	0.000144478	0	0	0
Bacteria	Acinetobacter_sp_CIP_110321	1217699	0.000144203	0	0	0
Bacteria	Faecalibacterium_sp_AM43_5AT	2302957	0	0.000143834	0	0
Bacteria	Brevibacterium_antiquum	234835	0.000143666	0	0	0
Bacteria	Olsenella_sp_oral_taxon_807	712411	0	0	0.000125255	1.76832e-05
Bacteria	Pseudoxanthomonas_mexicana	128785	0.000118009	0	2.41347e-05	0
Bacteria	Tabrizicola_sp_TH137	2067452	0.000142093	0	0	0
Bacteria	Roseburia_hominis	301301	0	0.000141852	0	0
Bacteria	Comamonas_sp_JNW	2170731	0.000141807	0	0	0
Bacteria	Acinetobacter_venetianus	52133	0.000141688	0	0	0
Bacteria	Bifidobacterium_adolescentis	1680	5.41026e-05	1.20132e-05	0	7.54363e-05
Bacteria	Ruminococcus_sp_AF19_15	2293157	0	0.000141309	0	0
Bacteria	Dysosmobacter_welbionis	2093857	0	0.000141052	0	0
Bacteria	Roseburia_faecis	301302	0	0.000140988	0	0
Bacteria	Sphingobium_sp_MP9_4	1761936	0.00014097	0	0	0
Bacteria	Firmicutes_bacterium_AF36_3BH	2292889	0	0.000140413	0	0
Bacteria	Neisseria_sp_HMSC31F04	1581075	0	0	0	0.000140228
Bacteria	Clostridium_sp_AF20_17LB	2292205	0	0.000140025	0	0
Bacteria	Prevotella_multiformis	282402	0	0	0.000139984	0
Bacteria	Puniceibacterium_sp_IMCC21224	1618204	0.000139555	0	0	0
Bacteria	Acinetobacter_haemolyticus	29430	0.000139534	0	0	0
Bacteria	Acinetobacter_sp_AM	2170730	0.000139352	0	0	0
Bacteria	Clostridium_leptum	1535	0	0.000139061	0	0
Bacteria	Sphingomonas_sp_TZW2008	1917973	0.000137689	0	0	0
Bacteria	Blautia_sp_SC05B48	2479767	0	0.000137601	0	0
Bacteria	Kocuria_sp_OV113	2135669	0.000137092	0	0	0
Bacteria	Acinetobacter_sp_CIP_53_82	1144671	0.000136926	0	0	0
Bacteria	Ruminococcus_sp_AM46_18	2293220	0	0.000136903	0	0
Bacteria	Rikenellaceae_bacterium	2049048	0	0.00013682	0	0
Bacteria	Shewanella_sp_Sh95	1689868	0.000135321	0	0	0
Bacteria	Sphingomonas_sp_TF3	2495580	2.17736e-05	0	6.26641e-05	5.0686e-05
Bacteria	Methyloversatilis_discipulorum	1119528	0	0	7.12786e-05	6.35937e-05
Bacteria	Paracoccus_aestuarii	453842	0.000134565	0	0	0
Bacteria	Pedobacter_sp_P_25	2563444	0.000134397	0	0	0
Bacteria	Leucobacter_chironomi	491918	1.0179e-05	0	0.000123951	0
Bacteria	Eubacteriaceae_bacterium	2049045	0	0.00013399	0	0
Bacteria	Bacteroides_clarus	626929	0	0.000132984	0	0
Bacteria	Flavobacterium_sasangense	503361	0.000132666	0	0	0
Bacteria	Chryseobacterium_zeae	1416779	0.000132659	0	0	0
Bacteria	Enterobacter_ludwigii	299767	0.000132254	0	0	0
Bacteria	Psychrobacter_cibarius	282669	0.000100323	0	0	3.17117e-05
Bacteria	Gemmiger_sp_An194	1965582	0	0.000130662	0	0
Bacteria	Peptoniphilus_harei	54005	0	0.000129589	0	0
Bacteria	Pseudomonas_sp_Irchel_3E13	2008975	0	0	0.000129322	0
Bacteria	Sphingomonas_sp_LH128	473781	0.000129063	0	0	0
Bacteria	Agrobacterium_sp_SUL3	1701910	0.000128994	0	0	0
Bacteria	Rhodobacter_ovatus	439529	0.000128977	0	0	0
Bacteria	Massilia_sp_GEM5	2603288	0	0	9.74073e-05	3.14865e-05
Bacteria	Pseudomonas_nabeulensis	2293833	0.000128802	0	0	0
Bacteria	Rhodococcus_qingshengii	334542	0	0	0.000128631	0
Bacteria	Luteimonas_sp_100111	2006110	0.000128401	0	0	0
Bacteria	Clostridium_sp_OM05_5BH	2293043	0	0.000128153	0	0
Bacteria	Sphingomonas_sp_1PNM_20	1141887	0.000127592	0	0	0
Bacteria	Blautia_luti	89014	0	0.000127423	0	0
Bacteria	Rhizobium_sp_Leaf306	1736330	1.70667e-05	0	0.00011018	0
Bacteria	Brevundimonas_intermedia	74315	5.43593e-05	0	0	7.28345e-05
Bacteria	Porphyromonas_uenonis	281920	0	2.05836e-05	0.000106346	0
Bacteria	Weissella_cibaria	137591	5.23215e-05	0	7.44456e-05	0
Bacteria	Rhodobacteraceae_bacterium_QY30	2033435	0.000126631	0	0	0
Bacteria	Rheinheimera_sp_YQF_1	2499626	0.000126533	0	0	0
Bacteria	Kytococcus_sp_CUA_901	1517899	0	0	6.0445e-05	6.59612e-05
Bacteria	Actinomyces_sp_oral_taxon_414	712122	0	0	0.000126072	0
Bacteria	Blastomonas_natatoria	34015	0.000125641	0	0	0
Bacteria	Gemmobacter_sp_CC_PW_75	1445661	0.000125628	0	0	0
Bacteria	Megasphaera_micronuciformis	187326	0	0	0.000125405	0
Bacteria	Pseudopropionibacterium_propionicum	1750	0	0	0.000108476	1.67901e-05
Bacteria	Lautropia_sp_KCOM_2505	2490857	0	0	0	0.000124923
Bacteria	Ruminococcus_sp_TF12_2	2293243	0	0.000124906	0	0
Bacteria	Weissella_confusa	1583	0	0	0.000124609	0
Bacteria	Fusicatenibacter_saccharivorans	1150298	0	0.000124293	0	0
Bacteria	Novosphingobium_resinovorum	158500	0.000123889	0	0	0
Bacteria	Kocuria_salsicia	664639	3.6367e-05	0	4.4953e-05	4.21767e-05
Bacteria	Clostridium_sp_AF32_12BH	2292006	0	0.00012314	0	0
Bacteria	Paracoccus_thiocyanatus	34006	0.000123073	0	0	0
Bacteria	Ruminococcus_faecis	592978	0	0.000122938	0	0
Bacteria	Chryseobacterium_xixisoli	1476462	0.000122787	0	0	0
Bacteria	Selenomonas_noxia	135083	0	0	0.000122699	0
Bacteria	Clostridiaceae_bacterium_AM27_36LB	2292288	0	0.000121979	0	0
Bacteria	Levyella_massiliensis	938289	0	0.000120998	0	0
Bacteria	Corynebacterium_sp_HMSC05E07	1581117	0	0	0.000120338	0
Bacteria	Rhodobacter_sp_YIM_73036	2249421	0.000119912	0	0	0
Bacteria	Lachnospiraceae_bacterium	1898203	0	0.00011968	0	0
Bacteria	Thioclava_indica	1353528	0.000119561	0	0	0
Bacteria	Rhodobacter_sphaeroides	1063	0.000119532	0	0	0
Bacteria	Psychrobacter_piechaudii	1945521	0.000118494	0	0	0
Bacteria	Clostridium_sp_AM22_16AC	2292009	0	0.000118098	0	0
Bacteria	Actinomyces_sp_oral_taxon_170_str_F0386	712117	0	0	0	0.000117828
Bacteria	Shewanella_sp_ANA_3	94122	0.000117108	0	0	0
Bacteria	Anaerococcus_sp_HMSC068A02	1739286	0	0.000117028	0	0
Bacteria	Sphingobacterium_sp_PM2_P1_29	403776	0.000116769	0	0	0
Bacteria	Xylanimonas_cellulosilytica	186189	0	0	0	0.000116689
Bacteria	Paracoccus_sp_YJ057	2447760	0.000116654	0	0	0
Bacteria	Tyzzerella_nexilis	29361	0	0.000116613	0	0
Bacteria	Roseibaca_ekhonensis	254356	0.000116612	0	0	0
Bacteria	Acinetobacter_sp_P8_3_8	1029823	0.000116567	0	0	0
Bacteria	Brachybacterium_paraconglomeratum	173362	5.25201e-05	0	6.4026e-05	0
Bacteria	Rhodobacter_sp_TJ48	2530049	0.000116403	0	0	0
Bacteria	Ochrobactrum_pituitosum	571256	0.000115879	0	0	0
Bacteria	Luteimonas_sp_100069	2006109	0.000115416	0	0	0
Bacteria	Chryseobacterium_caeni	365343	0.000114105	0	0	0
Bacteria	Streptococcus_sobrinus	1310	0	0	0.000114085	0
Bacteria	Luteimonas_marina	488485	0.000112794	0	0	0
Bacteria	Campylobacter_hominis	76517	0	8.07732e-05	0	3.1649e-05
Bacteria	Lactobacillus_sakei	1599	0	3.90641e-05	7.32865e-05	0
Bacteria	Ochrobactrum_sp_BH3	586218	2.70663e-05	0	8.51834e-05	0
Bacteria	Stenotrophomonas_terrae	405446	9.00523e-05	0	2.1846e-05	0
Bacteria	Brevibacterium_paucivorans	170994	0	0	0.000111454	0
Bacteria	Sphingobium_sp_DC_2	1303256	0.000111103	0	0	0
Bacteria	Brevibacterium_aurantiacum	273384	5.58316e-05	0	0	5.48162e-05
Bacteria	Tabrizicola_aquatica	909926	0.00011032	0	0	0
Bacteria	Acinetobacter_sp_YK3	1860097	0.000110153	0	0	0
Bacteria	Aeromonas_sp_ASNIH8	1920113	0.000109288	0	0	0
Bacteria	Prevotella_shahii	228603	0	0	0	0.000108998
Bacteria	Ruminococcus_sp_AF17_12	2293151	0	0.000108882	0	0
Bacteria	Stenotrophomonas_acidaminiphila	128780	0.000108419	0	0	0
Bacteria	Faecalibacterium_sp_AF10_46	2302955	0	0.000107631	0	0
Bacteria	Stenotrophomonas_humi	405444	0.000107608	0	0	0
Bacteria	Emticicia_sp_TH156	2067454	0	0	0.000107155	0
Bacteria	Defluviimonas_sp_XJ4	2487129	0.000106696	0	0	0
Bacteria	Sphingomonas_paucimobilis	13689	1.39268e-05	0	0	9.22044e-05
Bacteria	Collinsella_sp_AF16_8	2292215	0	0.000105536	0	0
Bacteria	Moraxella_atlantae	34059	0.000105216	0	0	0
Bacteria	Luteimonas_sp_4_12	2027406	9.31222e-05	0	0	1.20514e-05
Bacteria	Ruminococcus_sp_AF16_50	2293149	0	0.000105013	0	0
Bacteria	Brevundimonas_sp_Leaf168	1736283	0.000104124	0	0	0
Bacteria	Acinetobacter_sp_WCHAc060012	2419603	0.000103247	0	0	0
Bacteria	Blautia_sp_AM23_13AC	2292971	0	0.00010291	0	0
Bacteria	Blautia_sp_OM06_15AC	2292984	0	0.000102753	0	0
Bacteria	Peptoniphilus_grossensis	1465756	0	0.000101695	0	0
Bacteria	Clostridium_sp_OF03_18AA	2292308	0	0.000101614	0	0
Bacteria	Pseudoxanthomonas_sp_X_1	2571115	0.000101603	0	0	0
Bacteria	Bacteroides_caecimuris	1796613	0	0.000101543	0	0
Bacteria	Actinomyces_sp_S6_Spd3	1284680	0	4.12805e-05	0	6.00695e-05
Bacteria	Janibacter_anophelis	319054	6.38828e-05	0	3.62721e-05	0
Bacteria	Sagittula_stellata	52603	0.000100044	0	0	0
Bacteria	Flavobacterium_chilense	946677	9.99057e-05	0	0	0
Bacteria	Acinetobacter_cumulans	2136182	9.94082e-05	0	0	0
Bacteria	Skermanella_aerolata	393310	1.60909e-05	0	4.9648e-05	3.26104e-05
Bacteria	Salipiger_marinus	555512	9.81867e-05	0	0	0
Bacteria	Sphingobium_hydrophobicum	1673076	9.80589e-05	0	0	0
Bacteria	Ruaniaceae_bacterium	1945888	9.79944e-05	0	0	0
Bacteria	Butyricicoccus_sp_OF13_6	2292299	0	9.63585e-05	0	0
Bacteria	Legionella_steelei	947033	0	0	9.63538e-05	0
Bacteria	Chryseobacterium_mucoviscidosis	1945581	9.58621e-05	0	0	0
Bacteria	Ruminococcus_sp_AM43_6	2293216	0	9.58584e-05	0	0
Bacteria	Eubacterium_sp_AF17_7	2293105	0	9.54811e-05	0	0
Bacteria	Clostridium_sp_Marseille_P7770	2495408	0	9.51705e-05	0	0
Bacteria	Gemmobacter_caeni	589035	9.50215e-05	0	0	0
Bacteria	Akkermansia_muciniphila	239935	0	9.45883e-05	0	0
Bacteria	Prevotella_sp_HJM029	1433844	0	0	9.45364e-05	0
Bacteria	Exiguobacterium_acetylicum	41170	9.43849e-05	0	0	0
Bacteria	Sphingobacterium_cellulitidis	1768011	0	0	9.43249e-05	0
Bacteria	Prevotella_multisaccharivorax	310514	0	0	9.42713e-05	0
Bacteria	Leucobacter_luti	340320	0	0	9.42608e-05	0
Bacteria	Acinetobacter_sp_ANC_5347	2053290	9.40619e-05	0	0	0
Bacteria	Streptomyces_incarnatus	665007	0	0	9.38334e-05	0
Bacteria	Luteimonas_sp_S_1072	2565782	7.15867e-05	0	2.15676e-05	0
Bacteria	Kocuria_polaris	136273	0	0	0	9.27568e-05
Bacteria	Chryseobacterium_arachidiradicis	1617282	9.25113e-05	0	0	0
Bacteria	Sphingomonas_sp_CCH20_B6	1768769	9.21466e-05	0	0	0
Bacteria	Ruminococcus_sp_AM54_1NS	2293226	0	9.20422e-05	0	0
Bacteria	Curtobacterium_sp_ER1_6	1891920	0	0	0	9.17085e-05
Bacteria	Roseburia_sp_AF20_18LB	2293129	0	9.14224e-05	0	0
Bacteria	Deinococcus_wulumuqiensis	980427	0	0	9.13839e-05	0
Bacteria	Rhodobacter_sp_SW2	371731	9.13187e-05	0	0	0
Bacteria	Oribacterium_parvum	1501329	0	0	0	9.1006e-05
Bacteria	Massilimaliae_massiliensis	1852384	0	0	9.05477e-05	0
Bacteria	Sphingobium_baderi	1332080	9.03819e-05	0	0	0
Bacteria	Shewanella_sp_ZOR0012	1339231	9.00623e-05	0	0	0
Bacteria	Calidifontibacter_indicus	419650	0	0	0	8.97551e-05
Bacteria	Psychrobacter_pacificensis	112002	8.96538e-05	0	0	0
Bacteria	Brevundimonas_sp_EAKA	1495854	8.94237e-05	0	0	0
Bacteria	Collinsella_sp_OF02_10	2292324	0	8.92579e-05	0	0
Bacteria	Raoultella_terrigena	577	8.92264e-05	0	0	0
Bacteria	Collinsella_sp_AM15_2	2292025	0	8.9124e-05	0	0
Eukaryota	Meyerozyma_guilliermondii	4929	2.88958e-05	0	5.96745e-05	0
Bacteria	Acinetobacter_sp_Marseille_P8049	2483802	8.80074e-05	0	0	0
Bacteria	Firmicutes_bacterium_AM31_12AC	2292892	0	8.80066e-05	0	0
Bacteria	Pseudomonas_sp_NBRC_111140	1661055	0	0	0	8.77096e-05
Bacteria	Roseinatronobacter_monicus	393481	8.70137e-05	0	0	0
Bacteria	Pseudomonas_sp_KBW05	2153360	8.65684e-05	0	0	0
Bacteria	Lawsonella_clevelandensis	1528099	0	4.6109e-05	0	4.04241e-05
Bacteria	Enterobacter_hormaechei	158836	8.62905e-05	0	0	0
Bacteria	Prevotella_sp_oral_taxon_317_str_F0108	652721	0	0	8.62842e-05	0
Bacteria	Acinetobacter_wuhouensis	1879050	8.60859e-05	0	0	0
Bacteria	Luteimonas_sp_XBU10	1132694	8.5809e-05	0	0	0
Bacteria	Brevundimonas_vancanneytii	1325724	8.55787e-05	0	0	0
Bacteria	Blautia_sp_SF_50	1520805	0	8.5251e-05	0	0
Bacteria	Acidovorax_sp_KKS102	358220	8.44775e-05	0	0	0
Bacteria	Alloprevotella_tannerae	76122	0	0	8.44267e-05	0
Bacteria	Vulcaniibacterium_thermophilum	1169913	8.38925e-05	0	0	0
Bacteria	Butyricicoccus_sp_OF10_2	2292298	0	8.38685e-05	0	0
Bacteria	Leuconostoc_mesenteroides	1245	8.35948e-05	0	0	0
Bacteria	Brevundimonas_abyssalis	1125965	8.33642e-05	0	0	0
Bacteria	Collinsella_sp_AM36_4AA	2292317	0	8.32648e-05	0	0
Bacteria	Pantoea_conspicua	472705	3.03762e-05	0	5.24116e-05	0
Bacteria	Sphingomonas_sp_S_NIH_Pt15_0812	1920129	1.65152e-05	0	0	6.61229e-05
Bacteria	Kluyvera_intermedia	61648	8.2547e-05	0	0	0
Bacteria	Luteimonas_sp_Gr_4	1176533	8.2451e-05	0	0	0
Bacteria	Gemmobacter_lutimaris	2306023	8.23557e-05	0	0	0
Bacteria	Butyricicoccus_sp_AM05_1	2292004	0	8.23346e-05	0	0
Bacteria	Paracoccus_alkenifer	65735	8.21769e-05	0	0	0
Bacteria	Brachybacterium_nesterenkovii	47847	3.99412e-05	0	0	4.07873e-05
Bacteria	Corynebacterium_falsenii	108486	5.97809e-05	2.08986e-05	0	0
Bacteria	Butyricicoccus_sp_AM18_35	2292005	0	8.00412e-05	0	0
Bacteria	Kocuria_sp_CNJ_770	1904964	0	0	7.99961e-05	0
Bacteria	Corynebacterium_flavescens	28028	0	0	7.9832e-05	0
Bacteria	Anaeromassilibacillus_sp_Marseille_P3876	2086583	0	7.89285e-05	0	0
Bacteria	Shewanella_bicestrii	2018305	7.8713e-05	0	0	0
Bacteria	Lelliottia_amnigena	61646	7.80714e-05	0	0	0
Bacteria	Novosphingobium_panipatense	428991	4.27893e-05	0	3.52669e-05	0
Bacteria	Sphingomonas_sp_WZY_27	2283317	0	0	0	7.80484e-05
Bacteria	Ochrobactrum_anthropi	529	7.78868e-05	0	0	0
Bacteria	Roseomonas_mucosa	207340	7.7854e-05	0	0	0
Bacteria	Blautia_sp_OF03_13	2292980	0	7.71498e-05	0	0
Bacteria	Pseudomonas_mendocina	300	7.71086e-05	0	0	0
Bacteria	Rhizobium_subbaraonis	908946	3.79309e-05	0	3.87717e-05	0
Bacteria	Pseudomonas_kairouanensis	2293832	7.66843e-05	0	0	0
Bacteria	Janibacter_melonis	262209	1.34453e-05	0	3.30856e-05	3.00645e-05
Bacteria	Oceanicola_sp_HL_35	1305735	7.65605e-05	0	0	0
Bacteria	Janthinobacterium_svalbardensis	368607	7.64561e-05	0	0	0
Bacteria	Clostridiales_bacterium_VE202_03	1232439	0	7.63635e-05	0	0
Bacteria	Chryseobacterium_koreense	232216	7.59603e-05	0	0	0
Bacteria	Exiguobacterium_marinum	273528	0	0	7.5785e-05	0
Bacteria	Sphingobacterium_sp_JUb20	2485110	7.5727e-05	0	0	0
Bacteria	Pedobacter_nanyangensis	1562389	7.55841e-05	0	0	0
Bacteria	Pseudomonas_fragi	296	7.55824e-05	0	0	0
Bacteria	Corynebacterium_pyruviciproducens	598660	0	0	7.55136e-05	0
Bacteria	Epibacterium_mobile	379347	7.44916e-05	0	0	0
Bacteria	Acidovorax_delafieldii	47920	7.44424e-05	0	0	0
Bacteria	Sphingomonas_dokdonensis	344880	7.42855e-05	0	0	0
Bacteria	Sphingomonas_sanguinis	33051	0	0	0	7.426e-05
Bacteria	Paracoccus_alcaliphilus	34002	7.39919e-05	0	0	0
Bacteria	Ponticoccus_sp_LZ_14	2081710	7.35498e-05	0	0	0
Bacteria	Gordonia_sp_852002_10350_SCH5691597	1834085	0	0	0	7.29971e-05
Bacteria	Butyricicoccus_sp_GAM44	2109686	0	7.28831e-05	0	0
Bacteria	Methylarcula_marina	72022	5.93335e-05	0	1.32029e-05	0
Bacteria	Xylella_fastidiosa	2371	0	0	0	7.2266e-05
Bacteria	Xanthomonas_campestris	339	1.29988e-05	0	0	5.86893e-05
Bacteria	Pseudorhodobacter_sp_MZDSW_24AT	2052957	7.14084e-05	0	0	0
Bacteria	Gordonibacter_pamelaeae	471189	0	1.54385e-05	5.58751e-05	0
Bacteria	Serratia_liquefaciens	614	7.12575e-05	0	0	0
Bacteria	Rhodobacter_sp_24_YEA_8	1884310	5.721e-05	0	1.40251e-05	0
Bacteria	Agrobacterium_genomosp_2_str_CFBP_5494	1183409	7.08555e-05	0	0	0
Bacteria	Clostridium_sp_OF09_36	2292310	0	7.08415e-05	0	0
Bacteria	Psychrobacter_glacincola	56810	7.07287e-05	0	0	0
Bacteria	Raoultella_sp_BIGb0149	2485116	7.07219e-05	0	0	0
Bacteria	Shewanella_sp_BC20	2004459	7.06827e-05	0	0	0
Bacteria	Microbacterium_sp_Leaf161	1736281	0	0	0	7.06367e-05
Bacteria	Subdoligranulum_sp_AM16_9	2302960	0	7.05258e-05	0	0
Bacteria	Rhodobacter_sp_JA983	2584941	7.04731e-05	0	0	0
Bacteria	Pseudomonas_poae	200451	7.04143e-05	0	0	0
Bacteria	Sinirhodobacter_ferrireducens	1215032	7.02366e-05	0	0	0
Bacteria	Sphingomonas_sp_Leaf30	1736213	7.00042e-05	0	0	0
Bacteria	Comamonas_sp_JUb58	2485114	2.27871e-05	0	4.71749e-05	0
Bacteria	Pantoea_vagans	470934	3.74723e-05	0	3.23674e-05	0
Bacteria	Sphingobacterium_mizutaii	1010	6.98245e-05	0	0	0
Bacteria	Janibacter_limosus	53458	1.88313e-05	0	2.47345e-05	2.61715e-05
Bacteria	Psychrobacter_sp_Sarcosine_3u_12	2058325	6.97308e-05	0	0	0
Bacteria	Clostridiaceae_bacterium_AF42_6	2291990	0	6.96216e-05	0	0
Bacteria	Paracoccus_zeaxanthinifaciens	187400	6.95564e-05	0	0	0
Eukaryota	Alternaria_arborescens	156630	0	0	2.44751e-05	4.4758e-05
Bacteria	Peptoniphilus_sp_HMSC075B08	1739525	0	6.86068e-05	0	0
Bacteria	Massilia_sp_LC238	1502852	0	0	3.8534e-05	2.99964e-05
Bacteria	Roseibium_sp_SYSU_M00256_3	2600299	6.842e-05	0	0	0
Bacteria	Anaerococcus_sp_Marseille_P4512	2042308	0	6.80512e-05	0	0
Bacteria	Sphingobacterium_sp_5_0403_2	2592657	6.803e-05	0	0	0
Bacteria	Butyricimonas_sp_An62	1965649	0	6.79478e-05	0	0
Bacteria	Ochrobactrum_grignonense	94627	6.78774e-05	0	0	0
Bacteria	Pseudochrobactrum_asaccharolyticum	354351	6.78128e-05	0	0	0
Bacteria	Roseococcus_sp_SYP_B2431	2496640	6.77754e-05	0	0	0
Bacteria	Actinobaculum_sp_oral_taxon_183_str_F0552	712888	0	0	6.74591e-05	0
Bacteria	Selenomonas_felix	1944634	0	0	6.72073e-05	0
Bacteria	Blautia_sp_TM10_2	2292990	0	6.70431e-05	0	0
Bacteria	Agathobaculum_butyriciproducens	1628085	0	6.70224e-05	0	0
Bacteria	Sphingomonas_adhaesiva	28212	6.64993e-05	0	0	0
Bacteria	Paracoccus_tibetensis	336292	6.63862e-05	0	0	0
Bacteria	Janthinobacterium_lividum	29581	6.63615e-05	0	0	0
Bacteria	Bosea_thiooxidans	53254	6.63517e-05	0	0	0
Bacteria	Rahnella_inusitata	58169	1.5116e-05	0	5.11291e-05	0
Bacteria	Rhizobium_sp_Root564	1736563	6.61548e-05	0	0	0
Bacteria	Sphingobium_sp_GW456_12_10_14_TSB1	1987165	6.56601e-05	0	0	0
Bacteria	Oceaniovalibus_guishaninsula	1046117	6.54863e-05	0	0	0
Bacteria	Gordonia_bronchialis	2054	0	0	2.34209e-05	4.17788e-05
Bacteria	Blautia_sp_AF19_10LB	2292961	0	6.51919e-05	0	0
Bacteria	Luteimonas_terricola	645597	6.50726e-05	0	0	0
Bacteria	Pseudomonas_sp_LH1G9	2083055	6.50537e-05	0	0	0
Bacteria	Eggerthella_sp_AM16_19	2292042	0	6.48472e-05	0	0
Bacteria	Pseudomonas_sp_P818	1336207	0	0	6.47921e-05	0
Bacteria	Gemmobacter_aquatilis	933059	6.47037e-05	0	0	0
Bacteria	Neomicrococcus_aestuarii	556325	0	0	0	6.46492e-05
Bacteria	Pseudomonas_monteilii	76759	1.63667e-05	0	4.79773e-05	0
Bacteria	Janthinobacterium_sp_35	2035210	6.43302e-05	0	0	0
Eukaryota	Pseudomicrostroma_glucosiphilum	1684307	0	0	0	6.41723e-05
Bacteria	Clostridiaceae_bacterium_AF31_3BH	2291989	0	6.41144e-05	0	0
Bacteria	Erwinia_gerundensis	1619313	0	0	6.40453e-05	0
Bacteria	Brevundimonas_sp_NS26	2293980	4.54546e-05	0	1.80652e-05	0
Bacteria	Pseudorhodobacter_sp_E13	2487931	6.29453e-05	0	0	0
Bacteria	Mycolicibacterium_gilvum	1804	6.28048e-05	0	0	0
Bacteria	Oscillospiraceae_bacterium_VE202_24	1232459	0	6.25438e-05	0	0
Bacteria	Luteimonas_cucumeris	985012	6.22741e-05	0	0	0
Bacteria	Roseovarius_mucosus	215743	6.22213e-05	0	0	0
Bacteria	Massilia_oculi	945844	1.41837e-05	0	1.35052e-05	3.44779e-05
Bacteria	Pseudomonas_libanensis	75588	6.21439e-05	0	0	0
Bacteria	Exiguobacterium_sp_KKBO11	1805000	6.21205e-05	0	0	0
Bacteria	Vulcaniibacterium_tengchongense	1273429	6.18245e-05	0	0	0
Bacteria	Sphingomonas_sp_Sph1_2015	1628084	0	0	0	6.12144e-05
Bacteria	Pararhodobacter_aggregans	404875	6.09612e-05	0	0	0
Bacteria	Sphingomonas_sp_LK11	1390395	6.08438e-05	0	0	0
Bacteria	Rhodobacter_sp_SYSU_G03088	2593021	6.03937e-05	0	0	0
Bacteria	Luteimonas_huabeiensis	1244513	6.03139e-05	0	0	0
Bacteria	Pseudomonas_simiae	321846	6.00926e-05	0	0	0
Bacteria	Alistipes_onderdonkii	328813	0	6.0088e-05	0	0
Bacteria	Methylobacterium_sp_ZNC0032	1339244	4.94927e-05	0	0	1.03869e-05
Bacteria	Pararhodobacter_sp_CIC4N_9	2184063	5.93795e-05	0	0	0
Bacteria	Flectobacillus_sp_BAB_3569	1509483	0	0	0	5.93529e-05
Bacteria	Puniceibacterium_sediminis	1608407	5.93189e-05	0	0	0
Bacteria	Alloprevotella_rava	671218	0	0	0	5.9287e-05
Bacteria	Clostridium_sp_YH_panp20	2486714	0	5.8605e-05	0	0
Bacteria	Runella_zeae	94255	0	0	5.84205e-05	0
Bacteria	Weissella_viridescens	1629	5.83792e-05	0	0	0
Bacteria	Devosia_sp_M6_77	2490941	0	0	5.82993e-05	0
Bacteria	Leuconostoc_carnosum	1252	5.8249e-05	0	0	0
Bacteria	Sphingobium_sp_B2	2583228	5.82111e-05	0	0	0
Bacteria	Psychrobacter_sp_G	571800	5.81004e-05	0	0	0
Bacteria	Ruminococcus_bicirculans	1160721	0	5.80261e-05	0	0
Bacteria	Pseudomonas_azotoformans	47878	5.79775e-05	0	0	0
Bacteria	Tropicimonas_isoalkanivorans	441112	5.77773e-05	0	0	0
Bacteria	Sphingobium_sp_TLA_22	2008318	5.77371e-05	0	0	0
Bacteria	Pararhodobacter_sp_CCB_MM2	1786003	5.77328e-05	0	0	0
Bacteria	Blautia_sp_KGMB01111	2509240	0	5.7688e-05	0	0
Bacteria	Clostridiales_bacterium_Choco116	2109689	0	5.75162e-05	0	0
Bacteria	Acinetobacter_brisouii	396323	5.75079e-05	0	0	0
Bacteria	Sphingomonas_yabuuchiae	172044	0	0	0	5.73316e-05
Bacteria	Ochrobactrum_oryzae	335286	5.72709e-05	0	0	0
Bacteria	Janthinobacterium_sp_SNU_WT3	2590869	5.70941e-05	0	0	0
Bacteria	Parabacteroides_goldsteinii	328812	0	5.6969e-05	0	0
Bacteria	Parabacteroides_johnsonii	387661	0	5.68929e-05	0	0
Bacteria	Arthrobacter_sp_S41	2509721	0	0	5.64208e-05	0
Bacteria	Jeotgalicoccus_psychrophilus	157228	1.48506e-05	0	0	4.15459e-05
Bacteria	Sphingomonas_phyllosphaerae	257003	5.63681e-05	0	0	0
Bacteria	Lysobacter_sp_N42	2545719	3.49922e-05	0	2.13105e-05	0
Bacteria	Sphingomonas_jeddahensis	1915074	5.6256e-05	0	0	0
Bacteria	Brevundimonas_subvibrioides	74313	5.60299e-05	0	0	0
Bacteria	Planococcus_citreus	1373	0	0	5.59453e-05	0
Bacteria	Novosphingobium_guangzhouense	1850347	3.63948e-05	0	0	1.95108e-05
Bacteria	Xanthomonadaceae_bacterium_CU05_9	2571175	0	0	0	5.58988e-05
Bacteria	Luteimonas_arsenica	1586242	5.55677e-05	0	0	0
Bacteria	Rhodobacter_vinaykumarii	407234	5.55237e-05	0	0	0
Bacteria	Deinococcus_indicus	223556	0	0	2.10996e-05	3.41358e-05
Bacteria	Anaerococcus_octavius	54007	0	5.52159e-05	0	0
Bacteria	Planomicrobium_glaciei	459472	0	0	0	5.49066e-05
Bacteria	Stappia_sp_22II_S9_Z10	1317123	5.48549e-05	0	0	0
Bacteria	Novosphingobium_sp_B1	1938756	0	0	0	5.42944e-05
Bacteria	Paracoccus_siganidrum	1276757	5.42913e-05	0	0	0
Bacteria	Roseisalinus_antarcticus	254357	5.425e-05	0	0	0
Bacteria	Actinomyces_radicidentis	111015	0	0	0	5.41595e-05
Bacteria	Paracoccus_hibiscisoli	2023261	5.40034e-05	0	0	0
Bacteria	Bacteroides_sp_AM37_9	2292951	0	5.39676e-05	0	0
Bacteria	Lactococcus_lactis	1358	5.38463e-05	0	0	0
Bacteria	Clostridium_citroniae	358743	0	5.37912e-05	0	0
Bacteria	Acinetobacter_nosocomialis	106654	5.37355e-05	0	0	0
Bacteria	Butyricicoccus_sp_AM27_36	2292293	0	5.37018e-05	0	0
Bacteria	Flavobacterium_ummariense	913024	5.35854e-05	0	0	0
Bacteria	Sphingomonas_sp_OV641	1881068	5.35456e-05	0	0	0
Bacteria	Bosea_sp_Root670	1736583	5.34867e-05	0	0	0
Bacteria	Deinococcus_reticulitermitis	856736	0	0	5.34791e-05	0
Eukaryota	Aureobasidium_pullulans	5580	0	0	0	5.3346e-05
Bacteria	Rhodobacteraceae_bacterium_BAR1	2171755	5.32726e-05	0	0	0
Bacteria	Algoriella_xinjiangensis	684065	5.32446e-05	0	0	0
Bacteria	Ruminococcus_sp_AM28_13	2293194	0	5.29652e-05	0	0
Bacteria	Microbacterium_sp_AR7_10	1891970	0	0	5.2938e-05	0
Bacteria	Achromobacter_xylosoxidans	85698	5.29035e-05	0	0	0
Bacteria	Acinetobacter_qingfengensis	1262585	5.28914e-05	0	0	0
Bacteria	Arthrobacter_sp_Soil782	1736410	0	0	0	5.22732e-05
Bacteria	Massilia_sp_HP4	2562316	0	0	2.02847e-05	3.17627e-05
Bacteria	Rhizobium_sp_Root651	1736577	5.17945e-05	0	0	0
Bacteria	Bacillus_sp_M5HDSG1_1	2499688	0	0	0	5.1715e-05
Bacteria	Acinetobacter_bouvetii	202951	5.16913e-05	0	0	0
Bacteria	Clostridium_amygdalinum	253257	0	5.14433e-05	0	0
Bacteria	Brevundimonas_sp_Leaf363	1736353	5.14109e-05	0	0	0
Bacteria	Clostridium_sp_TF11_13AC	2293053	0	5.12069e-05	0	0
Bacteria	Sphingobacterium_sp_Ag1	1643451	5.10711e-05	0	0	0
Bacteria	Ruminococcus_sp_OF02_6	2293228	0	5.09353e-05	0	0
Bacteria	Pseudoxanthomonas_sp_3HH_4	1690214	1.54615e-05	0	3.51324e-05	0
Bacteria	Stenotrophomonas_sp_BIIR7	1904462	5.03404e-05	0	0	0
Bacteria	Thioclava_dalianensis	1185766	5.00422e-05	0	0	0
Bacteria	Bacillus_sp_SLBN_3	1705197	4.99535e-05	0	0	0
Bacteria	Varibaculum_cambriense	184870	0	0	4.96757e-05	0
Bacteria	Selenomonas_infelix	135082	0	0	3.23963e-05	1.70751e-05
Bacteria	Leuconostoc_citreum	33964	0	0	0	4.94662e-05
Bacteria	Paracoccus_mutanolyticus	1499308	4.94526e-05	0	0	0
Bacteria	TM7_phylum_sp_oral_taxon_348	671231	0	4.93465e-05	0	0
Bacteria	Acinetobacter_bohemicus	1435036	4.93355e-05	0	0	0
Bacteria	Firmicutes_bacterium	1879010	0	4.91892e-05	0	0
Bacteria	Pseudomonas_extremaustralis	359110	4.90163e-05	0	0	0
Bacteria	Sphingobium_sp_AP49	1144307	4.89915e-05	0	0	0
Bacteria	Bacteroides_ilei	1907658	0	4.89735e-05	0	0
Bacteria	Pseudoxanthomonas_sp_Root65	1736576	1.80858e-05	0	3.07459e-05	0
Bacteria	Gardnerella_vaginalis	2702	3.25348e-05	1.61046e-05	0	0
Bacteria	Stenotrophomonas_pictorum	86184	4.81684e-05	0	0	0
Bacteria	Microbacterium_laevaniformans	36807	0	0	0	4.79209e-05
Bacteria	Lysobacter_tolerans	1604334	4.78234e-05	0	0	0
Bacteria	Thioclava_sp_L04_15	1915318	4.78029e-05	0	0	0
Bacteria	Rhizobium_sp_RU33A	1907413	0	0	4.77311e-05	0
Bacteria	Pseudomonas_sp_CHM02	1463662	4.76072e-05	0	0	0
Bacteria	Tabrizicola_sp_XJSP	2030009	4.76003e-05	0	0	0
Bacteria	Bradyrhizobium_lupini	136996	4.75001e-05	0	0	0
Bacteria	Chitinimonas_taiwanensis	240412	0	0	4.74172e-05	0
Bacteria	Ruminococcus_sp_AF42_10	2293180	0	4.73483e-05	0	0
Bacteria	Facklamia_tabacinasalis	87458	4.71525e-05	0	0	0
Bacteria	Thioclava_pacifica	285109	4.67943e-05	0	0	0
Bacteria	Achromobacter_sp_Root170	1736480	4.67495e-05	0	0	0
Bacteria	Rhodobacteraceae_bacterium_EhC02	1849170	4.63525e-05	0	0	0
Bacteria	Yimella_sp_RIT_621	2510323	0	0	0	4.63329e-05
Bacteria	Corynebacterium_sp_NML130628	1906333	0	0	4.6116e-05	0
Bacteria	Falsirhodobacter_sp_alg1	1472418	4.60932e-05	0	0	0
Bacteria	Massilia_aurea	373040	0	0	4.60285e-05	0
Bacteria	Holdemania_filiformis	61171	0	4.59439e-05	0	0
Bacteria	Parabacteroides_sp_AF14_59	2292240	0	4.56698e-05	0	0
Bacteria	Prevotella_maculosa	439703	0	0	0	4.55834e-05
Bacteria	Devosia_enhydra	665118	4.55673e-05	0	0	0
Bacteria	Shewanella_sp_Shew256	1969376	4.50616e-05	0	0	0
Bacteria	Pelomonas_puraquae	431059	0	0	4.48889e-05	0
Bacteria	Pseudomonas_synxantha	47883	4.48731e-05	0	0	0
Bacteria	Sphingobium_sp_TCM1	453246	4.481e-05	0	0	0
Bacteria	Sphingomonas_sp_JS21_1	1855283	4.47e-05	0	0	0
Archaea	Candidatus_Nitrosocosmicus_exaquare	1826872	4.43866e-05	0	0	0
Bacteria	Sphingobium_cloacae	120107	4.36096e-05	0	0	0
Bacteria	Mycobacterium_sp_PYR10	2051551	4.35817e-05	0	0	0
Bacteria	Microbacterium_sp_UCD_TDU	1247714	0	0	0	4.35307e-05
Bacteria	Agrobacterium_fabrum	1176649	4.32469e-05	0	0	0
Bacteria	Alistipes_timonensis	1465754	0	4.30733e-05	0	0
Bacteria	Pantoea_sp_CCBC3_3_1	2490851	0	0	4.29206e-05	0
Bacteria	Rhodobacteraceae_bacterium_SH_1	2605946	4.28849e-05	0	0	0
Bacteria	Bosea_sp_F3_2	2599640	4.26483e-05	0	0	0
Bacteria	Massilia_alkalitolerans	286638	0	0	4.25196e-05	0
Bacteria	Thioclava_arenosa	1795308	4.24892e-05	0	0	0
Bacteria	Agrobacterium_rhizogenes	359	2.42015e-05	0	0	1.82771e-05
Bacteria	Sphingomonas_sp_3P27F8	2502213	4.2473e-05	0	0	0
Bacteria	Xanthomonas_arboricola	56448	4.23391e-05	0	0	0
Bacteria	Tranquillimonas_sp_M0103	2486419	4.21767e-05	0	0	0
Bacteria	Piscicoccus_intestinalis	746033	2.29307e-05	0	1.91381e-05	0
Bacteria	Pararhodobacter_sp_ZQ420	2479545	4.19895e-05	0	0	0
Bacteria	Micrococcus_sp_FDAARGOS_333	1930558	0	0	4.10475e-05	0
Bacteria	Kocuria_sp_M5W7_7	2485125	4.08796e-05	0	0	0
Bacteria	Clostridium_bolteae	208479	0	4.08615e-05	0	0
Bacteria	Psychrobacter_sp_P11F6	1699621	4.06763e-05	0	0	0
Bacteria	Knoellia_aerolata	442954	1.41805e-05	0	1.45149e-05	1.19377e-05
Bacteria	Parabacteroides_timonensis	1871013	0	4.0346e-05	0	0
Bacteria	Pseudomonas_sp_F_2018	2502240	4.01774e-05	0	0	0
Bacteria	Brevibacterium_linens	1703	4.01605e-05	0	0	0
Bacteria	Salinicoccus_roseus	45670	1.99614e-05	0	0	1.99524e-05
Bacteria	Sinirhodobacter_hungdaonensis	2501515	3.97907e-05	0	0	0
Bacteria	Stenotrophomonas_sp_278	2479851	3.97443e-05	0	0	0
Bacteria	Psychrobacter_urativorans	45610	3.96828e-05	0	0	0
Bacteria	Flavobacterium_sp_LM5	1938610	3.96364e-05	0	0	0
Bacteria	Intestinimonas_butyriciproducens	1297617	0	3.96086e-05	0	0
Bacteria	Erwinia_sp_JUb26	2485126	3.92666e-05	0	0	0
Bacteria	Sphingomonas_sp_S_NIH_Pt1_0416	1920123	3.92313e-05	0	0	0
Bacteria	Gemmobacter_sp_HYN0069	2169400	3.92152e-05	0	0	0
Bacteria	Sphingobacterium_yanglingense	1437280	3.90097e-05	0	0	0
Bacteria	Neisseria_arctica	1470200	0	0	3.89573e-05	0
Bacteria	Luteimonas_aestuarii	453837	3.89456e-05	0	0	0
Bacteria	Gemmobacter_aquaticus	490185	3.86412e-05	0	0	0
Bacteria	Paenirhodobacter_enshiensis	1105367	3.85931e-05	0	0	0
Bacteria	Microbacterium_sp_H83	1827324	0	0	3.85216e-05	0
Bacteria	Nocardioides_ganghwensis	252230	1.35274e-05	0	0	2.49575e-05
Bacteria	Carnobacterium_inhibens	147709	3.84623e-05	0	0	0
Bacteria	Luteimonas_abyssi	1247514	3.83033e-05	0	0	0
Bacteria	Thermomonas_haemolytica	141949	3.81079e-05	0	0	0
Bacteria	Ketogulonicigenium_vulgare	92945	3.7804e-05	0	0	0
Bacteria	Pseudomonas_composti	658457	0	0	3.74326e-05	0
Bacteria	Orrella_dioscoreae	1851544	0	0	2.54929e-05	1.17991e-05
Bacteria	Anaerococcus_prevotii	33034	0	3.71502e-05	0	0
Bacteria	Hoeflea_sp_108	1116369	3.70009e-05	0	0	0
Bacteria	Bacteroides_sp_AM16_13	2292938	0	3.69421e-05	0	0
Bacteria	Ochrobactrum_pseudintermedium	370111	3.6937e-05	0	0	0
Bacteria	Roseomonas_gilardii	257708	3.68636e-05	0	0	0
Bacteria	Caulobacter_mirabilis	69666	3.67842e-05	0	0	0
Bacteria	Pseudomonas_sp_OV286	2135589	3.65693e-05	0	0	0
Bacteria	Shinella_sp_HZN7	879274	3.64064e-05	0	0	0
Bacteria	Rhodobacter_blasticus	1075	3.63485e-05	0	0	0
Bacteria	Butyricicoccus_sp_AF35_5AC	2292003	0	3.59635e-05	0	0
Bacteria	Novosphingobium_lindaniclasticum	1329895	3.58893e-05	0	0	0
Bacteria	Clostridiales_bacterium_S5_A14a	1230734	0	3.58635e-05	0	0
Bacteria	Roseomonas_cervicalis	204525	3.57229e-05	0	0	0
Bacteria	Hydrogenophilus_thermoluteolus	297	0	0	0	3.49594e-05
Bacteria	Comamonas_terrigena	32013	3.49363e-05	0	0	0
Eukaryota	Fusarium_oxysporum_f_sp_lycopersici_4287	5507	0	0	3.49216e-05	0
Bacteria	Dietzia_cinnamea	321318	3.47985e-05	0	0	0
Bacteria	Thermomonas_fusca	215690	1.76408e-05	0	0	1.70101e-05
Bacteria	Sphingobium_sp_YR657	1884366	3.42834e-05	0	0	0
Bacteria	Tessaracoccus_flavus	1610493	0	0	3.41944e-05	0
Bacteria	Corynebacterium_callunae	1721	0	0	0	3.41446e-05
Bacteria	Brachybacterium_sp_SGAir0954	2571029	1.39662e-05	0	2.01376e-05	0
Bacteria	Brevundimonas_sp_LA_55	2487274	3.38692e-05	0	0	0
Bacteria	Herbaspirillum_autotrophicum	180195	3.38329e-05	0	0	0
Bacteria	Flavobacterium_sp_CJ74	2294119	3.37758e-05	0	0	0
Bacteria	Rhodobacter_aestuarii	453582	3.36944e-05	0	0	0
Bacteria	Rhizobium_sp_Leaf155	1736278	3.36725e-05	0	0	0
Bacteria	Acidovorax_caeni	343013	3.35695e-05	0	0	0
Bacteria	Pseudomonas_psychrophila	122355	3.34949e-05	0	0	0
Bacteria	Porphyromonas_bennonis	501496	0	3.3226e-05	0	0
Bacteria	Pseudorhodoferax_sp_Leaf265	1736315	3.29979e-05	0	0	0
Bacteria	Rhizobium_sp_TH135	2067451	1.56046e-05	0	1.73641e-05	0
Bacteria	Sphingobium_sp_YR768	1884365	3.2965e-05	0	0	0
Bacteria	Falsirhodobacter_deserti	1365611	3.28642e-05	0	0	0
Bacteria	Celeribacter_indicus	1208324	3.27038e-05	0	0	0
Bacteria	Paracoccus_sp_1011MAR3C25	1675788	3.26603e-05	0	0	0
Bacteria	Pseudomonas_zhaodongensis	1176257	0	0	0	3.26303e-05
Bacteria	Sphingomonas_ginsengisoli	1706000	0	0	0	3.24936e-05
Bacteria	Pseudomonas_sp_YY_1	2058659	3.24209e-05	0	0	0
Bacteria	Pseudochrobactrum_sp_B5	1289478	3.23811e-05	0	0	0
Bacteria	Lawsonibacter_asaccharolyticus	2108523	0	3.22261e-05	0	0
Bacteria	Arthrobacter_ruber	1258893	1.00655e-05	0	0	2.21446e-05
Bacteria	Achromobacter_sp_Kas_3_5	1915388	3.21422e-05	0	0	0
Bacteria	Arsenicicoccus_bolidensis	229480	0	0	3.21354e-05	0
Bacteria	Massilia_sp_Mn16_1_5	2079199	0	0	1.99818e-05	1.21413e-05
Bacteria	Ralstonia_insidiosa	190721	0	0	0	3.21103e-05
Bacteria	Senegalimassilia_anaerobia	1473216	0	3.20593e-05	0	0
Bacteria	Xenophilus_azovorans	151755	3.19703e-05	0	0	0
Bacteria	Bosea_robiniae	1036780	3.1829e-05	0	0	0
Bacteria	Rhodobacter_sp_SY28_1	2562317	3.17761e-05	0	0	0
Bacteria	Serratia_marcescens	615	0	0	0	3.17319e-05
Bacteria	Pseudomonas_sp_B10	118613	3.17098e-05	0	0	0
Bacteria	Pseudoxanthomonas_sp_GM95	1881043	3.1704e-05	0	0	0
Bacteria	Celeribacter_baekdonensis	875171	3.11563e-05	0	0	0
Bacteria	Rhodobacter_sp_YIM_73028	2528036	3.10767e-05	0	0	0
Bacteria	Ruminococcus_sp_KGMB03662	2583230	0	3.09837e-05	0	0
Bacteria	Qipengyuania_sediminis	1532023	0	0	0	3.09772e-05
Bacteria	Pantoea_coffeiphila	1465635	3.08966e-05	0	0	0
Bacteria	Paracoccus_sp_3058	2561921	3.06529e-05	0	0	0
Bacteria	Stenotrophomonas_sp_BK441	2512175	3.06343e-05	0	0	0
Bacteria	Novosphingobium_naphthalenivorans	273168	1.04409e-05	0	2.00481e-05	0
Bacteria	Pseudomonas_sp_IB20	1702250	3.04735e-05	0	0	0
Bacteria	Kocuria_sp_WN036	2032628	0	0	3.02714e-05	0
Bacteria	Holdemania_massiliensis	1468449	0	3.00034e-05	0	0
Bacteria	Pseudoxanthomonas_sp_J35	935852	2.99711e-05	0	0	0
Bacteria	Pseudoxanthomonas_sp_NML130969	2480811	2.98943e-05	0	0	0
Bacteria	Lysobacter_soli	453783	1.15484e-05	0	1.80662e-05	0
Bacteria	Zimmermannella_faecalis	272240	2.9391e-05	0	0	0
Bacteria	Burkholderiales_bacterium	1891238	0	2.92807e-05	0	0
Bacteria	Erysipelotrichaceae_bacterium_AF19_24AC	2302976	0	2.92544e-05	0	0
Bacteria	Tatumella_sp_OPLPL6	1928657	0	0	0	2.91534e-05
Bacteria	Clostridium_sp_AF34_13	2293012	0	2.90708e-05	0	0
Bacteria	Aquabacterium_parvum	70584	2.90242e-05	0	0	0
Bacteria	Aquincola_tertiaricarbonis	391953	1.23495e-05	0	0	1.6568e-05
Bacteria	Pseudomonas_taetrolens	47884	0	0	2.88432e-05	0
Bacteria	Shewanella_decolorationis	256839	2.87806e-05	0	0	0
Bacteria	Kaistia_algarum	2083279	2.87549e-05	0	0	0
Bacteria	TM7_phylum_sp_oral_taxon_346	713049	0	2.86822e-05	0	0
Bacteria	Bosea_sp_AAP35	1523417	2.86762e-05	0	0	0
Bacteria	Intestinimonas_timonensis	1689270	0	2.86418e-05	0	0
Bacteria	Pantoea_agglomerans	549	2.85616e-05	0	0	0
Bacteria	Pseudochrobactrum_saccharolyticum	354352	2.84186e-05	0	0	0
Bacteria	Massilia_sp_Leaf139	1736272	0	0	2.83914e-05	0
Bacteria	Naumannella_halotolerans	993414	0	0	0	2.81906e-05
Bacteria	Lachnospira_multipara	28051	0	2.81214e-05	0	0
Bacteria	Pseudoclavibacter_sp_AY1F1	2080583	0	0	2.8046e-05	0
Bacteria	Pseudooceanicola_marinus	396013	2.79371e-05	0	0	0
Bacteria	Methyloversatilis_universalis	378211	0	0	0	2.78731e-05
Bacteria	Azospira_oryzae	146939	2.77186e-05	0	0	0
Bacteria	Gemmobacter_megaterium	1086013	2.76734e-05	0	0	0
Bacteria	Ornithinimicrobium_sp_AMA3305	2283195	0	0	2.75997e-05	0
Bacteria	Ancylobacter_aquaticus	100	2.75096e-05	0	0	0
Bacteria	Pseudomonas_thermotolerans	157784	0	0	0	2.74739e-05
Bacteria	Pseudochrobactrum_sp_AO18b	1201036	2.74451e-05	0	0	0
Bacteria	Pseudomonas_sp_Leaf129	1736268	2.73971e-05	0	0	0
Bacteria	Lysobacter_antibioticus	84531	2.72876e-05	0	0	0
Bacteria	Intestinimonas_massiliensis	1673721	0	2.72646e-05	0	0
Bacteria	Stenotrophomonas_sp_ATCM1_4	2259330	2.7253e-05	0	0	0
Bacteria	Roseovarius_gaetbuli	1356575	2.72451e-05	0	0	0
Bacteria	Prevotella_sp_S7_1_8	1284775	0	0	0	2.72084e-05
Bacteria	Sphingobacterium_sp_HAL_9	2571155	2.71036e-05	0	0	0
Bacteria	Sphingopyxis_macrogoltabida	33050	0	0	0	2.70933e-05
Bacteria	Bosea_sp_DSM_18164	1881058	2.68892e-05	0	0	0
Bacteria	Sphingobium_sp_D43FB	2017595	2.67757e-05	0	0	0
Bacteria	Paracoccus_solventivorans	53463	2.6639e-05	0	0	0
Bacteria	Rhodovulum_steppense	540251	2.66379e-05	0	0	0
Bacteria	Enterococcus_sp_RIT_PI_f	1690244	2.66367e-05	0	0	0
Bacteria	Paracandidimonas_soli	1917182	2.65415e-05	0	0	0
Bacteria	Janthinobacterium_sp_78	2135631	2.61704e-05	0	0	0
Bacteria	Friedmanniella_luteola	546871	0	0	0	2.60163e-05
Bacteria	Brachybacterium_sp_HMSC06H03	1581127	2.58943e-05	0	0	0
Bacteria	Sphingomonas_hankookensis	563996	2.58759e-05	0	0	0
Bacteria	Caulobacter_sp_K31	366602	2.58314e-05	0	0	0
Bacteria	Lutimaribacter_saemankumensis	490829	2.58294e-05	0	0	0
Bacteria	Agrobacterium_sp_RS6	2489001	2.5823e-05	0	0	0
Bacteria	Collinsella_bouchesdurhonensis	1907654	0	2.57819e-05	0	0
Bacteria	Eggerthella_lenta	84112	0	1.16816e-05	1.40274e-05	0
Bacteria	Sphingobium_sp_EP60837	1855519	2.55539e-05	0	0	0
Bacteria	Clostridiales_bacterium_CCNA10	2109688	0	2.53524e-05	0	0
Bacteria	Thermomonas_hydrothermalis	213588	2.53405e-05	0	0	0
Bacteria	Rhodobacter_sp_CZR27	2033869	2.51884e-05	0	0	0
Bacteria	Phenylobacterium_sp_Root700	1736591	2.50963e-05	0	0	0
Bacteria	Luteimonas_sp_1626	2508325	2.50395e-05	0	0	0
Bacteria	Friedmanniella_sagamiharensis	546874	0	0	0	2.48561e-05
Bacteria	Sphingomonas_sp_URHD0007	1298856	2.46729e-05	0	0	0
Bacteria	Croceicoccus_marinus	450378	2.45805e-05	0	0	0
Bacteria	Bacteroides_acidifaciens	85831	0	2.45133e-05	0	0
Bacteria	Brevundimonas_bacteroides	74311	2.42737e-05	0	0	0
Bacteria	Marmoricola_sp_Leaf446	1736379	0	0	0	2.42686e-05
Bacteria	Acidovorax_sp_CCH12_A4	1768795	2.41172e-05	0	0	0
Bacteria	Janibacter_sp_Marseille_P4121	2058291	2.40645e-05	0	0	0
Bacteria	Sphingobium_sp_Ant17	1461752	2.40416e-05	0	0	0
Bacteria	Brevundimonas_sp_AAP58	1523422	2.39838e-05	0	0	0
Bacteria	Roseovarius_pacificus	337701	2.3685e-05	0	0	0
Bacteria	Aeromonas_veronii	654	2.36416e-05	0	0	0
Bacteria	Kytococcus_aerolatus	592308	0	0	2.36351e-05	0
Bacteria	Selenomonas_sputigena	69823	0	0	2.36082e-05	0
Bacteria	Ruegeria_intermedia	996115	2.35833e-05	0	0	0
Bacteria	Corynebacterium_sp_NML140438	1906334	0	0	2.35781e-05	0
Bacteria	Caulobacter_vibrioides	155892	2.35253e-05	0	0	0
Bacteria	Pseudoxanthomonas_sp_Root630	1736574	2.34237e-05	0	0	0
Bacteria	Novosphingobium_sp_MBES04	1206458	2.33859e-05	0	0	0
Bacteria	Firmicutes_bacterium_AF22_6AC	2292887	0	2.33319e-05	0	0
Bacteria	Aureimonas_phyllosphaerae	1166078	0	0	0	2.32594e-05
Bacteria	Pseudomonas_coleopterorum	1605838	2.2948e-05	0	0	0
Bacteria	Bosea_sp_WAO	406341	0	0	2.27389e-05	0
Bacteria	Firmicutes_bacterium_OM07_11	2292900	0	2.26419e-05	0	0
Bacteria	Raoultella_ornithinolytica	54291	2.25928e-05	0	0	0
Bacteria	Pseudomonas_sp_MIACH	1078355	2.25649e-05	0	0	0
Bacteria	Primorskyibacter_sp_SS33	2547833	2.24647e-05	0	0	0
Bacteria	Pseudorhodobacter_antarcticus	1077947	2.24174e-05	0	0	0
Bacteria	Pseudomonas_sp_KG01	1674920	2.23496e-05	0	0	0
Bacteria	Serratia_symbiotica	138074	2.2337e-05	0	0	0
Bacteria	Sphingobium_limneticum	1007511	2.2309e-05	0	0	0
Bacteria	Rhodobacteraceae_bacterium_DSL_40	2219044	0	0	0	2.22478e-05
Bacteria	Starkeya_sp_3C	2597768	2.22048e-05	0	0	0
Bacteria	Bacteroides_sartorii	671267	0	2.21766e-05	0	0
Bacteria	Rhodosalinus_sediminis	1940533	2.21192e-05	0	0	0
Bacteria	Clostridium_sp_AM49_4BH	2293035	0	2.19389e-05	0	0
Bacteria	Sphingomonas_sp_R4DWN	2529389	0	0	2.19321e-05	0
Bacteria	Rhodobacter_viridis	1054202	2.17996e-05	0	0	0
Bacteria	Pseudomonas_sp_KBS0710	1179667	2.17802e-05	0	0	0
Bacteria	Marinovum_algicola	42444	2.1714e-05	0	0	0
Bacteria	Sphingobium_faniae	570446	2.17082e-05	0	0	0
Bacteria	Oscillibacter_sp_PC13	1855299	0	2.16972e-05	0	0
Bacteria	Sphingopyxis_sp_MG	1866325	2.16579e-05	0	0	0
Bacteria	Massilia_yuzhufengensis	1164594	0	0	0	2.16498e-05
Bacteria	Janthinobacterium_sp_S3_2	1747903	2.16018e-05	0	0	0
Bacteria	Hungatella_hathewayi	154046	0	2.14576e-05	0	0
Bacteria	Stenotrophomonas_daejeonensis	659018	2.1359e-05	0	0	0
Bacteria	Brachymonas_denitrificans	28220	0	0	0	2.12964e-05
Bacteria	Sphingomonas_sp_RIT328	1470591	0	0	0	2.11192e-05
Bacteria	Serratia_sp_BW106	1884636	2.08966e-05	0	0	0
Bacteria	Lysobacter_aestuarii	1706195	2.08861e-05	0	0	0
Bacteria	Rhizobium_sp_Root483D2	1736545	2.08218e-05	0	0	0
Bacteria	Sphingomonas_sp_AAP5	1523415	2.06101e-05	0	0	0
Bacteria	Sphingobium_czechense	1090573	2.04994e-05	0	0	0
Bacteria	Sanguibacter_suarezii	60921	0	0	0	2.04715e-05
Bacteria	Marinibacterium_profundimaris	1679460	2.04465e-05	0	0	0
Bacteria	Xanthomonas_translucens	343	2.04125e-05	0	0	0
Bacteria	Tropicibacter_sp_LMIT003	2267683	2.03972e-05	0	0	0
Bacteria	Dyadobacter_fermentans	94254	0	0	2.03256e-05	0
Bacteria	Corynebacterium_sp_HMSC034A01	1739295	0	2.03232e-05	0	0
Bacteria	Xanthomonas_massiliensis	1720302	2.02808e-05	0	0	0
Bacteria	Flavobacterium_sp_TCH3_2	1563479	2.02444e-05	0	0	0
Bacteria	Ornithinimicrobium_flavum	1288636	0	0	0	2.01816e-05
Bacteria	Aquabacterium_sp_NJ1	1538295	0	0	0	2.01736e-05
Bacteria	Comamonas_kerstersii	225992	2.01204e-05	0	0	0
Bacteria	Sphingomonas_sp_Leaf231	1736301	2.00734e-05	0	0	0
Bacteria	Lutimaribacter_pacificus	391948	2.00621e-05	0	0	0
Bacteria	Legionella_pneumophila	446	2.00291e-05	0	0	0
Bacteria	Rubellimicrobium_roseum	687525	0	0	0	1.99772e-05
Bacteria	Peptoniphilaceae_bacterium	1891242	0	1.9943e-05	0	0
Bacteria	Acinetobacter_piscicola	2006115	1.99327e-05	0	0	0
Bacteria	Serinicoccus_profundi	1078471	0	0	0	1.98994e-05
Bacteria	Nocardioides_alpinus	748909	0	0	0	1.98784e-05
Bacteria	Geodermatophilus_sp_DSM_45219	1881103	0	0	0	1.98036e-05
Bacteria	Brevundimonas_sp_Root1279	1736443	1.9685e-05	0	0	0
Bacteria	Belnapia_rosea	938405	0	0	1.94625e-05	0
Bacteria	Lactobacillus_mucosae	97478	0	1.93903e-05	0	0
Bacteria	Lysobacter_sp_Root690	1736588	0	0	0	1.92987e-05
Bacteria	Pelagibacterium_sp_IMCC34151	2248761	1.91864e-05	0	0	0
Bacteria	Sphingobium_sp_Leaf26	1735693	1.91599e-05	0	0	0
Bacteria	Streptococcus_sp_F0442	999425	0	1.91046e-05	0	0
Bacteria	Antarctobacter_heliothermus	74033	1.89302e-05	0	0	0
Bacteria	Neomegalonema_perideroedes	217219	1.89298e-05	0	0	0
Bacteria	Nakamurella_multipartita	53461	0	0	1.88221e-05	0
Bacteria	Bosea_sp_OK403	1855286	1.88093e-05	0	0	0
Bacteria	Gemella_morbillorum	29391	0	1.86936e-05	0	0
Bacteria	Pseudomonas_sp_A46	1973009	0	0	0	1.8687e-05
Bacteria	Blautia_hydrogenotrophica	53443	0	1.86188e-05	0	0
Bacteria	Brevundimonas_sp_LM2	1938605	1.85883e-05	0	0	0
Bacteria	Starkeya_novella	921	1.84581e-05	0	0	0
Bacteria	Sphingobium_fuliginis	336203	1.84359e-05	0	0	0
Bacteria	Asaccharobacter_celatus	394340	0	1.8337e-05	0	0
Bacteria	Kocuria_turfanensis	388357	0	0	0	1.82963e-05
Bacteria	Pseudomonas_sp_Hp2	701189	1.82712e-05	0	0	0
Bacteria	Clostridium_phoceensis	1650661	0	1.82342e-05	0	0
Bacteria	Agrobacterium_sp_RZME10	2528239	1.81906e-05	0	0	0
Bacteria	Microbacterium_chocolatum	84292	1.81517e-05	0	0	0
Bacteria	Thioclava_sediminum	1915319	1.81174e-05	0	0	0
Bacteria	Rhizobium_naphthalenivorans	1118451	1.80017e-05	0	0	0
Bacteria	Rhizobium_sp_Root149	1736473	1.79821e-05	0	0	0
Bacteria	Roseivivax_marinus	1379903	1.79308e-05	0	0	0
Bacteria	Flavobacterium_succinicans	29536	1.79064e-05	0	0	0
Bacteria	Tsukamurella_tyrosinosolvens	57704	0	0	1.7584e-05	0
Bacteria	Paracoccus_sp_IO390502	2079229	1.75815e-05	0	0	0
Bacteria	Sphingomonas_sp_IC081	304378	1.74681e-05	0	0	0
Bacteria	Janthinobacterium_sp_13	2035211	1.74383e-05	0	0	0
Bacteria	Nioella_sp_Z7_4	2448479	1.74327e-05	0	0	0
Bacteria	Leucobacter_salsicius	664638	1.73371e-05	0	0	0
Bacteria	Bdellovibrio_sp_SKB1291214	1732569	1.72114e-05	0	0	0
Bacteria	Subdoligranulum_variabile	214851	0	1.72014e-05	0	0
Bacteria	Brevundimonas_viscosa	871741	1.71939e-05	0	0	0
Bacteria	Janthinobacterium_sp_Marseille	375286	1.71088e-05	0	0	0
Bacteria	Corynebacterium_glucuronolyticum	39791	0	1.70783e-05	0	0
Bacteria	Pseudomonas_sp_PI11	1691904	1.69938e-05	0	0	0
Bacteria	Natronohydrobacter_thiooxidans	87172	1.68984e-05	0	0	0
Bacteria	Chryseobacterium_shigense	297244	0	1.68583e-05	0	0
Bacteria	Planomicrobium_koreense	112331	0	0	1.68134e-05	0
Bacteria	Xanthomonadaceae_bacterium_P	2502251	1.68038e-05	0	0	0
Bacteria	Shewanella_baltica	62322	1.67893e-05	0	0	0
Bacteria	Aminobacter_sp_MSH1	374606	1.67679e-05	0	0	0
Bacteria	Sphingobium_sp_EO9	2304063	1.67635e-05	0	0	0
Eukaryota	Botrytis_cinerea	40559	0	0	1.67142e-05	0
Bacteria	Pseudoxanthomonas_suwonensis	314722	1.66736e-05	0	0	0
Bacteria	Roseivivax_pacificus	1267769	1.66491e-05	0	0	0
Bacteria	Primorskyibacter_insulae	1695997	1.65762e-05	0	0	0
Bacteria	Pseudomonas_sp_WCHPs060044	2213017	1.64907e-05	0	0	0
Bacteria	Brachybacterium_alimentarium	47845	0	0	0	1.64651e-05
Bacteria	Adlercreutzia_equolifaciens	446660	0	1.63499e-05	0	0
Bacteria	Pedobacter_chitinilyticus	2233776	1.63462e-05	0	0	0
Bacteria	Pseudomonas_yamanorum	515393	1.63229e-05	0	0	0
Bacteria	Pseudoxanthomonas_sp_z9	2584942	1.63081e-05	0	0	0
Bacteria	Psychrobacter_sp_ANT_WB68	2597355	1.62655e-05	0	0	0
Bacteria	Rhizobium_sp_Leaf321	1736335	1.6246e-05	0	0	0
Bacteria	Agrobacterium_salinitolerans	1183413	1.62331e-05	0	0	0
Bacteria	Sphingobacterium_alkalisoli	1874115	1.61994e-05	0	0	0
Bacteria	Altererythrobacter_dongtanensis	692370	0	0	1.61541e-05	0
Bacteria	Pseudomonas_sp_R9_37	1390498	1.60773e-05	0	0	0
Bacteria	Gemmobacter_sp_LW_1	1529005	1.60574e-05	0	0	0
Bacteria	Microbacterium_liquefaciens	33918	1.59805e-05	0	0	0
Bacteria	Limimaricola_pyoseonensis	521013	1.59284e-05	0	0	0
Bacteria	Actinomyces_gerencseriae	52769	0	0	1.59077e-05	0
Bacteria	Bosea_sp_AK1	2587160	1.58629e-05	0	0	0
Bacteria	Massilia_umbonata	864828	1.58107e-05	0	0	0
Bacteria	Corynebacterium_doosanense	1121358	1.58001e-05	0	0	0
Bacteria	Luteimonas_sp_H23	2572684	1.56929e-05	0	0	0
Bacteria	Pannonibacter_carbonis	2067569	1.567e-05	0	0	0
Bacteria	Brachybacterium_sp_SW0106_09	1704590	1.56615e-05	0	0	0
Bacteria	Sphingomonas_sp_Leaf20	1735685	0	0	0	1.55677e-05
Bacteria	Bifidobacterium_dentium	1689	0	1.54804e-05	0	0
Bacteria	Phyllobacteriaceae_bacterium_SYSU_D60012	2268456	1.54639e-05	0	0	0
Bacteria	Burkholderiales_bacterium_C2	2502236	1.54079e-05	0	0	0
Bacteria	Pseudomonas_sp_URHB0015	1380376	1.5391e-05	0	0	0
Bacteria	Selenomonas_sp_CM52	936381	0	0	0	1.53262e-05
Bacteria	Glutamicibacter_arilaitensis	256701	1.53098e-05	0	0	0
Bacteria	Janthinobacterium_sp_AD80	1528773	1.52448e-05	0	0	0
Bacteria	Leucobacter_chromiireducens	283877	1.51672e-05	0	0	0
Bacteria	Pseudomonas_japonica	256466	1.51447e-05	0	0	0
Bacteria	Rhodobacteraceae_bacterium_PD_2	1169855	1.51327e-05	0	0	0
Bacteria	Pseudomonas_sp_RIT_PI_a	1681194	1.51279e-05	0	0	0
Bacteria	Janthinobacterium_sp_64	2035208	1.51201e-05	0	0	0
Bacteria	Microbacterium_sp_cf046	1761803	0	0	0	1.51152e-05
Bacteria	Kluyvera_cryocrescens	580	1.49677e-05	0	0	0
Bacteria	Flavobacterium_sp_SNL9	2608000	1.49423e-05	0	0	0
Bacteria	Arthrobacter_pityocampae	547334	0	0	0	1.49225e-05
Bacteria	Lactobacillus_plantarum	1590	1.48931e-05	0	0	0
Bacteria	Aquabacterium_sp_SJQ9	2493092	1.48832e-05	0	0	0
Bacteria	Agrobacterium_sp_B1_2019	2607032	1.48107e-05	0	0	0
Bacteria	Comamonas_sp_B_9	1055192	1.47888e-05	0	0	0
Bacteria	Amaricoccus_sp_HB172011	2589815	1.47408e-05	0	0	0
Bacteria	Roseomonas_nepalensis	1854500	0	0	0	1.46958e-05
Bacteria	Kocuria_flava	446860	0	0	0	1.45699e-05
Bacteria	Janthinobacterium_sp_BJB426	2048010	1.45535e-05	0	0	0
Bacteria	Rhizobium_rhizosphaerae	1672749	1.44047e-05	0	0	0
Bacteria	Kocuria_sp_CPCC_104605	2282476	1.43995e-05	0	0	0
Bacteria	Defluviimonas_sp_MS2_2	2056283	1.43802e-05	0	0	0
Bacteria	Comamonadaceae_bacterium_2PF	2502197	1.43647e-05	0	0	0
Bacteria	Vibrio_toranzoniae	1194427	0	0	0	1.42969e-05
Bacteria	Bosea_sp_AS_1	2015316	1.42969e-05	0	0	0
Bacteria	Modestobacter_marinus	477641	0	0	0	1.422e-05
Bacteria	Alloscardovia_omnicolens	419015	0	1.41194e-05	0	0
Bacteria	Shinella_granuli	323621	1.40914e-05	0	0	0
Bacteria	Pseudoxanthomonas_sp_GSS15	2137479	1.40677e-05	0	0	0
Bacteria	Arthrobacter_crystallopoietes	37928	0	0	1.40635e-05	0
Bacteria	Paracoccus_sp_JM45	2283626	1.40154e-05	0	0	0
Bacteria	Anaerotruncus_sp_AF02_27	2292191	0	1.39926e-05	0	0
Bacteria	Jeotgalicoccus_halophilus	586411	1.39591e-05	0	0	0
Bacteria	Sphingomonas_sanxanigenens	397260	1.38481e-05	0	0	0
Bacteria	Massilia_sp_BSC265	1549812	0	0	0	1.37793e-05
Bacteria	Pseudomonas_versuta	1788301	1.37761e-05	0	0	0
Bacteria	Enterobacter_sp_10_1	559104	1.37584e-05	0	0	0
Bacteria	Ponticoccus_marisrubri	1685382	1.37486e-05	0	0	0
Bacteria	Agrococcus_jenensis	46353	0	0	1.37261e-05	0
Eukaryota	Penicillium_rubens	1108849	0	0	1.37073e-05	0
Bacteria	Bosea_sp_BK604	2512180	1.36926e-05	0	0	0
Bacteria	Rhizobiales_bacterium_CCH10_E5	1768797	1.35643e-05	0	0	0
Bacteria	Roseibium_aquae	1323746	1.35124e-05	0	0	0
Bacteria	Brevibacterium_senegalense	1033736	0	0	1.34973e-05	0
Bacteria	Sphingomonas_sp_Y57	334801	1.3446e-05	0	0	0
Bacteria	Bittarella_massiliensis	1720313	0	1.3413e-05	0	0
Bacteria	Janthinobacterium_sp_PC23_8	2012679	1.34119e-05	0	0	0
Bacteria	Sphingobium_sp_CHR27	2506423	1.34002e-05	0	0	0
Bacteria	Bosea_sp_117	1125973	1.33076e-05	0	0	0
Bacteria	Sphingomonas_sp_CCP_7	1979270	1.30213e-05	0	0	0
Bacteria	Ruminococcaceae_bacterium_D5	1520815	0	1.30069e-05	0	0
Bacteria	Trichococcus_flocculiformis	82803	1.29493e-05	0	0	0
Bacteria	Corynebacterium_sp_HMSC073D01	1739536	0	1.29297e-05	0	0
Bacteria	Rheinheimera_aquimaris	412437	1.28899e-05	0	0	0
Bacteria	Sphingomonas_wittichii	160791	1.28825e-05	0	0	0
Bacteria	Pseudodonghicola_xiamenensis	337702	1.28596e-05	0	0	0
Bacteria	Xanthobacter_autotrophicus	280	1.27821e-05	0	0	0
Bacteria	Pseudarthrobacter_phenanthrenivorans	361575	0	0	0	1.27723e-05
Bacteria	Alistipes_sp_HGB5	908612	0	1.27439e-05	0	0
Bacteria	Rhodobacteraceae_bacterium_LNNU_3342	2605434	1.27245e-05	0	0	0
Bacteria	Stenotrophomonas_sp_SPM	2170735	1.26138e-05	0	0	0
Bacteria	Clostridium_asparagiforme	333367	0	1.26021e-05	0	0
Bacteria	Bosea_sp_FBZP_16	2065382	1.25599e-05	0	0	0
Bacteria	Methylorubrum_populi	223967	1.23403e-05	0	0	0
Bacteria	Pseudomonas_syringae_pv_syringae_B728a	317	1.23251e-05	0	0	0
Bacteria	Pleomorphomonas_carboxyditropha	2023338	1.22747e-05	0	0	0
Bacteria	Flaviflexus_sp_H23T48	2496867	1.22545e-05	0	0	0
Bacteria	Acidocella_sp_MX_AZ02	1214225	1.22428e-05	0	0	0
Bacteria	Dyadobacter_sp_QTA69	2572203	1.22142e-05	0	0	0
Bacteria	Rhizobium_sp_Root482	1736543	1.21631e-05	0	0	0
Bacteria	Micropruina_glycogenica	75385	1.20888e-05	0	0	0
Bacteria	Kaistia_adipata	166954	1.2067e-05	0	0	0
Bacteria	Sphingomonas_sp_Leaf412	1736370	1.20374e-05	0	0	0
Bacteria	Flavobacterium_noncentrifugens	1128970	1.19767e-05	0	0	0
Bacteria	Nioella_nitratireducens	1287720	1.17671e-05	0	0	0
Bacteria	Poseidonocella_sp_HB161398	2320855	1.16552e-05	0	0	0
Bacteria	Rhizobiales_bacterium_KCTC_52945	2219703	1.16501e-05	0	0	0
Bacteria	Sanguibacter_massiliensis	1973217	1.15599e-05	0	0	0
Bacteria	Rhodoplanes_piscinae	444923	1.15505e-05	0	0	0
Bacteria	Rhizobium_sp_ACO_34A	1571470	1.15231e-05	0	0	0
Bacteria	Rhizobiales_bacterium_CCH6_A4	1768799	1.14568e-05	0	0	0
Bacteria	Ochrobactrum_haematophilum	419474	1.12349e-05	0	0	0
Bacteria	Luteococcus_japonicus	33984	1.11479e-05	0	0	0
Bacteria	Planctomycetes_bacterium_Poly21	2528014	1.11392e-05	0	0	0
Eukaryota	Aspergillus_fumigatus	746128	0	0	1.11218e-05	0
Bacteria	Roseovarius_sp_YLY04	2250573	0	0	0	1.11084e-05
Bacteria	Tetrasphaera_australiensis	99480	0	0	1.10957e-05	0
Bacteria	Sphingobacterium_sp_1_3611	2559600	1.10749e-05	0	0	0
Bacteria	Erythrobacter_xanthus	1784712	1.10538e-05	0	0	0
Bacteria	Exiguobacterium_sibiricum	332410	1.09984e-05	0	0	0
Bacteria	Pelagivirga_sediminicola	2170575	1.09374e-05	0	0	0
Bacteria	Terracoccus_luteus	53356	0	0	0	1.08852e-05
Bacteria	Camelimonas_lactis	659006	1.07714e-05	0	0	0
Bacteria	Janibacter_corallicola	415212	1.07473e-05	0	0	0
Bacteria	Pseudonocardia_hydrocarbonoxydans	76726	0	0	1.07205e-05	0
Bacteria	Kluyvera_ascorbata	51288	1.06928e-05	0	0	0
Bacteria	Mesorhizobium_albiziae	335020	1.0691e-05	0	0	0
Bacteria	Croceicoccus_mobilis	1703339	1.0551e-05	0	0	0
Bacteria	Pseudomonas_sp_ATCC_PTA_122608	1771311	1.0518e-05	0	0	0
Bacteria	Pseudomonas_palleroniana	191390	1.05162e-05	0	0	0
Bacteria	Brachybacterium_massiliense	1755098	1.05083e-05	0	0	0
Bacteria	Lysobacter_capsici	435897	0	0	0	1.04382e-05
Bacteria	Peptoniphilus_sp_Marseille_P3761	2058292	0	1.04351e-05	0	0
Bacteria	Janthinobacterium_sp_ROICE36	2048670	1.04331e-05	0	0	0
Bacteria	Stenotrophomonas_panacihumi	676599	1.0422e-05	0	0	0
Bacteria	Aureimonas_jatrophae	1166073	0	0	0	1.04165e-05
Bacteria	Microbacterium_sp_C448	1177594	1.03386e-05	0	0	0
Bacteria	Herbaspirillum_sp_SJZ107	2572881	0	0	0	1.03274e-05
Bacteria	Xanthobacter_sp_126	1131814	1.03245e-05	0	0	0
Bacteria	Maliponia_aquimaris	1673631	1.0309e-05	0	0	0
Bacteria	Corynebacterium_fournierii	1852390	0	1.02966e-05	0	0
Bacteria	Streptomyces_coelicoflavus	285562	1.02751e-05	0	0	0
Bacteria	Saccharopolyspora_rectivirgula	28042	1.01183e-05	0	0	0
Bacteria	Kribbella_sp_ALI_6_A	1933817	0	0	0	1.0092e-05
Bacteria	Microbacterium_oleivorans	273677	0	0	1.00488e-05	0
Bacteria	Janthinobacterium_sp_67	2035207	1.00221e-05	0	0	0

## Sheet: FFPE
Superkingdom	organism_name	species_taxid	Nor_1	Nor_10	Nor_11	Nor_12	Nor_13	Nor_14	Nor_15	Nor_2	Nor_3	Nor_4	Nor_5	Nor_6	Nor_7	Nor_8	Nor_9	CIN_1	CIN_10	CIN_11	CIN_12	CIN_13	CIN_14	CIN_15	CIN_2	CIN_3	CIN_4	CIN_5	CIN_6	CIN_7	CIN_8	CIN_9	Ca_1	Ca_10	Ca_11	Ca_12	Ca_13	Ca_14	Ca_15	Ca_2	Ca_3	Ca_4	Ca_5	Ca_6	Ca_7	Ca_8	Ca_9		SampleID
Bacteria	Methyloversatilis_discipulorum	1119528	0.0190518	0.00759958	0.00459724	0.000557199	0.00177027	0.00176778	0.0288009	0.00251013	0.00635853	0.00512323	0.00182948	0.000719743	0.000424887	0.000304755	0.000593477	0.00976621	0.0628862	0.0144466	0.0380489	0.00424248	0.0600263	0.0115146	0.00601348	0.00673257	0.0232469	0.0838605	0.00683937	0.0121334	0.0431776	0.00305072	0.311557	0.138949	0.409769	0.0154557	0.343013	0.155309	0.0836125	0.00340626	0.00681468	0.0105146	0.0999841	0.0822083	0.0177416	0.185742	0.0934072		Nor_1
Bacteria	Lactobacillus_paracasei	1597	0.86573	0.0475933	0.865688	0.907733	0.985414	0.36497	0.365256	0.851671	0.938203	0.313153	0.025791	0.67102	0.912461	0.922062	0.342837	0.060249	0.0481983	0.683028	0.120302	0.750366	0.126284	0.01428	0.266583	0.753188	0.163037	0.0657279	0.649873	0.636643	0.349773	0.270948	0.254509	0.0574318	0.067225	0.0152212	0.108759	0.0711867	0.0199564	0.807696	0.898389	0.273245	0.0818019	0.731651	0.59637	0.626866	0.18325		Nor_10
Bacteria	Mycobacterium_tuberculosis	1773	0.0547564	0.514727	0.0168782	0.0191938	0.00190672	0.00152968	0.131623	0.0540987	0.0393908	0.0338146	0.127838	0.178122	0.0165983	0.0015885	0.00186738	0.907305	0.69399	0.0881033	0.188774	0.0802857	0.0840178	0.296971	0.507776	0.0887111	0.151516	0.721304	0.137808	0.0961997	0.142248	0.0245333	0.150934	0.606107	0.228664	0.10423	0.106195	0.427057	0.783232	0.0196323	0.0034956	0.0104585	0.696453	0.0764598	0.352306	0.0653839	0.141812		Nor_11
Bacteria	Methyloversatilis_universalis	378211	0.00129386	0	0.000386804	6.93888e-05	0.000219494	0.000205406	0.00146076	0.000339181	0.000644162	0.000659112	0.000279686	0	4.52514e-05	9.5456e-05	9.54214e-05	0.000692627	0.00622574	0.0127894	0.00936707	0.000870256	0.00698344	0.00232446	0.0012472	0	0.0054754	0.0122426	0	0.00111022	0.00563506	0.000640441	0.0331157	0.0179744	0.0472483	0.00134674	0.0423466	0.0194373	0.00707175	0.00039068	0.00113701	0.00119481	0.00673266	0.0101332	0.00158016	0.0223705	0.0110205		Nor_12
Bacteria	Moraxella_osloensis	34062	0.00403896	0.246076	0.0110437	0.000418834	0.00108393	0.00326093	0.00498345	0.00187308	0.00217698	0.0106596	0.0229664	0.0645138	0.000651125	0.00152414	0.0145686	0.00380148	0.0432675	0	0.196401	0	0.0185076	0.0106022	0.0362705	0	0.0243052	0.0337326	0	0.0103999	0.0168092	0.0335907	0.0320619	0.0206561	0.00829594	0.00139537	0.00604792	0.0177233	0.00664045	0.000639177	0.00658194	0.00544525	0.0109484	0	0	0.00819814	0.0065127		Nor_13
Bacteria	Ferrovibrio_sp_K5	2594003	0.00694964	0.00238726	0.000838798	6.5525e-05	0.000467087	0.000528952	0.00259448	0.0010224	0.00187175	0.00162125	0.000445682	0	7.46755e-05	0.000162418	0.000250586	0.00486278	0.00720157	0.00175713	0.00421605	0.000960852	0.0113646	0.000959856	0.00151835	0.00158304	0.00298728	0.00627302	0	0.00126445	0.00653897	0.000965854	0.0308772	0.0260928	0.0329432	0.00125489	0.0302046	0.0168063	0.00696417	0.000516099	0.000687914	0.00130289	0.00733861	0.00795667	0.00160454	0.00916025	0.00434419		Nor_14
Bacteria	Pseudomonas_aeruginosa	287	0.0023883	0	0.0004317	7.32827e-05	0.000221739	0.000345721	0.00154804	0.000127488	0	7.19809e-05	0	0.000418117	0	0	0.000291412	0	0.00448571	0.00112628	0.00291986	0	0.00615733	0.000899469	0	0	0	0.012702	0	0.000356467	0.00629964	0	0.0292051	0.014049	0.0392892	0.00238565	0.0197399	0.0133655	0.0054449	0.000222587	0.000458074	0.0011349	0.015386	0.00839507	0.0018005	0.012587	0.0107219		Nor_15
Bacteria	Escherichia_coli	562	0.00345642	0.0445912	0.00285663	0.000762682	0.0011227	0.00185172	0.00808422	0.00412384	0.00365085	0.00303876	0.0133632	0.00884601	0.00094306	0.00239179	0.00381563	0.012887	0.0418063	0.0121863	0.0364031	0	0	0.0335005	0.019511	0	0.0380535	0.0115786	0	0.00664937	0.0365527	0.0130328	0.0255913	0.0212384	0	0	0.00425504	0.0192599	0.00490153	0.0176862	0.0208807	0.0347827	0.0186774	0.0126773	0	0.00450341	0.00324102		Nor_2
Bacteria	Sterolibacteriaceae_bacterium_M52	2496847	0	0	0	0	0	0	0	0	0	0	0	0	0	0	0	0	0	0	0	0	0	0	0	0	0	0	0	0	0	0	0.0200547	0	0.0231345	0	0	0	0	0	0	0	0	0	0	0	0		Nor_3
Bacteria	Pseudomonas_stutzeri	316	0.000850568	0	0.00024879	0	0.000206219	0.000157774	0.0017067	0.00040975	0.00110295	0.000916256	0	0	0	0	0.000152966	0	0	0	0.0144378	0	0.00314939	0	0.00398832	0	0	0.00569607	0	0.000600926	0.000332624	0.000421052	0.0184888	0.0147571	0.0232634	0	0.0161045	0	0.0047921	0.000127333	0.000341045	0.000553695	0	0.00548184	0	0.00975291	0		Nor_4
Bacteria	Acidovorax_temperans	80878	0	0	0	0	0	0	0	0	0	0	0	0	0	0	0	0	0	0	0	0	0.00297114	0	0	0	0	0	0	0	0	0	0.0146099	0	0.0283856	0	0.00153263	0	0	0	0	0	0	0	0	0	0		Nor_5
Bacteria	Porphyrobacter_cryptus	196588	0	0	0	0	0	0	0.000295602	0	0	0	0	0	0	0	0	0	0	0	0	0	0	0	0	0	0	0	0	0	0	0	0.0106774	0.00259484	0.00625826	0.000179929	0.00453535	0.0086172	0.00178689	0.00012833	0.000238405	0.000222616	0.00216346	0.00142558	0.000791922	0.00179202	0.00315655		Nor_6
Bacteria	Zhizhongheella_caldifontis	1452508	0	0	0	0	0	0	0	0	0	0.000382039	0	0	0	0	0	0	0	0	0	0	0	0	0	0	0	0	0	0	0	0	0.00800278	0	0.0109489	0	0.0261904	0	0	0	0	0.000487798	0	0.00344911	0	0.0151884	0		Nor_7
Bacteria	Stenotrophomonas_maltophilia	40324	0	0	0.000334315	0.000101563	0.000144249	0.00812299	0	0	0	0.0122718	0.000381479	0.00118848	0	9.54806e-05	0.00422777	0	0	0	0	0.0025154	0.00148589	0	0	9.06461e-05	0.00698407	0	0	0	0.00136507	0.0116757	0.00717888	0	0.00286573	0.000781003	0.00317252	0.00449685	0.000817497	0.00046877	0.000364421	0.0055379	0	0.00727175	0.000386169	0.000896471	0.0143406		Nor_8
Bacteria	Ralstonia_sp_UNC404CL21Col	1380362	0.000978872	0	0	0	0	0	0	0	0	0	0.00123201	0.00106166	0	0	0	0	0	0	0	0	0	0	0	0	0	0	0	0	0	0	0.00652995	0	0	0	0	0	0	0	0	0	0	0	0	0	0		Nor_9
Bacteria	Xanthomonas_campestris	339	0.000256868	0	0	0	5.72365e-05	5.73405e-05	0	0	0	0	0.00110873	0.007325	0	0	8.73187e-05	0	0	0	0.00128824	0.000282841	0.00325941	0.00035682	0	0.00123413	0	0	0.000415432	0	0	0.000265224	0.00547147	0	0	0	0	0	0	0	0	7.92605e-05	0	0.000869123	0	0	0		CIN_1
Eukaryota	Malassezia_restricta	76775	0.000371334	0.00117211	7.23921e-05	8.42453e-06	3.73451e-05	6.30415e-05	0.00175842	0.000101333	8.40764e-05	0.000219702	0.00199999	0.000962511	2.37471e-05	0.00030931	0.000203857	0	0.0034831	0	0.00121617	0	0	0.00393787	0.000910934	0	0.000721979	0.00552625	0	0.00202677	0.000577617	0.000749128	0.00539744	0.00418982	0.000801144	0	0.00643532	0.00685362	0.000749911	3.5322e-05	1.97726e-05	0.000223757	0	0.000593092	0.000474285	0.000439208	0.00721865		CIN_10
Bacteria	Janibacter_hoylei	364298	0.00108822	0	0	0	0	2.39926e-05	0.000599668	0	0	0	0.000410645	0	0	0.000170453	5.59579e-05	0	0	0	0	0	0	0	0	0	0	0	0	0.00224561	0	0	0.00497968	0	0	0	0	0.00290734	0	0	0.000119298	0	0	0	0	0	0		CIN_11
Bacteria	Paracoccus_sphaerophysae	690417	0.000390284	0	0	4.58261e-05	0.000299476	0.00100846	0	0	0.00116022	0	0.000387054	0.000660291	0	0.000123878	0.000113279	0	0	0	0	0	0	0.00119333	0	0	0	0	0	0	0	0.000285193	0.00446108	0	0	0	0	0.0059334	0.000848587	0.00201795	0	0	0	0	0	0	0		CIN_12
Bacteria	Corynebacterium_sp_Marseille_P4122	2014528	0	0	0	0	0.000525795	0	0	0	0	0	0.00396164	0	0	0	0	0	0	0	0	0	0	0	0	0	0	0	0	0	0	0	0.00442064	0	0	0	0	0	0	0	0	0	0	0	0	0	0		CIN_13
Bacteria	Methyloversatilis_thermotolerans	1346290	0.000632065	0	0	0	0	2.37126e-05	0.000421185	0	0	0	0	0	0	0	1.85985e-05	0	0	0.00056305	0.00277188	0	0.00119275	0	0	0	0.000989562	0.00292577	0	0.000364631	0	0	0.00409873	0.00334248	0.00873963	0.000318149	0.00171491	0.00302632	0.00229436	0	0	0.000115859	0.00337961	0.00164272	0	0.000843498	0.00171421		CIN_14
Bacteria	Salinicoccus_qingdaonensis	576118	0	0	0	0	0	0	0	0	0	0	0	0	0	0	0	0	0	0	0	0	0	0	0	0	0	0	0	0	0	0	0.00371477	0	0	0	0	0	0	0	0	0	0	0	0	0	0		CIN_15
Bacteria	Porphyrobacter_colymbi	1161202	0	0	0	0	0	0	0	0	0	0	0	0	0	2.32221e-05	0	0	0	0	0	0	0	0	0	0	0.00614545	0	0	0	0.00184485	0	0.00311957	0	0	0	0	0	0	0	0	0	0	0	0	0	0		CIN_2
Bacteria	Brachybacterium_nesterenkovii	47847	0	0	0	0	0	0	0	0	0	0	0	0	0	0	0	0	0	0	0	0	0	0	0	0	0	0	0	0	0	0	0.00219124	0	0	0	0	0	0	0	0	0	0	0	0	0	0		CIN_3
Bacteria	Brevundimonas_sp_DS20	1532555	0.00138937	0	0.000714498	0	0	0.000229816	0.000889199	0	0	0.000247326	0	0	0.000132569	0.000101982	0	0	0	0	0.00250382	0	0.00305347	0	0	0	0	0	0	0	0	0.000417133	0.00207796	0	0.00439767	0	0.00135914	0	0	0	0	0	0	0	0	0.0040585	0		CIN_4
Bacteria	bacterium_YEK0313	1522316	0.000163729	0	0	0	0	0	0	0	0	0	0	0	0	0	1.33995e-05	0	0	0	0	0	0	0	0	0	0	0	0	0	0	0	0.00160598	0	0	0	0.000795193	0	0	0	5.35014e-05	0	0	0.000370344	0	0.000350906	0		CIN_5
Bacteria	Pelomonas_puraquae	431059	0.000388841	0	8.80954e-05	0	2.56314e-05	6.01287e-05	0.000366921	0.000128092	0.000134717	0.000122439	0.000529134	0.000383266	3.63722e-05	3.57762e-05	6.28142e-05	0	0.00158705	0	0	0	0	0	0	0	0	0	0	0	0	0	0.00147488	0	0.000987195	0	0	0	0.000410197	0	0	0.00010784	0	0.000556081	0	0	0		CIN_6
Bacteria	Paracoccus_sanguinis	1545044	0	0.000216361	0	0.000130526	0	0	0	0	0	0	0.00100926	0	0	0	0	0	0	0	0	0	0	0	0	0	0	0	0	0.000785438	0	0	0.00107632	0	0	0	0	0	0	0.000154783	0	0	0	0	0	0	0		CIN_7
Bacteria	Gulosibacter_sp_Marseille_P7157	2479839	0	0	0	0	0.000103703	0	0	0	0	0	0	0	0	0	0	0	0	0	0	0	0	0	0	0	0	0	0	0	0	0	0.00101562	0	0	0	0	0	0	0	0	0	0	0	0	0	0		CIN_8
Bacteria	Janibacter_indicus	857417	0	0	0	0	0	0	0	0	0	0	0.000586547	0	0	0	0.000126387	0	0	0	0	0	0	0	0	0	0	0	0	0	0	0	0.000950932	0	0	0	0	0	0	0	0	0	0	0	0	0	0		CIN_9
Bacteria	Mycolicibacterium_iranicum	912594	0.000124786	0	0	0	0	2.10595e-05	0	0.000153202	0	3.79355e-05	0.000259	0	0	0	2.64797e-05	0.000435943	0	0	0	0	0	0	0	0	0	0.000410824	0	0	0	0	0.000550817	0	0	0	0	0	0	0	0	0	0	0.000320606	0	0	0		Ca_1
Bacteria	Kocuria_sp_2SI	2502203	0	0	0	0	0	0	0	0	0	0.000781117	0	0	0	0	0	0	0	0	0	0	0	0	0	0	0	0	0	0	0	0	0	0	0	0	0	0	0	0	0	0	0	0	0	0	0		Ca_10
Bacteria	Bacillus_velezensis	492670	0	0	0.0526163	0	0	0	0.0779149	0	0	0	0	0	0	0	0.0177626	0	0	0.119094	0	0.109397	0	0	0	0.11602	0	0	0.14226	0	0	0	0	0	0	0	0	0	0	0	0	0	0	0.035632	0	0	0		Ca_11
Bacteria	Mycolicibacterium_sp_CR10	2562314	0	0	0	1.9805e-05	0	0	0	0	0	0	0	0	0	0	0	0	0	0	0	0	0	0	0	0	0	0	0	0	0	0	0	0	0	0	0	0	0	0	0	0	0	0	0	0	0		Ca_12
Bacteria	Geodermatophilus_sp_DSM_45219	1881103	0	0	0	0	0	0	0	0	0	0	0	0	0	0	0	0	0	0	0	0	0	0	0	0	0	0	0	0	0	0	0	0	0.00473239	0	0	0	0	0	0	0	0	0	0	0	0		Ca_13
Bacteria	Veillonella_sp_CHU594	2490948	0	0	0	0	0	0	0	0	0	0	0	0	0	0	0	0	0	0	0	0	0.025914	0	0	0	0	0	0	0	0	0	0	0	0	0	0	0	0	0	0	0	0	0	0	0	0		Ca_14
Bacteria	Stenotrophomonas_rhizophila	216778	0	0	0	0	0	0	0	0	0	0	0	0	0	0	0	0	0	0	0	0	0	0	0	0	0	0	0	0	0	0	0	0.00141352	0	0	0	0	0	0	0	0	0	0	0	0	0		Ca_15
Eukaryota	Penicillium_rubens	1108849	0	0	0	0	1.40515e-05	0	0	0	0	0	0	0	0	0	0	0	0	0	0	0	0	0	0	0	0	0	0	0	0	0	0	0	0	0	0.000219743	0	0	0	0	0	0	0	0	0	0		Ca_2
Bacteria	Piscicoccus_intestinalis	746033	0	0	0	0	0	0	0	0	0	0	0	0	0	0	0	0	0	0	0	0	0	0	0	0	0	0	0	0	0	0	0	0	0	0	0	0	0.000337113	0	0	0	0	0	0	0	0		Ca_3
Bacteria	Acinetobacter_rudis	632955	0	0	0	0	0	0	0.000594406	0	0	0	0	0	0	0	0	0	0	0	0	0	0	0	0	0	0	0	0	0	0	0	0	0	0	0	0	0	0	0	0	0	0	0	0	0	0		Ca_4
Bacteria	Pantoea_sp_PSNIH1	1484158	0	0	0	0	0	0	0	0	0	0	0	0	0	0	0	0	0	0	0.0329327	0	0	0	0	0	0	0	0	0	0	0	0	0	0	0	0	0	0	0	0	0	0	0	0	0	0		Ca_5
Bacteria	Brevundimonas_bullata	13160	0	0	0	0	0	0	0	0	0	0	0	0	0	0	0	0	0	0	0	0	0	0.000962296	0	0	0	0	0	0	0	0	0	0	0	0	0	0	0	0	0	0	0	0	0	0	0		Ca_6
Bacteria	Brachybacterium_massiliense	1755098	0	0	0	0	0	0	0	0	0	0	0.000467862	0	0	0	0	0	0	0	0	0	0	0	0	0	0	0	0	0	0	0	0	0	0	0	0	0	0	0	0	0	0	0	0	0	0		Ca_7
Bacteria	Bacteroides_fragilis	817	0	0	0.00172374	0	0	0	0	0	0	0	0	0	0	0	0	0	0	0	0	0	0	0	0	0	0	0	0	0	0	0	0	0	0	0	0	0	0	0	0	0	0	0	0	0	0		Ca_8
Bacteria	Blastococcus_colisei	1564162	0	0	0	0	0	0	0	0	0	0	0	0	0	0	0	0	0	0	0	0	0	0	0	0	0	0	0	0	0	0	0	0	0	0	0	0	0.0011795	0	0	0	0	0	0	0	0		Ca_9
Bacteria	Millisia_brevis	264148	0	0	0	8.51527e-06	0	0	0.000129431	0	0	0	0	0	0	0	0	0	0	0	0	0	0.00114238	0	0	0	0	0	0	0	0	0	0	0	0	0	0	0	0	0	0	0	0	0	0	0	0
Bacteria	Actinomyces_dentalis	272548	0	0	0	0	0	0	0	0	0	0.000337614	0	0	0	0	0	0	0	0	0	0	0	0.000898373	0	0	0	0	0	0	0	0	0	0	0	0	0	0	0	0	0	0	0	0	0	0	0
Bacteria	Microbacterium_lacticum	33885	0	0	0.000147057	0	0	2.41141e-05	0	0	0	0	0	0.000938539	0	0	0	0	0	0	0	0	0	0	0	0	0	0	0	0	0	0.00023311	0	0	0	0	0	0	0	0	0	0	0	0	0	0	0
Bacteria	Actinomyces_timonensis	1288391	0	0	0	0	0	0	0	0	0	0	0	0	0	0	0	0	0	0	0.00950399	0	0	0	0	0	0	0	0	0	0	0	0	0	0	0	0	0	0	0	0	0	0	0	0	0	0
Bacteria	Curtobacterium_sp_UNCCL20	1502773	0	0	0	0	0	0	0	0	0	0	0	0	0	0	0	0	0	0	0	0	0	0	0	0	0	0	0	0	0	0	0	0.00611595	0	0	0	0	0	0	0	0	0	0	0	0	0
Bacteria	Actinomyces_sp_oral_taxon_448_str_F0400	712124	0	0	0	0	0	0	0	0	0	0	0.000509684	0	0	0	0	0	0.00238813	0	0	0	0	0.000613897	0	0	0	0	0	0	0	0	0	0	0	0	0	0	0	0	0	0	0	0	0	0	0
Bacteria	Thauera_hydrothermalis	2184083	0	0	0	0	0	0	0	0	0.000684917	0	0	0	0	0	0	0	0	0	0	0	0	0	0	0	0	0	0	0	0	0	0	0	0	0	0	0	0	0	0	0	0	0	0	0	0
Bacteria	Brevibacterium_ravenspurgense	479117	0	0	0	0	0	0	0	0	0	0	0	0	0	0	0.000216138	0	0	0	0	0	0	0	0	0	0	0	0	0	0	0	0	0	0	0	0	0	0	0	0	0	0	0	0	0	0
Bacteria	Brevibacterium_linens	1703	0	0	0	0	0	0	0	0	0	0	0	0	0	0	0	0	0	0	0	0	0	0	0	0	0	0	0.0022866	0	0	0	0	0	0	0	0	0	0	0	0	0	0	0	0	0	0
Bacteria	Lautropia_sp_KCOM_2505	2490857	0.000192438	0	0	0	0	0	0	0	0	0	0.0038819	0	0	0	0	0	0	0	0	0	0	0	0	0	0	0	0	0	0	0	0	0	0	0	0	0	0	0	0	0	0	0	0	0	0
Bacteria	Haematobacter_massiliensis	195105	0	0	0	0	0	0	0	0	0	0	0	0	0	0	0	0	0	0	0	0	0	0	0	0	0	0	0	0.000785645	0	0	0	0	0	0	0	0	0	0.000231052	7.81965e-05	0	0	0	0	0	0
Bacteria	Burkholderia_cepacia	292	0	0	0	0	0	0	0	0	0	0	0.000255543	0	0	0	0	0	0	0	0	0	0	0	0	0	0	0	0	0	0	0	0	0	0	0	0	0	0	0	0	0	0	0	0	0	0
Bacteria	Brevundimonas_diminuta	293	0	0	0	0	0	0	0	0	0	0	0	0	0	0	0	0	0	0	0	0	0	0	0.00124773	0	0	0	0	0	0	0	0	0	0.00385892	0	0	0	0	0	0	0	0	0	0	0	0
Bacteria	Schaalia_odontolytica	1660	0	0	0	0	0	0	0	0	0	0	0	0	0	0	0	0	0	0	0	0	0	0	0	0	0	0	0	0	0	0	0	0	0	0	0	0	0	0	0	0.000584919	0	0	0	0	0
Archaea	Candidatus_Nitrosocosmicus_exaquare	1826872	0	0	0	0	0	0	0.00128917	0	0	0	0.0042944	0	0	0	0	0	0	0	0	0	0.0231913	0	0	0	0.0468705	0	0	0	0	0	0	0	0	0	0	0	0	0	0	0	0	0	0	0	0
Bacteria	Jeotgalicoccus_nanhaiensis	568603	0	0	0	0	0	0	0	0	0	0	0	0	0	0	0	0	0	0	0	0	0	0	0	0	0	0	0	0	0	0.00225458	0	0	0	0	0	0	0	0	0	0	0	0	0	0	0
Bacteria	Azospira_oryzae	146939	0	0	0	0	0	0	0	0	0	0	0.00124024	0	0	0	0	0	0	0	0	0	0	0	0	0	0	0	0	0	0	0	0	0	0	0	0	0	0	0	0	0	0	0	0	0	0
Bacteria	Micavibrio_aeruginosavorus	349221	0	0	0	0	0	0	0	0	0	0	0.00179831	0	0	0	0	0	0	0	0	0	0	0	0	0	0	0	0	0	0	0	0	0	0	0	0	0	0	0	0	0	0	0	0	0	0
Bacteria	Rhizobium_sp_Td3	1764556	0	0	0	0	0	0	0	0	0	0	0.00130185	0	0	0	0	0	0	0	0	0	0	0	0	0	0	0	0	0	0	0	0	0	0	0	0	0	0	0	0	0	0	0	0	0	0
Bacteria	Lactobacillus_curvatus	28038	0	0	0	0.000701169	0	0	0	0.000723112	0	0	0	0	0.00093408	0	0	0	0	0	0	0	0	0	0	0	0	0	0	0.000472956	0	0	0	0	0	0	0	0	0	0.00179669	0	0	0	0	0	0	0
Bacteria	Leclercia_adecarboxylata	83655	0	0	0	0	0	0.000229407	0	0	0	0.000173223	0	0	0	0	0.000575654	0	0	0	0.022453	0	0	0	0	0	0	0	0	0	0	0	0	0	0	0	0	0	0	0	0	0	0	0	0	0	0
Bacteria	Enterobacter_hormaechei	158836	0	0	0	0	0	0.00163329	0	0	0	0	0	0	0	0	0	0	0	0	0	0	0	0	0	0	0	0	0	0	0	0	0	0	0	0	0	0	0	0.000513878	0	0	0	0	0	0	0
Bacteria	Capnocytophaga_sputigena	1019	0	0	0	0	0	0	0	0	0	0	0.00587488	0	0	0	0	0	0	0	0	0	0	0	0	0	0	0	0	0	0	0	0	0	0	0	0	0	0	0	0	0	0	0	0	0	0.00180037
Bacteria	Alloprevotella_tannerae	76122	0	0	0.000569243	0	0	0	0	0	0	0	0	0	0	0	0	0	0	0	0	0	0	0	0	0	0	0	0	0	0	0	0	0	0	0	0	0	0	0	0	0	0	0	0	0	0
Bacteria	Capnocytophaga_gingivalis	1017	0	0	0	0	0	0	0	0	0	0	0.00372357	0	0	0	0	0	0	0	0	0	0	0	0	0	0	0	0	0	0	0	0	0	0	0	0	0	0	0	0	0	0	0	0	0	0
Bacteria	Corynebacterium_sp_LK14	2022659	0	0	0	0	0	0	0	0	0	0	0	0	0	0	0	0	0	0	0	0	0	0	0	0	0	0	0	0	0	0.00478434	0	0	0	0	0	0	0	0	0	0	0	0	0	0	0
Bacteria	Legionella_erythra	448	0	0	0	0	0	0	0.000441581	0	0	0	0	0	0	0	0	0	0	0	0	0	0	0	0	0	0	0	0	0	0	0	0	0	0	0	0	0	0	0	0	0	0	0	0	0	0.00089736
Bacteria	Pelomonas_saccharophila	304	0	0	0	0	0	0	0.000335333	0	0	0	0	0	0	0	0	0	0	0	0	0	0	0	0	0	0	0	0	0	0	0	0	0	0	0	0	0	0	0	0	0	0	0	0	0	0
Bacteria	Pseudomonas_sp_HMP271	1487922	0	0	0	0	0	0	0	0	0	0	0	0	0	0	0	0	0	0	0.00930695	0	0	0	0	0	0	0	0	0	0	0	0	0	0	0	0	0	0	0	0	0	0	0	0	0	0
Bacteria	Bacteroides_salyersiae	291644	0	0	0.000502079	0	0	0	0	0	0	0	0	0	0	0	0	0	0	0	0	0	0	0	0	0	0	0	0	0	0	0	0	0	0	0	0	0	0	0	0	0	0	0	0	0	0
Bacteria	Brachybacterium_muris	219301	0	0	0	0	0	0	0	0	0	0	0.000324695	0	0	0	0	0	0	0	0	0	0	0	0	0	0	0	0	0	0	0	0	0	0	0	0	0	0.000722494	0	0	0	0	0	0	0	0
Bacteria	Pseudoclavibacter_helvolus	255205	0	0	0	0	0	0	0	0	0	0	0.000474609	0	0	0	0	0	0	0	0	0	0	0	0	0	0	0	0	0	0	0	0	0	0	0	0	0	0	0	0	0	0	0	0	0	0
Bacteria	Weissella_paramesenteroides	1249	0.00227454	0	0.0046115	0	0	0.00362396	0.00313466	0	0	0.000996923	0	0	0	0	0.00252417	0	0	0.00362501	0	0.0062704	0	0	0	0.00462137	0	0	0.00794926	0	0	0.0023778	0	0	0	0	0	0	0	0	0	0.00274178	0	0.00604089	0	0	0
Bacteria	Corynebacterium_jeddahense	1414719	0	0	0	0	0	0	0	0	0	0	0	0	0	0	0	0	0	0	0	0	0	0	0	0	0	0	0	0	0	0	0	0	0	0	0	0	0	0	0	0	0.00553086	0	0	0	0
Bacteria	Massilia_timonae	47229	0	0	0.000158344	0	0	0	8.55202e-05	0	0	0.000216926	0	0	0	0	0	0	0	0	0	0	0	0	0	0	0	0	0	0	0	0	0	0	0	0	0.00109611	0	0	0	0	0.000179805	0	0	0	0	0
Bacteria	Methylobacterium_sp_L1A1	2502246	0	0	0	0	0	0	0	0	0	0	0	0	0	0	0	0	0	0	0	0	0	0	0	0	0	0	0	0	0	0	0	0	0	0	0	0	0.00138929	0	0	0	0	0	0	0	0
Bacteria	Psychrobacter_sp_1501_2011	1002339	0	0	0	0	0	0	0	0	0	0	0	0	0	0	0.00110857	0	0	0	0	0	0	0	0	0	0	0	0	0	0	0	0	0	0	0	0	0	0	0	0	0	0	0	0	0	0
Bacteria	Paracoccus_sp_M683	2594268	0	0	0	0	0	0	0.0007517	0	0	0	0	0	0	0	0	0	0	0	0	0	0	0	0	0	0	0	0	0	0	0	0	0	0	0	0	0	0	0	0	0	0	0	0	0	0
Bacteria	Gordonia_sp_852002_10350_SCH5691597	1834085	0	0	0	0	0.000361309	0	0	0	0	0	0	0.000295915	0	0	0	0	0	0	0	0	0	0	0	0	0	0	0	0	0	0	0	0	0	0	0	0	0	0	0	0	0	0	0	0	0
Eukaryota	Moesziomyces_antarcticus	84753	0	0	0	0	0	2.37771e-06	0	0	0	0	0	0	0	0	0	0	0	0	0	0	0	0	0	0	0	0	0	0	0	0	0	0	0	0	0	0	0	3.97042e-05	0	2.88094e-05	0	0	0	0	0
Bacteria	Novosphingobium_sp_ST904	1684385	0	0	0	0	0	0	0	0	0	0	0.000349444	0	0	0	0	0	0	0	0	0	0	0.000368367	0	0	0	0	0	0	0	0	0	0	0	0	0	0	0	0	0	0	0	0	0	0	0
Bacteria	Prevotella_sp_oral_taxon_473_str_F0040	712469	0	0	0	0	0	0	0	0	0	0	0	0	0	0	0	0	0	0	0	0	0	0	0	0	0	0	0	0	0	0.000575914	0	0	0	0	0	0	0	0	0	0	0	0	0	0	0
Bacteria	Dysgonomonas_mossii	163665	0	0	0	0	0	0	0	0	0	0	0	0	0	0	0.000158527	0	0	0	0	0	0	0	0	0	0	0	0	0	0	0	0	0	0	0	0	0	0	0	0	0	0	0	0	0	0
Bacteria	Prolixibacteraceae_bacterium_JC036	2528631	0	0	0	0	0	0	0	0	0	0	0	0	0	0	0	0	0	0	0	0	0	0	0	0	0	0	0	0	0	0	0	0	0	0	0	0	0	0.00047523	0	0	0	0	0	0	0
Bacteria	Sphingobacterium_sp_CZ_UAM	1933868	0	0	0	0	0	0	0	0	0	0	0	0	0	0	0	0	0	0	0	0	0	0	0	0	0.00944155	0	0	0	0	0	0	0	0	0	0	0	0	0	0	0	0	0	0	0	0
Bacteria	Burkholderiales_bacterium_C2	2502236	0	0	0	3.80094e-05	0	0	0.000630901	0	0	0	0.00152558	0.000376695	0	0	0	0	0	0	0	0	0.00151044	0	0	0	0	0	0	0	0	0	0	0	0	0	0	0	0	0	0	0	0	0	0	0	0
Bacteria	Xenophilus_sp_E41	2282216	0	0	0	0	0	0	0	0	0	0	0	0	0	0	0	0	0	0	0	0	0	0	0	0	0.0106989	0	0	0	0	0	0	0	0	0	0	0	0	0	0	0	0	0	0	0	0
Bacteria	Comamonadaceae_bacterium_ALPHA2B	2502232	0	0	0	0	0	0	0	0	0	0	0	0	0	0	0	0	0	0	0	0	0	0	0	0	0.0014137	0	0	0	0	0	0	0	0	0	0	0	0	0	0	0	0	0	0	0	0
Bacteria	Lactobacillus_sharpeae	1626	0	0	0	0	0	0	0.000644352	0	0	0	0	0	0	0	0	0	0	0	0	0	0	0	0	0	0	0	0	0	0	0	0	0	0	0	0	0	0	0	0	0	0	0	0	0	0
Bacteria	Sphingomonas_sp_Leaf10	1735676	0	0	0	0	0	0	0	0	0	0	0	0	0	3.15072e-05	0	0	0	0	0	0	0	0	0	0	0	0.00161921	0	0	0	0	0	0	0	0	0	0	0	0	0	0	0	0	0	0	0
Bacteria	Leucobacter_chromiiresistens	1079994	0	0	0	0	0	0	0	0	0	0	0	0	0	0	0	0	0	0	0	0	0	0.000497554	0	0	0	0	0	0	0	0	0	0	0	0	0	0	0	0	0	0	0	0	0	0	0
Bacteria	Sphingomonas_koreensis	93064	0	0	0	0	0	0	0.00032807	0	0	0	0	0	0	0	0	0	0	0	0.000476329	0	0	0	0	0	0	0	0	0	0	0	0	0	0	0	0	0	0	0	0	0	0	0	0	0	0
Bacteria	Porphyrobacter_sp_CACIAM_03H1	2003315	0	0	0	0	0	0	0	0	0	0	0	0	0	0.000129486	0	0	0	0	0	0.00660482	0	0	0	0	0	0	0	0	0	0	0	0	0	0	0	0	0	0	0	0	0	0	0	0	0
Bacteria	Brachybacterium_sp_HMSC06H03	1581127	0	0	0	0	0	0	0	0	0	0	0	0	0	0	0	0	0	0	0	0	0	0	0	0	0	0	0	0.00234162	0	0	0	0	0	0	0	0	0	0	0	0	0	0	0	0	0
Bacteria	Enterobacter_cloacae_subsp_cloacae_ATCC_13047	550	0	0	0	0	0	0.000245568	0	0	0	0	0	0	0	0	0	0	0	0	0	0	0	0	0	0	0	0	0	0	0	0	0	0	0	0	0	0	0	0.000426568	0	0	0	0	0	0	0
Bacteria	Actinomyces_sp_oral_taxon_170_str_F0386	712117	0	0	0	0	0	0	0	0	0	0	0.00279149	0	0	0	0	0	0	0	0	0	0	0	0	0	0	0	0	0	0	0	0	0	0	0	0	0	0	0	0	0	0	0	0	0	0
Bacteria	Corynebacterium_ureicelerivorans	401472	0	0	0	0	0	0	0	0	0	0.000834291	0	0	0	0	0	0	0	0	0	0	0.00310613	0	0	0	0	0	0	0	0.00106464	0.000380853	0	0	0	0	0	0	0	0	0	0	0	0	0	0	0
Bacteria	Pantoea_conspicua	472705	0	0	0	0	0	0	0	0	0	0	0	0	0	0	0	0	0	0	0.0588184	0	0	0	0	0	0	0	0	0.000140569	0	0	0	0	0	0	0	0	0	0	0	0	0	0	0	0	0
Bacteria	Microlunatus_phosphovorus	29405	0	0	0	0	0	0	0.000148619	0	0	0	0	0	0	0	0	0	0	0	0	0	0	0	0	0	0	0	0	0	0	0	0	0	0	0	0	0	0	0	0	0	0	0	0	0	0
Bacteria	Methylobacterium_sp_ARG_1	1692501	0	0	0	0	1.74564e-05	0	0	0	0	0	0	0	0	0	0	0	0	0	0	0	0	0	0	0	0	0	0	0	0	0	0	0	0	0	0	0	0	0	0	0	0	0	0	0	0
Bacteria	Microbacterium_aerolatum	153731	0	0	0	0	0	0	0	0	0	0	0	0	0	0	0	0	0	0	0	0	0	0.00502443	0	0	0	0	0	0	0	0	0	0	0	0	0.00163022	0	0	0	0	0	0	0	0	0	0
Bacteria	Propioniciclava_sinopodophylli	1837344	0	0	0	0	0	0	0.000414532	0	0	0	0.000391533	0	0	0	0	0	0	0	0	0	0.00732057	0	0	0	0	0	0	0	0	0	0	0	0	0	0	0.00413209	0	0	0	0	0	0	0	0	0
Bacteria	Actinomyces_sp_oral_taxon_848_str_F0332	649739	0	0	0	0	0	0	0	0	0	0	0.00101462	0	0	0	0	0	0	0	0	0	0	0	0	0	0	0	0	0	0	0	0	0	0	0	0	0	0	0	0	0	0	0	0	0	0
Bacteria	Janibacter_sp_Marseille_P4121	2058291	0	0	0	0	0	0	0	0	0	0	0	0.000528471	0	0	0	0	0	0	0.00154716	0	0	0	0	0	0	0	0	0	0	0	0	0	0	0	0	0	0	0	0	0	0	0	0	0	0
Bacteria	Cnuibacter_physcomitrellae	1619308	0	0	0	0	0	0	0	0	0	0	0	0	0	0	0	0	0	0	0	0	0	0	0	0	0	0	0	0	0	0	0	0	0	8.28728e-05	0	0	0	0	0	0	0	0	0	0	0
Bacteria	Micrococcus_luteus	1270	0	0	0	0	0	0	0.00546747	0	0	0.00224953	0.00730163	0	0	0	0.000563413	0	0	0	0	0	0	0.032394	0	0	0.0493164	0	0	0.0197777	0	0	0	0	0	0.0140398	0	0	0	0	0	0	0	0	0	0	0
Bacteria	Kocuria_rosea	1275	0	0	0	0	0	0	0	0	0	0	0	0	0	0	0	0	0.0121185	0	0	0	0	0.274629	0	0	0	0	0	0	0	0	0	0	0	0	0	0	0	0	0	0	0	0	0	0	0
Bacteria	Defluviimonas_sp_XJ4	2487129	0	0	0	0	0	0	0.000289389	0	0	0	0	0	0	0	0	0	0	0	0	0	0	0	0	0	0.000831066	0	0	0	0	0	0	0	0	0	0	0	0	0	0	0	0	0	0	0	0
Bacteria	Elstera_litoralis	552518	0	0	0	0	0	0	0	0	0	0	0	0	0	0	0	0	0	0	0	0	0	0	0	0	0.00938344	0	0	0	0	0	0	0	0	0	0	0	0	0	0	0	0	0	0	0	0
Bacteria	Microcella_alkaliphila	279828	0	0	0	0	0	0	0	0	0	0	0	0	0	0	0	0	0	0	0	0	0	0	0	0	0	0	0	0	0	0.000547775	0	0	0	0	0	0	0	0	0	0	0	0	0	0	0
Bacteria	Pseudomonas_geniculata	86188	0	0	0	0	0	0.000448564	0	0	0	0	0	0	0	0	0.00018608	0	0	0	0	0	0	0	0	0	0	0	0	0	0	0	0	0	0	0	0	0	0	0	0	0.000869935	0	0	0	0	0
Bacteria	Gardnerella_vaginalis	2702	0	0	0	0	0	0	0	0	0	0	0.00266081	0.00604852	0	0	0	0	0	0	0	0	0	0	0	0	0	0.0264765	0	0	0	0	0	0	0	0	0	0	0	0	0	0	0	0	0	0	0
Bacteria	Corynebacterium_sp_HMSC071B10	1739494	0	0	0	0	0	0	0	0	0	0	0	0	0	0	0	0	0	0	0.00627635	0	0	0	0	0	0	0	0	0	0	0	0	0	0	0	0	0	0	0	0	0	0	0	0	0	0
Bacteria	Jeotgalicoccus_halophilus	586411	0	0	0	0	0	0	0	0	0	0	0	0	0	0	0	0	0	0	0	0	0	0.00387452	0	0	0	0	0	0	0	0	0	0	0	0	0	0	0	0	0	0	0	0	0	0	0
Bacteria	Staphylococcus_epidermidis	1282	0	0	0	0	0	0	0	0	0	0	0	0	0	0.00596596	0	0	0	0	0	0	0	0	0	0	0	0	0	0	0	0	0	0	0	0	0	0	0	0	0	0	0	0	0	0	0
Bacteria	Staphylococcus_xylosus	1288	0	0.0636452	0	0	0	0	0	0	0	0	0	0	0	0	0	0	0	0	0	0	0	0.00466409	0	0	0	0	0	0	0	0	0	0	0	0	0	0	0	0	0	0	0	0	0	0	0
Bacteria	Lactobacillus_sp_33_1	2486015	0	0	0	0.0003337	0	0	0	0.000761488	0	0	0	0	0.00056678	0	0	0	0	0	0	0	0	0	0	0	0	0	0	0.000174439	0	0	0	0	0	0	0	0	0	0.00061957	0	0	0	0	0.00046909	0	0
Bacteria	Corynebacterium_glucuronolyticum	39791	0	0	0	0	0	0	0	0	0	0	0	0	0	0	0	0	0	0	0	0	0	0	0	0	0	0	0	0.00472905	0	0	0	0	0	0	0	0	0	0	0	0	0	0	0	0	0
Bacteria	Streptococcus_sanguinis	1305	0	0	0	0	0	0	0	0	0	0	0.0633049	0	0	0	0	0	0	0	0	0	0	0	0	0	0	0	0	0	0	0	0	0	0	0	0	0	0	0	0	0	0	0	0	0	0
Bacteria	Streptococcus_suis	1307	0	0	0	0.000773316	0	0	0	0	0	0	0	0	0.000325519	0	0	0	0	0	0	0	0	0	0	0	0	0	0	0	0	0	0	0	0	0	0	0	0	0.00153029	0	0	0	0	0	0	0
Bacteria	Neisseria_sp_HMSC074B07	1715205	0	0	0	0	0	0	0	0	0	0	0.0178859	0	0	0	0	0	0	0	0	0	0	0	0	0	0	0	0	0	0	0	0	0	0	0	0	0	0	0	0	0	0	0	0	0	0
Bacteria	Streptococcus_gordonii	1302	0	0	0	0	0	0	0	0	0	0	0.0204845	0	0	0	0	0	0	0	0	0	0	0	0	0	0	0	0	0	0	0	0	0	0	0	0	0	0	0	0	0	0	0	0	0	0
Bacteria	Gluconobacter_kondonii	941463	0	0	0	0	0	0	0	0	0	0	0.0114803	0	0	0	0	0	0	0	0	0	0	0	0	0	0	0	0	0	0	0	0	0	0	0	0	0	0	0	0	0	0	0	0	0	0
Bacteria	Cardiobacterium_hominis	2718	0	0	0	0	0	0	0	0	0	0	0.00503621	0	0	0	0	0	0	0	0	0	0	0	0	0	0	0	0	0	0	0	0	0	0	0	0	0	0	0	0	0	0	0	0	0	0
Bacteria	Streptococcus_mutans	1309	0.00662731	0	0	0.00101859	0	0	0	0	0	0.000818751	0	0	0.00199509	0	0	0	0	0	0	0	0	0	0	0	0	0	0	0	0	0	0	0	0	0	0	0	0	0.0141306	0.0162337	0.0242688	0	0	0	0	0
Bacteria	Pseudocitrobacter_faecalis	1398493	0	0	0	0	0	0	0.00139413	0	0	0	0	0	0	0	0	0	0	0	0	0	0	0	0	0	0	0	0	0	0	0	0	0	0	0	0	0	0	0	0	0	0	0	0	0	0
Bacteria	Neisseria_elongata	495	0	0	0	0	0	0	0	0	0	0	0.008324	0	0	0	0	0	0	0	0	0	0	0	0	0	0	0	0	0	0	0	0	0	0	0	0	0	0	0	0	0	0	0	0	0	0
Bacteria	Coprococcus_catus	116085	0	0	0.00029192	0	0	0	0	0	0	0	0	0	0	0	0	0	0	0	0	0	0	0	0	0	0	0	0	0	0	0	0	0	0	0	0	0	0	0	0	0	0	0	0	0	0
Bacteria	Bilophila_wadsworthia	35833	0	0	0.00182029	0	0	0	0	0	0	0	0	0	0	0	0	0	0	0	0	0	0	0	0	0	0	0	0	0	0	0	0	0	0	0	0	0	0	0	0	0	0	0	0	0	0
Bacteria	Actinomyces_sp_oral_taxon_414	712122	0	0	0	0	0	0	0	0	0	0.000170727	0	0	0	0	0	0	0	0	0	0	0	0	0	0	0	0	0	0	0	0	0	0	0	0	0	0	0	0	0	0	0	0	0	0	0
Bacteria	Pseudoxanthomonas_sp_Root630	1736574	0	0	0	0	0	0	0	0	0	0	0	0	0	0	0	0	0	0	0	0	0.000621617	0	0	0	0	0	0	0	0	0	0	0	0	0	0	0	0	0	0	0	0	0	0	0	0
Bacteria	Aerococcus_viridans	1377	0	0	0	0	0	0	0	0	0	0	0	0	0	0	0	0	0	0	0	0	0	0	0	0	0	0	0	0.0333013	0	0	0	0	0	0	0	0	0	0	0	0	0	0	0	0	0
Bacteria	Skermanella_aerolata	393310	0	0	0	0	0	0	0	0	0	0	0	0	0	0	0	0	0	0	0	0	0	0	0	0	0	0	0	0	0	0	0	0	0	0	0.000420448	0	0	0	0	0	0	0	0	0	0
Bacteria	Methylorubrum_extorquens	408	0	0	0	0	0	0	0	0	0	0.000138054	0	0	0	0	0	0	0	0	0	0	0	0	0	0	0	0	0	0	0	0	0	0	0	0	0	0	0	0	0	0	0	0	0	0	0
Bacteria	Poseidonocella_sp_HB161398	2320855	0	0	0	0	0	0	0	0	0	0	0	0	0	0	0	0	0	0	0	0	0	0	0	0	0	0	0	0	0	0	0	0	0	0	0	0	0	0	0	0	0	0.000300746	0	0	0
Bacteria	Porphyromonas_sp_KLE_1280	997829	0	0	0	0	0	0	0	0	0	0	0.00851144	0	0	0	0	0	0	0	0	0	0	0	0	0	0	0	0	0	0	0	0	0	0	0	0	0	0	0	0	0	0	0	0	0	0
Bacteria	Pseudomonas_alcaligenes	43263	0	0	0	0	0	0	0	0	0	0	0.00035136	0	0	0	0	0	0	0	0	0	0	0	0	0	0	0	0	0	0	0	0	0	0	0	0	0	0	0	0	0	0	0	0	0	0
Bacteria	Macrococcus_caseolyticus	69966	0	0	0	0	0	0	0.000903531	0	0	0	0	0	0	0	0	0	0	0	0	0	0	0	0	0	0	0	0	0	0	0	0	0	0	0	0	0	0	0	0	0	0	0	0	0	0
Bacteria	Thermomonas_sp_SY21	2202149	0	0	0	0	0	0	0	0	0	0	0.000524476	0	0	0	0	0	0	0	0	0	0	0	0	0	0	0	0	0	0	0	0	0	0	0	0	0	0	0	0	0	0	0	0	0	0
Bacteria	Comamonas_aquatica	225991	0	0	0	0	0	0	0	0	0	0	0.00130056	0	0	0	3.23516e-05	0	0	0	0	0	0	0	0	0	0	0.00176437	0	0	0	0	0	0	0	0.000647756	0	0.0082418	0	0	0.000279485	0	0	0	0	0	0
Bacteria	Corynebacterium_durum	61592	0	0	0	0	0	0	0	0	0	0	0.00180252	0	0	0	0	0	0	0	0	0	0	0	0	0	0	0	0	0	0	0	0	0	0	0	0	0	0	0	0	0	0	0	0	0	0
Bacteria	Empedobacter_falsenii	343874	0	0	0	0	0.000340997	0	0	0	0	0	0.00244267	0	0	0	0	0	0	0	0	0	0	0	0	0	0	0	0	0	0	0	0	0	0	0	0	0	0	0	0	0	0	0	0	0	0
Bacteria	Lactobacillus_iners	147802	0.00771989	0	0	0	0.000992915	0	0	0	0	0	0	0	0	0	0	0	0	0	0	0	0	0	0	0	0	0	0	0	0.00660816	0	0	0	0	0	0	0	0	0	0	0	0	0	0	0	0
Bacteria	Providencia_alcalifaciens	126385	0	0	0	0	0	0	0.00181658	0	0	0	0	0	0	0	0	0	0	0	0	0	0	0	0	0	0	0	0	0	0	0	0	0	0	0	0	0	0	0	0	0	0	0	0	0	0
Bacteria	Prevotella_intermedia	28131	0	0	0	0	0	0	0	0	0	0	0.0018429	0	0	0	0	0	0	0	0	0	0	0	0	0	0	0	0	0	0	0	0	0	0	0	0	0	0	0	0	0	0	0	0	0	0
Bacteria	Pseudopropionibacterium_propionicum	1750	0	0	0	0	0	0	0	0	0	0	0.00109696	0	0	0	0	0	0	0	0	0	0	0	0	0	0	0	0	0	0	0	0	0	0	0	0	0	0	0	0	0	0	0	0	0	0
Bacteria	Micrococcus_terreus	574650	0	0	0	0	0	0	0.00309014	0	0	0	0	0	0	0	0	0	0	0	0	0	0.00166229	0	0	0	0	0	0	0	0	0	0	0	0	0	0.000916846	0	0	0	0	0	0	0	0	0	0
Bacteria	Solibacillus_isronensis	412383	0	0	0	0	0	0	0	0	0	0	0	0	0	0	0	0	0	0	0	0	0	0	0	0	0	0	0	0	0	0	0	0	0	0	0	0	0	0	0	0	0	0.00105097	0	0	0
Bacteria	Dolosicoccus_paucivorans	84521	0	0	0	0	0	0	0	0	0	0	0	0	0	0	0	0	0	0	0	0	0.0136861	0	0	0	0	0	0	0	0	0	0	0	0	0	0	0	0	0	0	0	0	0	0	0	0
Bacteria	Micrococcus_flavus	384602	0	0	0	0	0	0	0	0	0	0	0	0	0	0	0	0	0	0	0	0	0.00503598	0	0	0	0	0	0	0	0	0	0	0	0	0	0	0	0	0	0	0	0	0	0	0	0
Bacteria	Vogesella_sp_YM_1	2592656	0	0	0	0	0	0	0	0	0	0	0.000815083	0	0	0	0	0	0	0	0	0	0	0	0	0	0	0	0	0	0	0	0	0	0	0	0	0	0	0	0	0	0	0	0	0	0
Bacteria	Obesumbacterium_proteus	82983	0	0	0	0	0	0	0.00134114	0	0	0	0	0	0	0	0	0	0	0	0	0	0	0	0	0	0	0	0	0	0	0	0	0	0	0	0	0	0	0	0	0	0	0	0	0	0
Bacteria	Novosphingobium_sp_SYSU_G00007	2202251	0	0.00233987	0.000129957	4.72298e-05	0	0	0	0	0	0	0	0	0	0	0	0	0	0	0	0	0.00950471	0.00105827	0	0	0	0	0	0	0	0	0	0	0	0	0	0	0	0	0	0	0.00232279	0	0	0	0
Bacteria	Abiotrophia_defectiva	46125	0	0	0	0	0	0	0	0	0	0	0.0118111	0	0	0	0	0	0	0	0	0	0	0	0	0	0	0	0	0	0	0	0	0	0	0	0	0	0	0	0	0	0	0	0	0	0
Bacteria	Actinomyces_naeslundii	1655	0	0	0	0	0	0	0	0	0	0	0.0053603	0	0	0	0	0	0	0	0	0	0	0	0	0	0	0	0	0	0	0	0	0	0	0	0	0.00571556	0	0	0.000241396	0	0	0	0	0	0
Bacteria	Providencia_rettgeri	587	0	0	0	0	0	0.000127363	0	0	0	0	0	0	0	0	0	0	0	0	0	0	0	0	0	0	0	0	0	0	0	0	0	0	0	0	0	0	0	0	0	0	0	0	0	0	0
Bacteria	Proteus_mirabilis	584	0	0	0	0	0	0	0.00246081	0	0	0	0	0	0	0	0.000310439	0	0	0	0	0	0	0	0	0	0	0	0	0	0	0	0	0	0	0	0	0	0	0	0	0	0	0	0	0	0
Bacteria	Morganella_morganii	582	0	0	0	0	0	0.000444729	0	0	0	0.000411773	0	0	0.000287523	0	0.000639933	0	0	0	0	0	0	0	0	0	0	0	0	0	0	0	0	0	0	0	0	0	0	0	0	0	0	0	0	0	0
Bacteria	Kluyvera_cryocrescens	580	0	0	0	0	0	0	0.00127088	0	0	0	0	0	0	0	0.000107948	0	0	0	0	0	0	0	0	0	0	0	0	0	0	0	0	0	0	0	0	0	0	0	0	0	0	0	0	0	0
Bacteria	Acinetobacter_johnsonii	40214	0.00152583	0	0	0	0	0	0	0	0	0	0.0102138	0	0	0.000468052	0.000282809	0	0	0	0.0506325	0	0.0557969	0	0	0	0	0	0	0	0	0	0	0	0	0	0	0	0	0	0.00175249	0	0	0	0	0	0.00406698
Bacteria	Acinetobacter_junii	40215	0	0	0	0	0	0	0	0	0	0.000438844	0	0.00289797	0	0	0.00067343	0	0	0	0	0	0	0.0149883	0	0	0	0	0	0	0	0	0	0	0	0	0	0	0	0	0.00128144	0	0	0	0	0	0.00336681
Bacteria	Deinococcus_wulumuqiensis	980427	0	0	0	0	0.00229445	0	0	0	0	0	0	0	0	0.00211714	0	0	0	0	0.00118221	0	0	0.00164978	0	0	0	0	0	0	0.000843215	0	0	0	0	0	0	0	0	0	0	0	0	0	0	0	0
Bacteria	Sphingobium_sp_Ant17	1461752	0	0	0	0	0	0	0	0	0	0	0	0	0	0	0	0	0	0	0	0	0	0.000577127	0	0	0	0	0	0	0	0	0	0	0	0	0	0	0	0	0	0	0	0	0	0	0
Bacteria	Prevotella_salivae	228604	0	0	0	0	0	0	0	0	0	0	0	0	0	0	0	0	0	0	0	0	0	0	0	0	0	0	0.0158602	0	0	0	0	0	0	0	0	0	0	0	0	0	0	0	0	0	0
Bacteria	Enterococcus_avium	33945	0	0	0	0	0	0.000808091	0	0	0	0	0	0	0	0	0	0	0	0	0	0	0	0	0	0	0	0	0	0	0	0	0	0	0	0	0	0	0	0	0	0.000719243	0	0	0	0	0
Bacteria	Propionibacterium_sp_KPL1844	1203573	0	0	0	0	0	0	0.000716219	0	0	0	0	0	0	0.000143283	0	0	0	0	0	0	0	0	0	0	0	0	0	0	0	0	0	0	0	0	0.0556995	0	0	0	0.000296202	0	0	0	0	0	0
Bacteria	Corynebacterium_segmentosum	43990	0	0	0	0	0	0	0	0	0	0	0	0	0	0	0	0	0	0	0	0	0	0	0	0	0	0	0	0	0	0	0	0	0	0	0.0190241	0	0	0	0	0	0	0	0	0	0
Bacteria	Jeotgalicoccus_marinus	516700	0	0	0	0	0.000145343	0	0	0	0	0	0	0	0	0	0	0	0	0	0	0	0	0	0	0	0	0	0	0	0	0	0	0	0	0	0	0	0	0	0	0	0	0	0	0	0
Bacteria	Devosia_sp_CM5_1	2082392	0	0	0	0	0	0	0	0	0	0	0	0	0	0	0	0	0	0	0	0	0	0.00106264	0	0	0	0	0	0	0	0	0	0	0	0	0	0	0	0	0	0	0	0	0	0	0
Bacteria	Staphylococcus_cohnii	29382	0	0	0	0	0	0	0	0	0	0	0	0	0	0	0	0	0	0	0	0	0	0	0	0	0	0	0	0	0	0	0	0	0	0.0021087	0	0	0	0	0	0	0	0	0	0	0
Bacteria	Abiotrophia_sp_HMSC24B09	1581061	0	0	0	0	0	0	0	0	0	0	0.0115811	0	0	0	0	0	0	0	0	0	0	0	0	0	0	0	0	0	0	0	0	0	0	0	0	0	0	0	0	0	0	0	0	0	0
Bacteria	Staphylococcus_saprophyticus	29385	0	0	0	0	0	0	0	0	0	0.0220011	0	0	0	0	0	0	0	0	0	0	0	0	0	0	0	0	0	0	0	0	0	0	0	0	0	0	0	0	0	0	0	0	0	0	0
Bacteria	Alcaligenes_faecalis	511	0	0	0	0	0	0	0	0	0	0	0	0	0	0	0	0	0	0	0	0	0	0	0	0	0	0	0	0.000807942	0	0	0	0	0	0	0	0	0	0	0	0	0	0	0	0	0
Bacteria	Caulobacter_sp_FWC26	69665	0	0	0	0	1.82394e-05	0	0	0	0	0	0	0	0	0	0	0	0	0	0	0	0	0.000970878	0	0	0	0	0	0	0	0	0	0	0	0	0	0	0	0	0	0	0	0	0	0	0
Bacteria	Pantoea_sp_3_5_1	1522060	0	0	0	0	0	0	0	0	0	0	0	0	0	0	0	0	0	0	0.0321319	0	0	0	0	0	0	0	0	0	0	0	0	0	0	0	0	0	0	0	0	0	0	0	0	0	0
Bacteria	Lactobacillus_crispatus	47770	0	0	0	0	0	0	0	0	0	0	0	0	0	0	8.60444e-05	0	0	0	0	0	0	0	0.0365457	0	0	0	0	0	0	0	0	0	0	0	0	0	0	0	0	0.0126154	0	0	0	0	0
Bacteria	Bacteroides_caccae	47678	0	0	0.00083527	0	0	0	0	0	0	0	0	0	0	0	0	0	0	0	0	0	0	0	0	0	0	0	0	0	0	0	0	0	0	0	0	0	0	0	0	0	0	0	0	0	0
Bacteria	Gordonia_terrae	2055	0	0	0	0	0	0	0	0	0	0	0	0	0	0	0	0	0	0	0	0	0	0	0	0	0	0	0	0	0	0	0	0	0	0	0	0	0.00202577	0	0	0	0	0	0	0	0
Bacteria	Aeromonas_jandaei	650	0	0	0	0	0	0	0	0	0	0	0	0	0	0	0	0	0	0	0	0	0	0	0	0	0	0	0	0	0	0	0	0	0	0	0	0	0	0	0	0.000393792	0	0	0	0	0
Bacteria	Kocuria_polaris	136273	0	0	0	0	0	0	0	0	0	0	0	0	0	0	0	0	0	0	0	0	0	0.017341	0	0	0	0	0	0	0	0	0	0	0	0	0	0	0	0	0	0	0	0	0	0	0
Bacteria	Janibacter_anophelis	319054	0	0	0	0	0	0	0	0	0	0	0	0	0	0	0	0	0	0	0	0	0	0	0	0	0	0	0	0	0	0	0	0	0	0	0	0.00124548	0	0	0	0	0	0	0	0	0
Bacteria	Staphylococcus_succinus	61015	0	0	0	0	0	0	0.00623054	0	0	0	0	0	0	0	0	0	0	0	0	0	0	0	0	0	0	0	0	0	0	0	0	0	0	0	0	0	0	0	0	0	0	0	0	0	0
Bacteria	Enhydrobacter_sp_H5	1907940	0	0.0354121	0	0	0	0	0	0	0	0	0	0.0064343	0	0	0.00382735	0	0	0	0.0366531	0	0	0	0	0	0	0	0	0	0	0	0	0	0	0	0	0	0	0	0	0	0	0	0	0	0
Bacteria	Bacillus_sp_FMQ74	1913579	0	0	0	0	0	0.000503037	0	0	0	0	0	0	0	0	0	0	0	0	0	0	0	0	0	0	0	0	0	0	0	0	0	0	0	0	0	0	0	0	0	0	0	0	0	0	0
Bacteria	Actinobaculum_sp_oral_taxon_183_str_F0552	712888	0	0	0	0	0	0	0	0	0	0	0.000730246	0	0	0	0	0	0	0	0	0	0	0	0	0	0	0	0	0	0	0	0	0	0	0	0	0	0	0	0	0	0	0	0	0	0
Bacteria	Neisseria_sp_oral_taxon_014_str_F0314	641148	0	0	0	0	0	0	0	0	0	0	0.0144827	0	0	0	0	0	0	0	0	0	0	0	0	0	0	0	0	0	0	0	0	0	0	0	0	0	0	0	0	0	0	0	0	0	0
Bacteria	Staphylococcus_aureus	1280	0	0	0	0	0	0	0	0	0	0	0	0	0	0	0	0	0	0	0	0	0	0	0	0	0	0	0	0	0	0	0	0	0	0	0	0	0	0.0289927	0	0.0473481	0	0	0	0	0
Bacteria	Bacillus_sp_HMSC76G11	1608910	0	0	0	0	0	0	0	0	0	0	0	0	0	0	0	0	0.00481765	0	0	0	0	0	0	0	0	0	0	0	0	0	0	0	0	0	0	0	0	0	0	0	0	0	0	0	0
Bacteria	Paracoccus_sp_M1_83	2491866	0	0	0	0	0	0	0	0	0	0	0	0	0	0	0	0	0	0	0	0	0	0	0	0	0.00827127	0	0	0	0	0	0	0	0	0.000191066	0	0	0	0	0	0	0	0	0	0	0
Bacteria	Kocuria_indica	1049583	0	0	0	0	0	0	0	0	0	0	0	0	0	0	0	0	0.0224119	0	0	0	0	0	0	0	0	0	0	0	0	0	0	0	0	0	0	0	0	0	0	0	0	0	0	0	0
Bacteria	Desulfovibrio_vulgaris	881	0	0	0	0	0	0	0	0	0	0	0	0	0	0	0	0	0	0	0	0	0	0	0	0	0	0	0	0	0.000819586	0	0	0	0	0	0	0	0	0	0	0	0	0	0	0	0
[truncated: 227 more rows]
[truncated: 1 more columns]
